# Supplementary material for: The interaction of MD-2 with small molecules in huanglian jiedu decoction play a critical role in the treatment of sepsis
Source: Front Pharmacol. 2022 Sep 9;13:947095. doi: 10.3389/fphar.2022.947095 (PMC9500189; doi:10.3389/fphar.2022.947095)
Supplement: Supplementary file 1 [file Table2.XLSX]

## Sheet: Sheet1
id	MS2 name	MS2 score	MS1 name	MS1 ppm	type	mz	rt	K1_pos.K1	K2_pos.K2	K3_pos.K3	K4_pos.K4	K5_pos.K5	K6_pos.K6	M1_pos.M1	M2_pos.M2	M3_pos.M3	M4_pos.M4	M5_pos.M5	M6_pos.M6	Q1_pos.Q1	Q2_pos.Q2	Q3_pos.Q3	Q4_pos.Q4	Q5_pos.Q5	Q6_pos.Q6	Z1_pos.Z1	Z2_pos.Z2	Z3_pos.Z3	Z4_pos.Z4	Z5_pos.Z5	Z6_pos.Z6	QC01_pos.QC01	QC02_pos.QC02	QC03_pos.QC03	QC04_pos.QC04
6	Urea	0.9995			MS2 forward	61.0403	102.226	0.532507	0.588024	0.704991	0.885333	0.725671	0.878657	1.85799	1.72437	1.0957	2.12699	1.92171	1.65235	1.05567	1.08858	1.28953	1.2946	1.52816	1.18913	1.75891	2.60107	1.7225	1.21707	1.58638	2.17113	1.63841	1.48072	1.6027	1.41913
22	2-Amino-2-methyl-1,3-propanediol	0.7792			MS2 reverse	70.0656	290.831	3.08428	3.19714	3.90993	3.91457	2.72413	3.17493	4.32182	5.31531	5.37841	4.68739	4.2793	4.90081	4.76708	5.02646	4.24504	4.30301	4.07057	3.47134	3.61343	3.49476	4.24438	3.68137	3.0639	3.90291	3.94685	4.07371	4.34451	3.74347
23	Diethanolamine	0.7016			MS2 forward	70.0654	368.776	0.162778	0.162266	0.200119	0.166092	0.144247	0.177168	0.156271	0.171375	0.163163	0.173623	0.175185	0.165763	0.194137	0.174928	0.162325	0.163727	0.167877	0.116843	0.160765	0.187461	0.162791	0.188146	0.127157	0.156223	0.164378	0.143765	0.188825	0.174388
32	Pyrrolidine	0.9312			MS2 reverse	72.0812	280.043	0.650596	0.595639	0.65082	0.74356	0.616453	0.688351	0.409159	0.523164	0.679787	0.747232	0.547027	0.559322	0.617159	0.547158	0.677732	0.74876	0.645913	0.752475	0.711393	0.611545	0.566657	0.76849	0.685202	0.772207	0.65215	0.579753	0.822205	0.769015
40					Unmapped	74.0841	26.509	1.92107	1.63886	1.90621	1.79764	1.58802	1.96656	1.78961	1.76551	1.83209	1.91713	1.85636	1.81394	1.98681	2.10522	1.92279	1.69843	1.9295	2.11887	1.69423	1.86087	1.62771	1.53371	1.82194	1.68951	2.1031	1.70606	2.10973	2.5581
41			Methylguanidine;Methylguanidine	-5.59721247494277;-5.59721247494277	MS1 mz matched	74.0967	617.159	8.37827	6.93113	9.12079	8.48657	7.33088	7.74685	8.56344	9.20603	7.6501	7.90124	7.62103	8.33078	8.27441	7.29313	8.16478	7.91576	8.71691	8.20584	7.48798	8.67176	6.78422	9.26516	6.78926	6.22952	7.3252	7.26662	8.66613	7.88291
43			Methylguanidine;Methylguanidine	-2.58354982619946;-2.58354982619946	MS1 mz matched	74.0969	37.814	4.22822	4.59668	4.43084	4.52613	4.6111	4.09547	4.46365	4.32423	4.64226	4.17393	4.53363	4.45213	4.5845	4.60286	4.73031	4.31415	5.37137	4.5417	4.04885	1.91794	4.07879	4.68728	4.10923	4.13789	4.76858	4.2078	4.84291	4.59735
59	Trimethylamine N-oxide	0.9926			MS2 forward	76.076	308.955	0.0654536	0.0625721	0.0606381	0.0496824	0.0367126	0.0311514	0.799344	1.0734	1.06832	0.73711	0.695457	0.927542	0.671802	0.555493	0.28988	0.134652	0.265973	0.117713	0.505146	3.16757	0.171368	0.171626	0.101567	0.369003	0.626021	0.4997	0.520542	0.560411
80	DL-2,4-Diaminobutyric acid	0.8894			MS2 reverse	83.0603	338.883	0.339099	0.605433	0.300859	0.14967	0.351953	0.152931	0.189465	0.14477	0.225455	0.12295	0.221169	0.183663	0.173713	0.20963	0.170993	0.144184	0.207059	0.123778	0.199275	0.267076	0.367333	0.179505	0.185235	0.144637	0.250629	0.208671	0.253569	0.178229
95	3-Butynoic acid	0.6388			MS2 forward	85.0284	334.278	0.0709278	0.0340028	0.0571297	0.0399105	0.0656473	0.0631999	0.090077	0.0728206	0.100551	0.0916653	0.0895615	0.0883756	0.119674	0.0920438	0.158215	0.155396	0.214484	0.143211	0.12753	0.142541	0.116747	0.0906913	0.142145	0.148168	0.116946	0.101316	0.0974208	0.101103
96					Unmapped	85.0286	286.433	0.521216	0.550874	0.500779	0.61799	0.746861	0.665824	0.49731	0.490795	0.644504	0.622215	0.310614	0.528645	0.478243	0.509982	0.978805	1.00085	1.19149	1.29507	0.993567	0.985253	0.764783	0.700479	1.31886	1.05027	0.862665	0.771703	0.778872	0.849811
108			Isoxazolin-5-one;5-Hydroxyisoxazole	-14.58005629	MS1 mz matched	86.0602	109.905	0.239125	0.194685	0.214728	0.286622	0.186928	0.247604	0.115022	0.301773	0.243992	0.171112	0.142067	0.207528	0.198119	0.278457	0.209489	0.211386	0.188999	0.198829	0.172467	0.280275	0.134232	0.160433	0.138968	0.19191	0.22502	0.205183	0.333964	0.233955
109	3-Aminobutanoic acid	0.6345			MS2 forward	86.0602	50.6625	0.0577952	0.050385	0.0468407	0.0483803	0.0546829	0.0536532	0.0698643	0.0747209	0.0735122	0.12456	0.0840654	0.0790218	0.0643412	0.0654789	0.0815202	0.080073	0.0836433	0.105253	0.106232	0.120351	0.075059	0.105764	0.104193	0.115136	0.0716962	0.0702386	0.0684724	0.0727952
111	Imidazole	0.7059			MS2 forward	86.0711	158.8	0.0545909	0.0486792	0.048192	0.0483929	0.054152	0.0487722	0.0564147	0.0441579	0.0562161	0.0673449	0.0536535	0.0539102	0.0485581	0.0548508	0.0616624	0.0642765	0.0689216	0.0593208	0.0689566	0.0952553	0.0544412	0.058986	0.0661432	0.0773219	0.0663143	0.0609684	0.0595443	0.0617501
113					Unmapped	86.0969	244.03	0.671656	0.593411	1.11026	0.85087	0.669178	1.30007	0.395644	0.540293	0.975415	0.944304	0.634093	0.667534	0.796436	0.538633	0.75452	0.808004	0.748144	0.802562	0.94269	0.759293	0.57549	0.625567	1.3518	1.05718	1.26242	0.666634	0.819066	1.08981
144	4-Aminophenol	0.9339			MS2 forward	92.0497	91.584	0.0852215	0.0334723	0.108198	0.0950115	0.0500228	0.0461932	0.00153153	0.0404658	0.107013	0.223819	0.0660841	0.0687266	0.0767608	0.126763	0.0941989	0.162867	0.0432666	0.0518168	0.113016	0.209939	0.00195483	0.0166417	0.101005	0.226703	0.105347	0.106698	0.100403	0.0961072
190			Phosphoric acid;Orthophosphate;Phosphate;Phosphoric acid;Orthophosphoric acid	-12.6156273755493;-12.6656385331891	MS1 mz matched	98.9757	258.625	4.96806	4.88882	4.99126	1.26146	5.21038	4.805	1.4397	5.06638	5.44863	5.0679	4.99692	4.1944	1.10553	3.16507	4.62009	4.98693	6.0102	5.27264	3.67528	1.08194	4.81945	2.02145	4.96815	4.57967	5.88618	5.27664	5.3179	5.02759
203					Unmapped	100.076	51.3675	0.661562	0.598536	0.59861	0.752631	0.603662	0.55566	1.02199	1.04287	1.1368	14.3618	1.18827	2.40879	0.788558	1.11118	1.03834	1.31758	1.13213	0.518226	1.52577	5.13059	0.772802	1.08376	1.0915	1.33261	1.37771	1.49711	1.57758	1.64566
207	Cyclohexylamine	0.952			MS2 reverse	100.112	655.453	0.123446	0.16639	0.127822	0.121919	0.0346427	0.160553	0.145342	0.234047	0.175459	0.432102	0.164998	0.20767	0.172141	0.0187923	0.132421	0.103835	0.200118	0.119408	0.244951	0.176295	0.165241	0.308729	0.332603	0.149159	0.185426	0.176786	0.129469	0.172372
215	3-Hydroxyisovaleric acid	0.9258			MS2 reverse	101.06	363.723	0.04833	0.0688073	0.0615394	0.0574441	0.067267	0.0379001	0.0510895	0.0546709	0.0586467	0.0561876	0.0501722	0.0544779	0.0574599	0.0647241	0.0904296	0.0792259	0.109877	0.120009	0.0683151	0.0614579	0.0614623	0.0798042	0.0672717	0.0630105	0.0753336	0.0666282	0.0650423	0.0624264
227	Betaine aldehyde	0.9588			MS2 forward	102.091	334.365	0.309506	0.25934	0.345481	0.307923	0.390073	0.302506	0.5108	0.456496	0.485847	0.503717	0.474115	0.485288	0.624753	0.426982	0.790122	0.844674	1.03866	0.656086	0.599264	0.708122	0.568597	0.444524	0.606372	0.717574	0.634543	0.479403	0.54197	0.480534
231					Unmapped	102.11	26.523	0.633059	0.555639	0.603581	0.594486	0.6116	0.642079	0.611213	0.513559	0.630027	0.64761	0.601379	0.592845	0.625465	0.63379	0.673737	0.637596	0.750343	0.669091	0.563643	0.541457	0.586634	0.524223	0.625144	0.541261	0.679324	0.620572	0.676789	0.639198
240					Unmapped	102.128	39.479	1.80357	1.66286	1.85844	1.6227	2.01415	1.63247	1.06751	1.68809	1.76275	1.66104	1.72056	1.54305	1.23261	1.84872	1.54525	0.984714	1.97385	1.78299	1.59902	1.75647	1.85383	1.84483	1.45086	1.34678	1.94183	1.79749	2.00148	1.84678
244	Succinic semialdehyde	0.707			MS2 forward	103.039	334.278	0.47011	0.360397	0.466281	0.490638	0.587504	0.474195	0.752469	0.702071	0.673516	0.704009	0.675896	0.705472	0.817011	0.635178	1.17487	1.28603	1.4747	1.12881	0.906775	1.06206	0.873751	0.625128	0.976942	1.0724	0.969823	0.746625	0.767389	0.692685
245					Unmapped	103.054	237.292	0.228824	0.186124	0.244324	0.251933	0.235213	0.293002	0.285966	0.179316	0.248899	0.40459	0.28939	0.259846	0.225069	0.189589	0.352316	0.431466	0.416171	0.31954	0.368517	0.309957	0.317327	0.307594	0.332144	0.506967	0.312078	0.290027	0.30295	0.28185
263	Dimethylglycine	0.9991			MS2 forward	104.071	281.41	0.487919	0.520659	0.511023	0.368694	0.368449	0.443	0.454392	0.327259	0.524469	0.617199	0.525497	0.462568	0.455015	0.439639	0.48462	0.447876	0.572371	0.451295	0.578649	0.687025	0.746825	0.800077	0.411563	0.420599	0.534332	0.491801	0.579613	0.558266
264					Unmapped	104.107	365.609	0.147264	0.144232	0.185011	0.204435	0.127405	0.145479	0.156624	0.158288	0.134395	0.137847	0.17672	0.151272	0.209707	0.184488	0.172978	0.176533	0.171025	0.133994	0.163357	0.159188	0.139184	0.16799	0.149345	0.183363	0.196426	0.171488	0.183674	0.229014
265					Unmapped	104.108	262.465	27.7695	20.4778	24.9322	22.4481	18.2004	32.3269	21.8453	21.0612	24.0534	31.8618	17.8348	22.8256	25.7286	19.3717	24.9453	23.9112	25.0882	30.0978	27.31	32.6723	21.9234	20.6744	27.426	33.8388	29.1905	28.2316	28.2337	28.0292
269					Unmapped	104.993	346.076	3.48282	3.61195	3.73636	4.19505	3.71133	3.37859	3.59596	3.9138	3.6868	3.92024	3.64693	3.74246	3.32179	3.52642	3.96567	4.33756	4.23198	3.66115	3.71441	3.5833	3.30686	3.55921	3.66181	4.12419	4.06404	3.61039	3.6098	3.21983
296					Unmapped	108.045	91.8045	0.251169	0.0977513	0.307719	0.289144	0.154785	0.125645	0.43905	0.394565	0.343271	0.65192	0.188968	0.397925	0.231952	0.370818	0.333177	0.473534	0.0997245	0.543783	0.369237	0.611998	0.370662	0.0439438	0.300193	0.672005	0.309889	0.317392	0.298874	0.287198
329	Cytosine	0.9683			MS2 forward	112.051	193.007	3.71335	3.78226	5.21322	5.74445	4.86154	5.02801	8.19643	4.65543	6.03621	9.4903	8.20378	6.80623	6.3869	5.96401	8.85501	10.0031	9.81347	9.1879	9.6868	10.4487	9.14864	8.88504	9.67001	10.4214	8.93278	8.50786	8.97055	8.51367
335	Histamine	0.9433			MS2 forward	112.087	378.628	0.0989986	0.131851	0.181359	0.177041	0.140569	0.211647	0.150222	0.147587	0.114364	0.124448	0.116556	0.134013	0.149675	0.216375	0.151373	0.131037	0.140376	0.15873	0.123901	0.139061	0.167821	0.131464	0.105462	0.112622	0.122158	0.137059	0.156839	0.137362
357	Creatinine	0.9998			MS2 forward	114.067	158.706	3.71288	3.40542	3.49517	3.50643	3.70408	3.04996	3.67113	3.11081	3.50522	4.80048	3.37602	3.56089	3.33727	3.63293	4.16686	4.58	4.51677	3.85418	5.01516	7.37796	3.75593	4.3763	4.54364	5.71172	4.70571	4.38802	4.4261	4.31845
359			2-Nitrofuran;AI3-23606	11.22740921	MS1 mz matched	114.073	26.8985	7.93506	6.57456	6.91621	7.06551	7.79028	7.71439	8.20714	6.44216	7.39639	7.96811	7.61117	7.43678	8.00805	8.61754	8.47762	7.65886	9.30225	8.71458	7.51458	7.36023	7.81251	7.68022	8.23327	6.57639	8.15585	8.09865	8.15567	7.69441
362	epsilon-Caprolactam	0.9518			MS2 forward	114.092	137.331	20.5937	16.5223	17.6283	19.4955	21.4273	19.0868	21.1585	19.8879	6.99504	18.3515	19.4996	16.5961	20.4807	20.6478	20.6487	21.0827	23.9706	14.2025	18.9975	19.279	16.5827	22.5873	15.275	19.9304	18.1416	18.5353	18.9167	16.4764
367	N-Methylhydantoin	0.7238			MS2 forward	115.05	327.563	0.0983707	0.0899949	0.115127	0.120708	0.123263	0.107567	0.136645	0.111319	0.126994	0.150614	0.127137	0.127764	0.150381	0.116232	0.148608	0.142744	0.163252	0.156198	0.147676	0.200079	0.14133	0.17019	0.121953	0.133613	0.140003	0.12512	0.141806	0.124145
368	.beta.-Cyano-L-alanine	0.6435			MS2 reverse	115.05	294.957	0.0212056	0.0212681	0.0253396	0.0310284	0.0349193	0.0749553	0.0362579	0.0338863	0.0387643	0.0698248	0.0357467	0.0395994	0.0353499	0.0387855	0.0615351	0.0690044	0.0603139	0.0873017	0.0682058	0.129803	0.067325	0.0534333	0.0549234	0.0734923	0.0511652	0.0441254	0.0488104	0.0421815
371	2-Ethyl-2-Hydroxybutyric acid	0.641			MS2 forward	115.074	26.8455	0.409228	0.365986	0.373811	0.369329	0.369573	0.360362	0.414106	0.371092	0.393746	0.398812	0.342901	0.388556	0.386163	0.422883	0.425211	0.392577	0.470519	0.434061	0.378546	0.332228	0.387186	0.385548	0.406554	0.357666	0.394469	0.415069	0.366039	0.347705
384	L-Proline	0.9999			MS2 forward	116.072	290.792	5.27945	5.83869	7.32815	6.69695	5.37875	5.57598	8.14892	10.0597	11.0182	9.4594	8.67354	9.60713	10.085	9.77361	8.52383	8.54704	8.12153	7.07904	7.23905	6.90386	8.35163	6.52636	6.45743	8.44186	8.00217	7.56201	8.54157	7.3075
386	Hydroxyacetone	1			MS2 reverse	116.071	81.646	0.0839179	0.0421431	0.0421839	0.157308	0.0368434	0.0809891	0.0781459	0.0994641	0.0782049	0.414904	0.0689701	0.116605	0.0715112	0.19787	0.0979082	0.10878	0.05998	0.0900844	0.0834808	0.153744	0.0563048	0.0903355	0.0702278	0.0737214	0.0960913	0.0943793	0.0964866	0.0941222
408	Glycine	0.9877			MS2 reverse	117.066	310.697	0.0983679	0.127741	0.159317	0.128991	0.160956	0.116227	0.153465	0.203218	0.129974	0.171061	0.175229	0.164404	0.198674	0.207367	0.210919	0.214989	0.231561	0.179524	0.192363	0.164232	0.230094	0.154646	0.170146	0.248697	0.198455	0.156797	0.180422	0.171456
414	Guanidineacetic acid	0.9973			MS2 reverse	118.061	331.187	0.0975202	0.122862	0.120146	0.0657475	0.0812288	0.0700885	0.0623418	0.062062	0.0633479	0.0283679	0.0628383	0.0591877	0.0789604	0.0704198	0.0441645	0.0370341	0.0326219	0.0310537	0.0411137	0.0416139	0.0406182	0.0702297	0.0302153	0.0228945	0.0603839	0.0542627	0.067104	0.0552682
428	Phenylacetic acid	0.9967			MS2 reverse	119.049	279.849	0.0210455	0.0179753	0.0221032	0.018673	0.0162472	0.0266995	0.0250115	0.0226626	0.0213955	0.0301863	0.025584	0.0239956	0.0188589	0.0139795	0.0265496	0.0362846	0.0297491	0.0191098	0.0246019	0.0156497	0.0215054	0.0263337	0.0239337	0.0280566	0.0242457	0.0212575	0.0247369	0.0187887
433			Dipropyl sulfide;1-Hexanethiol;Diisopropyl sulfide;alpha-Methylstyrene;1-Methyl-1-phenylethylene;2-Phenylpropene;Vinyl toluene	-5.25992101241227;-5.25992101241227;-5.25992101241227;22.866182863442;22.866182863442	MS1 mz matched	119.086	35.5535	0.391027	0.379326	0.485649	0.576985	0.392301	0.30883	0.405686	0.277561	0.320391	0.305724	0.485659	0.346775	0.428518	0.710579	0.402761	0.271225	0.444738	0.309309	0.256092	0.201834	0.280828	0.193553	0.370546	0.215247	0.394593	0.361194	0.367932	0.346154
442	3-Aminobenzoic acid	0.7663			MS2 forward	120.044	43.035	0.08758	0.0811853	0.094831	0.102419	0.0981351	0.091553	0.0940428	0.0780009	0.0913392	0.100478	0.105686	0.0908518	0.0909982	0.0917413	0.139551	0.13239	0.195421	0.126583	0.115077	0.0548654	0.105691	0.159372	0.107869	0.10409	0.105551	0.132157	0.104503	0.130595
445	L-Threonine	0.9843			MS2 forward	120.066	331.641	0.158803	0.145461	0.260585	0.123574	0.267735	0.214425	0.142215	0.148126	0.192265	0.19789	0.160681	0.164552	0.257887	0.200574	0.217317	0.19172	0.218952	0.241378	0.225111	0.301959	0.218997	0.310334	0.132262	0.206213	0.228433	0.260417	0.210954	0.204094
446	Tyramine	0.9			MS2 forward	120.081	237.299	2.53835	2.03258	2.68954	2.90643	2.65498	3.25942	3.20509	1.83063	2.92841	4.61523	3.28786	2.91408	2.57662	2.10155	4.0634	5.05434	4.81469	3.60099	4.10714	3.52992	3.52775	3.49011	3.71087	5.55416	3.55839	3.25951	3.27197	3.44604
453	Urocanic acid	0.8933			MS2 reverse	121.04	265.208	0.0195401	0.0202955	0.022821	0.0202026	0.0228771	0.020154	0.0314129	0.0323891	0.0392606	0.0637374	0.0352899	0.0373861	0.0278703	0.0318837	0.0409449	0.0407046	0.0415728	0.0568688	0.0403568	0.0569988	0.0555617	0.0466111	0.0278649	0.034652	0.0394141	0.0309356	0.0343177	0.0417104
472	N,N-Dimethylaniline	0.9473			MS2 forward	122.096	667.739	0.174081	0.181145	0.217984	0.162608	0.26379	0.198215	0.389305	0.161001	0.181822	0.221603	0.270178	0.244412	0.203363	0.182534	0.193533	0.186022	0.21352	0.172578	0.173267	0.196044	0.180554	0.192991	0.163721	0.151814	0.198326	0.18489	0.194739	0.182577
475	Nicotinamide	0.9985			MS2 forward	123.056	61.503	6.64511	3.54151	11.0913	5.32672	7.09634	5.99027	1.30116	3.33704	8.5332	5.14192	5.02128	4.52869	10.6356	9.62911	4.47225	2.28677	3.44357	1.60687	2.08728	1.5592	2.46493	1.37304	1.72437	3.22086	4.93399	4.31469	5.10019	4.67888
484	Picolinic acid	0.9972			MS2 reverse	124.039	305.45	0.0980195	0.0429663	0.0503974	0.0332306	0.0931709	0.0832238	0.0426646	0.0823883	0.106237	0.0724566	0.0849921	0.0774222	0.100088	0.136989	0.11097	0.0924156	0.12164	0.113415	0.0737889	0.0395009	0.0878356	0.090223	0.112202	0.0265319	0.054007	0.0397829	0.0562282	0.0468055
510	Taurine	0.9959			MS2 forward	126.023	275.49	1.66071	1.42601	1.50838	1.50805	1.01875	1.69026	0.935315	1.12118	1.60714	1.0915	0.945412	1.18066	1.35177	0.917575	0.806965	0.623594	0.718136	0.79175	0.90808	1.75094	0.873659	0.716822	0.84144	0.862817	1.33783	1.11191	1.09912	1.06032
515	5-Methylcytosine	0.935			MS2 forward	126.067	183.924	0.851821	0.928702	1.36472	1.34453	1.01378	0.939664	2.00257	1.30872	1.96562	2.80548	2.35783	1.92351	2.03866	2.09298	2.24536	2.423	2.25458	2.18769	2.23999	2.33946	2.18185	2.32109	2.03848	2.34489	1.98073	2.10709	2.01192	2.19903
518			2-Ethyl-5-imino-1-cyclopenten-1-ol;6-Acetyl-1,2,3,4-tetrahydropyridine;2-Ethyl-4,5-dimethyloxazole;3,4-Dihydro-5-propanoyl-2H-pyrrole;4-Butyloxazole;2-Methyl-5-propyloxazole;4-Methyl-2-propyloxazole;5-Butyloxazole;5-Ethyl-2,4-dimethyloxazole;5-Methyl-2-propyloxazole;4-Ethyl-2,5-dimethyloxazole;2-Methyl-4-propyloxazole;	-0.511655905221747;-0.511655905221747;-0.511655905221747;-0.511655905221747;-0.511655905221747;-0.511655905221747;-0.511655905221747;-0.511655905221747;-0.511655905221747;-0.511655905221747;-0.511655905221747;-0.511655905221747;	MS1 mz matched	126.091	76.821	0.134434	0.117542	0.20449	0.169727	0.115042	0.142942	0.166309	0.172024	0.247196	0.502405	0.243032	0.230685	0.183874	0.179975	0.280306	0.330384	0.200425	0.480036	0.64609	1.25932	0.162956	0.329707	0.491505	1.06827	0.442492	0.429547	0.431137	0.402681
525	Thymine	0.914			MS2 forward	127.051	98.944	0.646934	1.02423	1.07085	0.875572	0.89671	0.881736	0.469855	0.501245	0.443087	0.421154	0.49575	0.468807	0.511709	0.895509	0.61414	0.572174	0.664641	0.465	0.690191	0.781537	0.516869	0.510026	0.643084	0.948206	0.926543	0.711631	0.787964	0.732868
526	Gly-Ser	0.8925			MS2 reverse	127.05	329.092	0.0381768	0.0389644	0.0464313	0.0267841	0.0575315	0.0810493	0.0524003	0.0538093	0.0343894	0.0612175	0.0393479	0.0475496	0.081727	0.0749946	0.0422027	0.0301087	0.0256942	0.0380198	0.0663828	0.142121	0.0710445	0.0512013	0.0384606	0.0793365	0.0675941	0.0628412	0.0487453	0.0499794
541	Dihydro-4,4-dimethyl-2,3-furandione	0.9346			MS2 reverse	128.05	44.7335	0.0856866	0.101678	0.100344	0.104977	0.160949	0.0811685	0.113842	0.10914	0.108498	0.127328	0.122871	0.113414	0.110445	0.135417	0.133037	0.136789	0.159287	0.0956943	0.120822	0.0937661	0.144545	0.127876	0.114862	0.120977	0.118949	0.106888	0.127137	0.136737
543	4-acetamidobutanoate	0.985			MS2 reverse	128.071	368.227	0.360796	0.291718	0.285348	0.273699	0.386607	0.293895	0.0894157	0.375825	0.238639	0.262762	0.206892	0.234667	0.415667	0.29469	0.330437	0.38776	0.297827	0.25008	0.268546	0.477125	0.300837	0.39772	0.241137	0.0764568	0.234382	0.403874	0.298181	0.274387
563					Unmapped	129.066	338.847	0.986769	2.11736	0.659775	0.472311	1.17223	0.431127	0.465613	0.450548	0.659252	0.366283	0.618201	0.518559	0.528066	0.605362	0.48453	0.382793	0.567134	0.394738	0.595037	0.775802	1.09475	0.486274	0.557218	0.48644	0.66765	0.602749	0.813485	0.577972
564	5-Methyl-5,6-Dihydrouracil	0.6769			MS2 reverse	129.066	147.419	0.302974	0.297413	0.255399	0.368219	0.267201	0.235593	0.262026	0.346899	0.292168	0.258665	0.246567	0.290815	0.268589	0.279852	0.325875	0.346018	0.367827	0.294689	0.277246	0.31983	0.237771	0.2637	0.315372	0.2515	0.326731	0.318692	0.239047	0.238558
566	Ala-Gly	1			MS2 reverse	129.066	181.539	0.115096	0.106182	0.112265	0.107687	0.0857386	0.103193	0.113535	0.0897344	0.100816	0.109606	0.110705	0.10312	0.123394	0.0855867	0.103664	0.0817533	0.13683	0.0827296	0.112513	0.117507	0.0996767	0.122536	0.107893	0.11005	0.11651	0.117886	0.122664	0.113602
570					Unmapped	130.043	27.0855	0.70789	0.64627	0.698225	0.652242	0.674268	0.709526	0.75446	0.616166	0.700823	0.760211	0.711104	0.699518	0.508299	0.753378	0.745859	0.693204	0.871678	0.790356	0.689745	0.675918	0.560017	0.737099	0.735672	0.650297	0.76164	0.72995	0.715974	0.673736
571	L-Glutamate	0.9756			MS2 reverse	130.051	352.568	2.75301	3.19243	3.24764	2.8801	2.74449	3.27763	2.41295	2.96006	3.04949	2.12427	2.28557	2.68698	3.00593	2.61107	2.59764	2.40134	2.79935	2.27189	2.54897	2.61745	2.40989	2.97329	2.26503	2.43505	3.14531	2.34658	2.99947	2.53751
573	Pyroglutamic acid	0.6028			MS2 forward	130.05	372.534	0.541122	1.13579	0.678398	0.620785	0.641573	0.697646	0.484058	0.656092	0.544864	0.455667	0.5676	0.551664	0.69539	0.913177	0.593459	0.524091	0.549516	0.475519	0.77571	0.599664	0.950854	0.561267	0.747786	1.01842	0.546957	0.551197	0.659419	0.546496
574					Unmapped	130.065	43.119	4.59031	3.6164	4.88195	4.92451	4.9046	4.24056	4.53174	3.07764	3.72976	3.2245	4.62388	3.80861	3.39032	3.52745	4.09036	4.05412	4.01944	5.22509	4.10558	2.94977	3.3956	5.55064	3.58514	3.88065	4.96638	3.63604	4.62792	4.9458
581	.beta.-Homoproline	1			MS2 reverse	130.086	504.249	0.132345	0.15572	0.169116	0.158402	0.153786	0.16294	0.115963	0.14105	0.100168	0.188932	0.155776	0.129719	0.160421	0.118921	0.118144	0.102741	0.113841	0.120341	0.145955	0.261355	0.124904	0.179414	0.103288	0.119783	0.247961	0.19376	0.155776	0.128627
583	D-Pipecolinic acid	0.9494			MS2 forward	130.087	288.472	0.367502	0.778769	0.360046	0.190066	0.422854	0.211251	0.645605	0.415095	0.0135515	0.863878	0.280359	0.400891	0.520489	0.577158	0.829871	0.809573	1.25999	0.534258	0.499251	0.947787	0.151953	0.293259	0.140873	1.02566	0.732983	0.632577	0.704838	0.637218
587			3-Methylene-indolenine;Isoquinoline;Quinoline;Isoquinoline;2-Benzazine;Benzo[c]pyridine;Quinoline;Benzo[b]pyridine	6.38826992539346;6.38826992539346;6.38826992539346;6.38826992539346;6.38826992539346	MS1 mz matched	130.159	131.603	0.935784	0.929774	1.04227	0.88863	0.955491	0.900253	0.952341	0.897138	0.940923	0.899713	0.912911	0.92537	0.901223	0.935607	0.961063	0.912389	1.06158	0.9343	0.907342	0.985916	0.8562	1.03988	0.888934	0.782928	1.02288	0.945448	1.06555	1.03375
591	Phenyllactic acid	0.6725			MS2 forward	131.049	237.28	0.0424351	0.0329612	0.0387664	0.0404083	0.0394651	0.0414784	0.0458172	0.030222	0.041821	0.0664645	0.0458808	0.0426639	0.0394367	0.0321666	0.0607092	0.0735933	0.0681207	0.0625529	0.0593895	0.0513766	0.0526168	0.0502087	0.0528316	0.0806727	0.0487239	0.0512196	0.0482342	0.0503393
597	L-Alanine	0.9999			MS2 reverse	131.082	289.731	0.0242161	0.0632001	0.0380618	0.0297771	0.0432949	0.0670574	0.065658	0.0351358	0.050874	0.0564705	0.0770299	0.0537948	0.0777908	0.0682	0.064427	0.0604653	0.073305	0.0429706	0.0514553	0.0441383	0.0624192	0.0650393	0.0365307	0.0514283	0.0612004	0.0663544	0.0740854	0.0597594
613	3-Methylindole	0.8216			MS2 forward	132.081	37.788	0.0761038	0.0729166	0.0627299	0.0701489	0.0798654	0.0843323	0.0797256	0.209483	0.140588	0.0621457	0.0912349	0.129951	0.112715	0.151817	0.089285	0.0830727	0.0702807	0.068942	0.0590408	0.0447278	0.0696514	0.0683439	0.0544921	0.0556747	0.0707284	0.120985	0.0930306	0.0722197
615	L-Leucine	0.8917			MS2 forward	132.102	242.846	1.13464	0.968832	1.08861	1.33477	0.993543	1.35192	0.795319	0.856642	1.29693	1.39156	0.918037	1.01733	0.999048	0.814565	1.16129	1.32919	1.11358	1.33268	1.19724	1.20819	1.02168	1.01088	1.20681	1.43577	1.15901	1.13639	1.0828	1.04315
616	L-Isoleucine	0.8923			MS2 forward	132.102	255.041	0.529409	0.547384	0.580019	0.653161	0.473716	0.526685	0.396799	0.533591	0.680828	0.753593	0.504288	0.555446	0.532432	0.541317	0.552643	0.561849	0.521308	0.61502	0.568237	0.641742	0.478705	0.492499	0.56697	0.651253	0.607423	0.513973	0.565344	0.524311
621			5,6-Dihydro-5-fluorouracil;5,6-Dihydro-5-fluorouracil;5-Fluorodihydrouracil	-11.6780963513744;-11.6356833682205	MS1 mz matched	133.032	262.675	0.12625	0.111601	0.156994	0.148114	0.125425	0.151276	0.184517	0.117537	0.162721	0.211213	0.210842	0.166146	0.158187	0.15101	0.212726	0.256445	0.2256	0.200878	0.202482	0.183598	0.21041	0.196542	0.174651	0.240362	0.202563	0.171523	0.178572	0.165124
623	D-Lyxose	0.7071			MS2 reverse	133.048	44.5885	0.0930664	0.0577848	0.0369085	0.0451814	0.0474647	0.0832716	0.0489402	0.0735254	0.0575954	0.0708656	0.0492115	0.060024	0.0587351	0.0594921	0.0670805	0.0483004	0.0819121	0.0859406	0.0738223	0.0944555	0.0586131	0.0565494	0.0946309	0.0682527	0.0547534	0.0682857	0.080437	0.100398
624	3-Ureidopropionate	0.8016			MS2 forward	133.061	295.099	0.021689	0.0180059	0.0214892	0.0255725	0.0326314	0.024106	0.0331943	0.028557	0.0383227	0.0655001	0.0347978	0.0367162	0.031177	0.0330659	0.059099	0.062772	0.0616439	0.0886838	0.0576859	0.0690369	0.0576142	0.0445979	0.0526561	0.0715741	0.0498421	0.0400008	0.0421271	0.0395716
626	1-Indanone	0.7672			MS2 reverse	133.065	36.468	0.028242	0.0249654	0.032824	0.0731574	0.0264333	0.0255158	0.0386661	0.0254416	0.0786731	0.064006	0.0294036	0.0474159	0.0308596	0.0739959	0.0430189	0.0210832	0.0452923	0.0633143	0.0465209	0.0127074	0.0240236	0.0264564	0.0780951	0.0561277	0.0336636	0.0546662	0.0321206	0.0339912
638			Iminodiacetic acid;D-Aspartic acid;L-Aspartic acid;L-Aspartate;L-Aspartic acid;2-Aminosuccinic acid;L-Asp;D-Aspartate;D-Aspartic acid;Aspartate;Aspartic acid;Iminodiacetate	1.24100340466468;1.24100340466468;1.24100340466468;1.29888189421341;1.29888189421341;1.29888189421341;1.29888189421341	MS1 mz matched	134.038	26.6305	2.28583	3.4739	1.66227	1.91503	2.23126	1.75234	2.0418	5.21491	3.68673	4.4892	2.71137	3.63831	3.055	3.80747	2.8596	2.15434	3.50238	2.11147	2.84654	5.00867	2.90566	2.23214	2.22224	3.25229	3.52746	3.35776	3.25975	3.2843
643	Oxindole	0.7754			MS2 reverse	134.06	38.823	0.115305	0.106074	0.138468	0.117273	0.119375	0.141949	0.137906	0.0943965	0.131614	0.110245	0.0828996	0.116359	0.0878104	0.141304	0.0979809	0.118839	0.0803657	0.0674408	0.0906615	0.0180999	0.127968	0.0502151	0.118995	0.115995	0.104333	0.127079	0.135277	0.130794
644	Methyl acetoacetate	0.9958			MS2 reverse	134.081	327.347	0.190873	0.166955	0.207428	0.216561	0.229092	0.209958	0.24422	0.175342	0.221586	0.256941	0.238881	0.220555	0.265073	0.212466	0.269612	0.269124	0.28643	0.287301	0.281488	0.400503	0.286225	0.27728	0.24782	0.272957	0.243475	0.230953	0.22169	0.219583
649	2-Hydroxyphenylacetic acid	0.8586			MS2 reverse	135.041	26.6305	0.165042	0.251186	0.130469	0.117815	0.164601	0.121653	0.149503	0.393488	0.299225	0.358697	0.210046	0.281465	0.214656	0.274703	0.202466	0.159859	0.247992	0.134039	0.210503	0.371227	0.207708	0.164498	0.152915	0.254872	0.273667	0.241118	0.257921	0.231073
659					Unmapped	135.998	27.11	0.172623	0.158654	0.168523	0.154013	0.163786	0.153476	0.181676	0.150706	0.175405	0.18722	0.172473	0.171379	0.163174	0.187256	0.190987	0.171721	0.218091	0.200925	0.17651	0.15566	0.16231	0.184202	0.19091	0.167562	0.182241	0.189121	0.163586	0.162006
664	L-Threonate	0.8286			MS2 reverse	136.04	91.5045	4.83366	1.91644	6.22422	5.58907	2.79388	2.42482	0.0739421	2.18331	6.35525	13.1024	3.6515	3.97206	4.40162	7.04718	5.30137	9.48947	2.1014	2.93759	6.41721	12.7108	0.208726	0.880633	5.89767	12.4414	6.20415	6.02557	6.03249	5.80162
668	Adenine	0.9913			MS2 forward	136.062	148.92	0.155633	0.117353	0.144104	0.237083	0.158991	0.150699	0.268172	0.153848	0.170311	0.16425	0.201034	0.194483	0.155228	0.167574	0.276522	0.333435	0.293289	0.32026	0.297372	0.489674	0.180582	0.368401	0.203617	0.29178	0.29983	0.289238	0.276571	0.284955
672	Dopamine	0.8007			MS2 forward	136.076	279.468	0.120001	0.081525	0.0969715	0.0913684	0.084839	0.121865	0.106185	0.102909	0.109287	0.166729	0.127463	0.114321	0.0857115	0.0781852	0.128164	0.165787	0.148227	0.0965384	0.114304	0.0931329	0.11556	0.113406	0.102701	0.134275	0.111058	0.107392	0.106369	0.0984934
680	Hypoxanthine	0.9149			MS2 forward	137.043	91.584	0.324283	0.13244	0.393546	0.347654	0.199568	0.177713	0.0269094	0.144319	0.411497	0.792613	0.238209	0.258476	0.285122	0.430954	0.333624	0.572579	0.14908	0.201781	0.396982	0.742676	0.0213251	0.0715614	0.374828	0.755792	0.405901	0.387254	0.389454	0.362193
683	Allopurinol	0.685			MS2 forward	137.046	138.179	0.0469419	0.0261468	0.042846	0.0413645	0.0252492	0.0262441	0.0277598	0.0347709	0.0349676	0.0229214	0.0247676	0.0307684	0.0326005	0.0485449	0.0284223	0.0272411	0.0231069	0.0215659	0.0245601	0.0258617	0.0230424	0.0211176	0.0197242	0.0329196	0.0330097	0.0324968	0.0345009	0.0308534
684	1-Methylnicotinamide	0.8298			MS2 forward	137.072	299.71	0.897035	0.888125	0.91346	0.728566	0.674329	1.12112	0.538055	0.84013	0.826107	1.00658	1.78749	0.867218	1.59485	1.13551	1.15951	0.537787	2.10782	0.279484	0.690183	0.954504	1.48823	0.494818	0.377775	0.799565	1.06239	0.986937	0.945603	0.867711
685	2(1H)-Pyridinone	0.9841			MS2 reverse	137.071	43.9935	0.0935276	0.0767234	0.0839866	0.068936	0.109054	0.0652454	0.301883	0.0805453	0.08541	0.199204	0.12549	0.157226	0.125064	0.0660499	0.186831	0.306159	0.12557	0.222126	0.197763	0.140519	0.11579	0.149351	0.234099	0.262044	0.161015	0.123275	0.168275	0.172128
694	Anthranilic acid (Vitamin L1)	0.6297			MS2 reverse	138.055	205.108	0.299131	0.2331	0.195866	0.152189	0.169213	0.158615	0.539154	0.71385	1.13058	0.564009	0.822065	0.774229	1.03779	0.976725	0.521876	0.471298	0.408059	0.0814959	0.298752	0.354088	0.42683	0.227327	0.150484	0.449666	0.522384	0.523975	0.543736	0.493172
701	Nicotinamide N-oxide	0.8656			MS2 forward	139.05	146.022	0.0477234	0.0361914	0.096076	0.0542483	0.0920103	0.0352189	0.262755	0.254496	0.0381047	0.23996	0.232276	0.195319	0.0559468	0.054317	0.216127	0.259104	0.280756	0.269312	0.227709	0.0436171	0.264165	0.272825	0.238422	0.227244	0.0407233	0.0365944	0.0442382	0.0398402
705	L-Arginine	0.9937			MS2 reverse	139.099	26.6305	0.284856	0.242092	0.245111	0.256632	0.26735	0.275616	0.283326	0.23786	0.274898	0.302896	0.240326	0.266611	0.286083	0.306071	0.296799	0.273962	0.313589	0.308467	0.264607	0.260773	0.25827	0.264909	0.279265	0.253461	0.258821	0.277297	0.295703	0.275688
726	2,4-Diaminobutyric acid	0.6419			MS2 reverse	141.066	282.642	0.200111	0.443231	0.239875	0.139069	0.184116	0.104897	0.191423	0.353498	0.171203	0.279891	0.137481	0.232704	0.31925	0.470098	0.227664	0.13251	0.233482	0.133489	0.218741	0.492594	0.229806	0.199528	0.153281	0.196571	0.28506	0.221684	0.241117	0.209738
755	1-Aminocyclopropanecarboxylic acid	1			MS2 reverse	143.082	314.117	0.603063	1.2839	0.947138	1.04174	0.595703	0.641216	1.58189	2.07089	4.48892	6.36469	6.42127	3.44972	1.26495	1.88068	1.03118	1.49739	0.511714	0.31196	0.771198	0.884222	0.832331	0.409656	0.414826	1.4238	1.58795	1.17411	1.56398	1.42811
767					Unmapped	144.056	26.653	0.292499	0.223965	0.282638	0.266121	0.264887	0.286527	0.294716	0.258229	0.278777	0.289117	0.271649	0.277869	0.282993	0.305951	0.295092	0.264413	0.317561	0.310393	0.264105	0.265926	0.261087	0.276299	0.276491	0.239973	0.304853	0.277066	0.24988	0.264394
768	1,2,3-Benzenetriol	0.9085			MS2 reverse	144.066	214.126	0.0662573	0.0600191	0.10055	0.0709318	0.0865379	0.0572793	0.0751486	0.0677809	0.105584	0.0704476	0.0864817	0.0819632	0.0651251	0.103646	0.260723	0.0988942	0.653496	0.121077	0.110709	0.107581	0.0955464	0.147049	0.0724422	0.119494	0.0911423	0.0950856	0.0970089	0.105472
771	1-Phenylethylamine	0.6258			MS2 reverse	144.081	59.089	0.816153	0.618071	0.827815	0.801866	0.85927	0.6527	0.888089	0.902955	0.742019	0.839638	0.854371	0.844885	0.884547	0.891936	0.85491	0.693877	0.998222	0.835926	0.808465	0.876308	0.904544	0.806464	0.785795	0.771666	0.802363	0.80997	0.859283	0.861656
778	1-Aminocyclohexanecarboxylic acid	0.8486			MS2 reverse	144.103	253.796	13.3267	15.2828	12.763	10.63	12.2279	15.1456	14.075	13.1257	20.9434	18.4754	18.9952	16.5855	16.5515	20.3291	16.2815	18.9399	15.6581	9.48216	11.278	8.21386	14.1314	10.9428	8.78778	14.1825	14.9377	14.331	14.0739	14.085
784			5-ethyl-5-methyl-2,4-oxazolidinedione;Acrylamide-acrylic acid resin;Trimethadione;Vinylacetylglycine;2-Hydroxymethylclavam	-14.7945446645721;-14.7945446645721;-14.7945446645721;-14.7945446645721;-14.7945446645721	MS1 mz matched	144.138	213.62	0.749365	0.559546	0.741918	0.822305	0.925966	0.646797	0.841921	0.804102	0.793977	1.13855	0.845736	0.849095	0.933897	0.880552	1.00864	1.1252	1.10222	0.793037	1.07921	1.29584	0.757225	0.945866	1.01393	1.31735	1.16417	0.998628	0.718075	0.848724
787					Unmapped	144.985	346.055	1.48772	1.47008	1.56	1.78227	1.57494	1.43293	1.49032	1.62785	1.58482	1.6503	1.4811	1.56727	1.4373	1.45599	1.6671	1.77301	1.80503	1.57107	1.58348	1.49331	1.41989	1.54495	1.59219	1.70845	1.82728	1.50049	1.42859	1.3485
789	D-Mannose	0.7165			MS2 reverse	145.049	286.425	1.1178	1.06338	1.00433	1.27585	1.53628	1.23543	1.10072	1.03216	1.21906	1.21955	0.677755	1.08358	0.939603	1.06244	2.05143	2.15986	2.467	2.71001	2.00941	1.95559	1.402	1.48112	2.65898	2.1361	1.69839	1.73023	1.59953	1.49167
814	Oxyquinoline	0.8147			MS2 reverse	146.06	86.132	0.290165	0.418382	0.250347	0.242809	0.381525	0.260149	0.360112	0.228801	0.299987	0.304273	0.303424	0.29781	0.306807	0.276537	0.36908	0.315972	0.473117	0.396067	0.328252	0.279821	0.44541	0.360265	0.26204	0.336678	0.340901	0.323455	0.332834	0.41285
817	4-Guanidinobutyric acid	0.9483			MS2 forward	146.092	336.45	0.55738	1.15085	0.874725	0.579967	0.350989	0.691	1.33979	1.96678	1.27729	0.59607	0.864738	1.36844	1.13168	1.33537	0.69092	0.55292	0.541642	0.379746	0.483054	0.646752	0.585294	0.593248	0.435013	0.321174	0.835933	0.675166	0.793254	0.639346
818	L-Lysine	0.9984			MS2 reverse	146.107	254.044	0.0713112	0.0826556	0.0655487	0.0602854	0.0550885	0.0765683	0.0829497	0.0688271	0.11908	0.0956867	0.0992679	0.0917239	0.087328	0.0979582	0.0882183	0.0980664	0.0901901	0.0608963	0.0616395	0.052511	0.079654	0.0591845	0.0433776	0.0790242	0.0835189	0.0764378	0.0776637	0.079098
822	(3-Carboxypropyl)trimethylammonium cation	0.9198			MS2 forward	146.119	356.339	1.60258	1.18074	1.78843	1.74184	1.8414	1.66999	2.26444	1.96333	2.47265	3.28431	2.47643	2.36285	2.91453	2.62624	3.93686	4.52556	4.58681	3.51894	3.35193	5.46456	3.32804	2.48335	3.00906	3.78008	3.11974	2.47974	2.69037	2.583
832			2-Methylglutaric acid;Monomethyl glutaric acid;2,2-Dimethylsuccinic acid;Methylglutaric acid;(S)-2-Aceto-2-hydroxybutanoic acid;Dimethyl succinate;Solerol;Adipic acid;2-Aceto-2-hydroxybutanoate;Mevaldate;Mevaldic acid;2-Dehydropantoate;(R)-4-Dehydropantoate;3-Hydroxy-3-methyl-2-oxopentanoic acid;3-Hydroxy-3-methyl-2-oxopentanoate;(S)-2-Aceto-2-hydroxybutanoate;(S)-2-Hydroxy-2-ethyl-3-oxobutanoate…	-14.5942114160453;-14.5942114160453;-14.5942114160453;-14.5942114160453;-14.5942114160453;-14.5942114160453;-14.5942114160453;-14.5942114160453;-14.5339622163203;-14.5339622163203;-14.5339622163203;-14.5339622163203;-14.5339622163203;-14.5339622163203;-14.5339622163203;-14.5339622163203;-14.5339622163203;-14.5339622163203	MS1 mz matched	147.056	42.383	0.22613	0.374458	0.175436	0.225352	0.260249	0.197768	0.251327	0.560593	0.488939	0.502318	0.302532	0.427381	0.286428	0.411865	0.334323	0.300542	0.386927	0.279147	0.410018	0.848269	0.397495	0.323226	0.296388	0.450792	0.433985	0.373232	0.407459	0.422001
834	L-Glutamine	0.9973			MS2 forward	147.077	352.342	1.16884	1.36991	1.56705	1.59718	1.17602	1.54868	1.06414	1.45862	1.10077	0.918175	0.989514	1.15704	1.16992	1.1515	1.08286	0.997146	1.17672	0.951829	1.08939	1.00553	0.965237	1.43956	0.914046	0.992558	1.14849	1.04268	1.42089	1.23801
854	Formylanthranilic acid	0.872			MS2 forward	148.039	60.1	0.104022	0.106235	0.111981	0.113125	0.118655	0.117712	0.130333	0.11897	0.135585	0.170752	0.15061	0.134773	0.130404	0.0855917	0.159812	0.185258	0.191225	0.138031	0.155197	0.143153	0.162687	0.137694	0.157386	0.172219	0.149979	0.11907	0.134456	0.149586
866					Unmapped	148.098	272.939	0.341874	0.436889	0.337612	0.299675	0.213797	0.402834	0.319039	0.359853	0.477829	0.349774	0.321264	0.375563	0.406038	0.344354	0.346146	0.390296	0.325506	0.261429	0.259606	0.321758	0.338997	0.259299	0.164792	0.301646	0.355028	0.323694	0.341304	0.302898
867	(+-)-Mevalonolactone	0.9666			MS2 reverse	148.097	88.3605	0.0703625	0.0231107	0.0723171	0.0935073	0.0170416	0.0641258	0.0254696	0.0783655	0.0108543	0.0695208	0.0625951	0.0437954	0.0782572	0.0309024	0.0766887	0.0888902	0.104171	0.0404057	0.0621839	0.0861103	0.0707149	0.0845337	0.0226202	0.0672265	0.0245206	0.0217236	0.01802	0.0197009
871			2,4-Pentadienal;2-Methylfuran;	6.52337683002613;6.52337683002613;	MS1 mz matched	148.998	27.162	0.827337	0.343642	0.454472	0.444818	0.459919	0.54186	0.479903	0.430472	0.484815	0.499566	0.420434	0.464051	0.54269	0.760006	0.55317	0.474544	0.546004	0.556038	0.81855	0.365822	0.444178	0.413051	1.92703	0.425735	0.490136	0.563702	0.449308	0.448224
872			5-Methylfuran-2-carboxylic acid;Methyl 2-furoate;1,3,5-Trihydroxybenzene;5-Hydroxymethyl-2-furancarboxaldehyde;(Z)-Tamarindienal;Maltol;4-Hydroxy-2H-pyran-3-carboxaldehyde;1,2,3-Trihydroxybenzene;1,2,3-Trihydroxybenzene;Pyrogallol;Pyrogallic acid;1,2,3-Benzenetriol;Phloroglucinol;1,3,5-Benzenetriol;1,3,5-Trihydroxybenzene;Triacetate lactone;4-Hydroxy-6-methyl-2-pyrone;Benzene-1,2,4-triol;Hydroxyh…	10.3616793325761;10.3616793325761;10.3616793325761;10.3616793325761;10.3616793325761;10.3616793325761;10.3616793325761;10.3616793325761;10.3148652283554;10.3148652283554;10.3148652283554;10.3148652283554;10.3148652283554;10.3148652283554;10.3148652283554	MS1 mz matched	149.024	33.138	2.73743	1.88885	3.24751	1.9706	2.20058	2.80047	2.68478	2.25856	2.64476	2.53183	2.33271	2.50995	2.7034	2.53677	2.7857	2.76307	3.06176	2.59061	3.21545	3.17175	3.56174	3.71421	2.39275	3.42592	2.90262	3.70722	3.35089	3.01583
873	trans-cinnamate	0.7798			MS2 forward	149.06	237.293	0.051119	0.0380131	0.0500279	0.0540905	0.0512132	0.0655123	0.0590749	0.0416571	0.0549929	0.081288	0.0573444	0.0553899	0.0521761	0.0431809	0.0742361	0.0887552	0.0870376	0.0662616	0.0757688	0.061008	0.0630807	0.0665089	0.0677902	0.103301	0.0668653	0.0644546	0.063277	0.0559385
886	L-Methionine	0.9691			MS2 forward	150.059	262.675	0.144831	0.140583	0.225551	0.166404	0.145342	0.187728	0.245871	0.139863	0.203111	0.265463	0.247014	0.208273	0.185794	0.180642	0.269381	0.323816	0.294069	0.260161	0.255104	0.215887	0.265557	0.261641	0.226312	0.288148	0.239013	0.201487	0.198172	0.226689
896	Triethanolamine	0.9537			MS2 forward	150.113	280.781	0.080246	0.158291	0.0759279	0.905148	0.119274	0.104641	0.198545	0.0925988	0.0639248	0.838425	0.195851	0.198113	0.12777	0.368262	0.197835	0.0923265	0.14258	0.403897	0.134265	0.0783667	0.14066	0.0363887	0.336843	0.0481259	0.193566	0.19782	0.208127	0.193552
906	L-Arabinose	1			MS2 reverse	151.062	101.874	0.604156	0.521639	0.527825	0.496093	0.553525	0.412303	0.77714	0.389325	0.57887	0.850555	0.574814	0.60796	0.592301	0.617288	0.949326	1.09694	0.977786	1.15799	1.25381	2.20708	0.739857	1.14723	1.0499	1.39954	1.08311	0.929843	0.989123	0.910855
907	Methoxyacetic acid	1			MS2 reverse	151.061	142.332	0.0605166	0.0387349	0.0526915	0.0477883	0.0395849	0.0426365	0.0449755	0.0377966	0.0487644	0.0474779	0.0384753	0.0436717	0.11186	0.0393933	0.0607497	0.0554822	0.0549323	0.0578326	0.0661409	0.13068	0.0423633	0.0639112	0.05151	0.067716	0.0550001	0.0505442	0.0567172	0.056708
910	2-Ethoxyethanol	0.9925			MS2 forward	151.097	16.406	0.231234	0.242818	0.209559	0.218778	0.238878	0.215371	0.192977	0.1073	0.171955	0.292504	0.147078	0.169886	0.248174	0.259424	0.256277	0.23723	0.287533	0.238627	0.244117	0.31329	0.233662	0.229044	0.234809	0.246478	0.194751	0.265355	0.29124	0.245473
920	2-Hydroxyadenine	0.7038			MS2 forward	152.057	213.111	0.0190556	0.0361166	0.0426386	0.017857	0.0158999	0.00929404	0.0153678	0.00773708	0.012239	0.00756966	0.00502167	0.0106842	0.00536425	0.0218862	0.0134265	0.0125395	0.0137543	0.0141071	0.00982695	0.00493403	0.0122324	0.00839466	0.0115405	0.0104786	0.0081394	0.00898074	0.00928776	0.00975755
923	Pyridoxine	0.7065			MS2 reverse	152.071	225.236	0.272768	0.27485	0.246029	0.261371	0.370998	0.246952	0.287534	0.372356	0.271441	0.369489	0.263595	0.311663	0.387473	0.23775	0.319793	0.366602	0.318793	0.250399	0.288893	0.279072	0.35189	0.373053	0.223441	0.250243	0.297227	0.26886	0.285244	0.271095
927	N-Acetylglutamine	0.8704			MS2 reverse	153.067	91.2395	3.82661	1.4699	5.21056	4.44684	2.38885	2.14812	0.0777895	1.73694	5.24725	11.2215	2.92804	3.29815	3.60421	5.44294	4.18659	7.29979	1.90169	2.23161	5.14799	10.3134	0.343932	0.690782	4.65142	9.96625	5.23293	5.20575	4.98303	4.98719
930			N,N,N-Trimethylmethaminium chloride;Tetramethylammonium chloride	1.833755403	MS1 mz matched	154.042	221.969	0.803216	0.829845	0.837352	0.811824	0.852904	0.828229	0.804204	0.83779	0.882548	0.803724	0.813724	0.834956	0.836619	0.809834	0.834833	0.822054	0.856639	0.836444	0.836544	0.859586	0.848232	0.855603	0.838113	0.802891	0.809643	0.840647	0.818559	0.860203
931	3-Hydroxyanthranilic acid	0.8629			MS2 reverse	154.051	91.5745	0.310538	0.13903	0.349675	0.330391	0.206796	0.169629	0.0750665	0.158662	0.3799	0.662542	0.238491	0.253737	0.267213	0.393413	0.305679	0.494412	0.154794	0.202494	0.352206	0.619223	0.0476805	0.0774	0.365187	0.628095	0.373726	0.368621	0.339431	0.325429
935			N-Acetylhistamine ;4-(beta-Acetylaminoethyl)imidazole;N-Acetylhistamine;2,4-Diamino-6-hydroxylaminotoluene	-14.4489969091839;-14.3706128806167;-14.3706128806167	MS1 mz matched	154.098	138.241	0.0941056	0.0585035	0.0612071	0.0852719	0.0869497	0.085754	0.10471	0.109211	0.085341	0.139486	0.118471	0.105599	0.125241	0.195248	0.178109	0.16993	0.233176	0.122851	0.148674	0.279076	0.104366	0.0974044	0.108096	0.208235	0.146615	0.145817	0.14566	0.143337
963	L-Histidine	0.9579			MS2 forward	156.077	373.477	0.476979	0.411034	0.607084	0.382999	0.4447	0.624708	0.438766	0.555559	0.293793	0.872428	0.78746	0.509487	0.424482	0.494573	0.556927	0.749048	0.575912	0.333591	0.548087	0.845436	0.557168	0.613648	0.439762	0.475941	0.282998	0.45412	0.449863	0.42771
988	Indoleacetic acid	0.9562			MS2 forward	158.06	46.333	0.28263	0.267322	0.244458	0.413006	0.455996	0.226062	0.254514	0.227152	0.295929	0.251948	0.318137	0.264367	0.446304	0.41321	0.443941	0.403077	0.52932	0.387317	0.416933	0.386899	0.432672	0.475585	0.418697	0.361879	0.326036	0.421568	0.317354	0.362403
1000			Tranexamic Acid;(S)-Homostachydrine;Homostachydrine;Lentiginosine;Tranexamic acid	4.59104271184027;4.59104271184027;4.4554685465868;4.4554685465868;4.4554685465868	MS1 mz matched	158.119	246.137	6.19038	4.38641	4.39481	7.10093	3.24321	10.3746	8.83582	4.80217	14.1026	5.62112	10.713	9.03091	3.88213	4.4846	8.87456	13.6861	10.6881	4.31743	11.6478	11.0802	18.9213	10.8455	8.23091	13.3524	9.95559	8.84558	9.95539	9.1614
1011	Allantoin	0.9646			MS2 forward	159.051	171.369	0.098583	0.0585468	0.0658802	0.09625	0.0654191	0.0856019	0.0756478	0.0512646	0.0790894	0.203204	0.0642814	0.0816824	0.0489403	0.0621937	0.108046	0.139824	0.119888	0.110432	0.159329	0.257782	0.126032	0.106844	0.139601	0.207109	0.095205	0.134983	0.141711	0.0766515
1012			xi-2,3-Dihydro-3,5-dihydroxy-6-methyl-4H-pyran-4-one;Ethyl 5-oxotetrahydro-2-furancarboxylate;Succinylacetone;Isopropylmaleate;2-Isopropylmaleate;beta-Isopropylmaleate;(1S,4S)-4-Hydroxy-3-oxocyclohexane-1-carboxylate;5-D-(5/6)-5-C-(Hydroxymethyl)-2,6-dihydroxycyclohex-2-en-1-one;5D-(5/6)-5-C-(Hydroxymethyl)-2,6-dihydroxy-2-cyclohexen-1-one;Dimethyl citracote;Citraconic acid dimethyl ester;2-Buten…	0.57700371134954;0.57700371134954;0.57700371134954;0.57700371134954;0.632679543403523;0.632679543403523;0.632679543403523;0.632679543403523	MS1 mz matched	159.065	260.618	0.0350622	0.0369706	0.0417483	0.0350174	0.0396483	0.041987	0.0669999	0.0697005	0.102883	0.0973562	0.0522076	0.0788453	0.0817171	0.0586438	0.13763	0.175493	0.172562	0.111412	0.0820403	0.0749572	0.107828	0.0492009	0.0826221	0.107284	0.0877556	0.081061	0.0811798	0.0791735
1013			S-Isopropyl 3-methylbut-2-enethioate;(2-phthyl)methanol;2-phthalenemethanol;2-Hydroxymethylphthalene;1-Hydroxymethylphthalene;1-phthalenemethanol	3.71149327788917;24.8144530507853;24.8144530507853	MS1 mz matched	159.077	368.656	0.825516	0.897418	1.00118	0.769895	0.799065	0.712445	0.674152	0.773603	0.90919	0.944756	0.794312	0.802426	0.95157	0.995888	0.772752	0.745263	0.77682	0.512274	0.805269	1.03139	0.814225	0.766745	0.59272	0.968187	0.883363	0.71736	0.82505	0.778648
1017	Phenelzine	0.8952			MS2 reverse	159.092	238.717	0.871057	0.840854	0.912165	0.862059	0.890701	0.799693	0.763554	0.602623	0.721494	0.792568	0.943447	0.730314	0.766999	0.726241	0.878504	1.05703	0.904798	0.7179	0.77541	0.595783	0.873103	0.939129	0.662337	0.755487	0.80548	0.81115	0.763999	0.817086
1029	5-Hydroxytryptophol (5HTOL)	0.6138			MS2 forward	160.076	221.73	0.155722	0.0699153	0.0949321	0.167785	0.0508951	0.0880626	0.0150793	0.0802082	0.0468561	0.0208886	0.0145921	0.041453	0.0236183	0.0206264	0.0146883	0.0107123	0.0125691	0.0142038	0.0180213	0.0156088	0.015099	0.0185923	0.0245866	0.0128853	0.0342221	0.0479622	0.0346929	0.0275948
1031	Acetyl-DL-Valine	0.7071			MS2 reverse	160.095	238.847	0.105354	0.104499	0.113361	0.104198	0.099739	0.101224	0.108146	0.0823124	0.103537	0.111383	0.118202	0.101357	0.100288	0.0890451	0.112289	0.129544	0.120847	0.093548	0.103165	0.0983882	0.109897	0.117977	0.0873064	0.103479	0.109571	0.112538	0.103032	0.106154
1032			delta-Guanidinovaleric acid	-23.89051469	MS1 mz matched	160.097	276.823	0.0571078	0.0470104	0.0500736	0.0378527	0.0378163	0.0373854	0.0633374	0.0963689	0.114401	0.0851946	0.0813883	0.0897536	0.110907	0.102393	0.0631132	0.0529753	0.0585612	0.0235156	0.0435762	0.0621223	0.0644158	0.0313966	0.0324438	0.0521186	0.0673968	0.0600616	0.0635429	0.0613859
1039					Unmapped	160.134	211.469	0.0197989	0.0214231	0.0237202	0.0199518	0.0169134	0.0189475	0.109144	0.131533	0.196244	0.136409	0.166423	0.146796	0.216469	0.175707	0.0983448	0.0794654	0.0774905	0.0212635	0.0451629	0.0466498	0.0637078	0.0299377	0.0292996	0.0687395	0.101375	0.0896095	0.10114	0.0931179
1052					Unmapped	161.623	334.426	0.163316	0.139059	0.175835	0.175762	0.200312	0.163779	0.280101	0.239407	0.252481	0.249192	0.241922	0.254975	0.315057	0.230001	0.411367	0.433997	0.534074	0.365284	0.317256	0.360461	0.262079	0.247821	0.334861	0.373576	0.309833	0.253614	0.265376	0.273375
1055	Indole-2-carboxylic acid	0.7583			MS2 forward	162.055	40.618	0.0772806	0.0781602	0.0816753	0.0672814	0.0970639	0.0718395	0.0649097	0.126357	0.180996	0.0623265	0.119106	0.117413	0.152013	0.165337	0.10537	0.083345	0.112363	0.0517186	0.0599743	0.0592322	0.0609135	0.0650447	0.0561108	0.0586935	0.0926321	0.0924519	0.102026	0.103456
1061	L-Carnitine	0.9458			MS2 forward	162.113	301.587	0.0301667	0.0272037	0.0306722	0.0317501	0.0374565	0.0308792	0.0368695	0.0448178	0.0355546	0.0377096	0.0379181	0.0388272	0.0377126	0.0341632	0.0445697	0.0412128	0.0559827	0.0434188	0.0562511	0.0453595	0.0388741	0.0970092	0.0359866	0.0463583	0.0396699	0.031858	0.0286734	0.0294456
1081					Unmapped	164.043	25.558	0.0168964	0.0217014	0.0187811	0.0129842	0.0172248	0.0187142	0.0390043	0.0677119	0.169645	0.0190584	0.0641327	0.0820155	0.0618904	0.0629889	0.0468527	0.0276161	0.073428	0.0106295	0.0140568	0.00929819	0.0206206	0.0140304	0.0137162	0.0137467	0.0410858	0.0404192	0.0416595	0.0371053
1091	3,4-Dihydroxyhydrocinnamic acid	0.6328			MS2 reverse	165.055	279.402	0.124337	0.121944	0.0975844	0.110935	0.0871772	0.141826	0.235127	0.11776	0.138971	0.178078	0.124057	0.161375	0.0975376	0.0791564	0.143866	0.176733	0.157552	0.145677	0.125858	0.116558	0.134066	0.123426	0.115742	0.138815	0.138614	0.112892	0.114111	0.0799031
1108	L-Phenylalanine	0.9991			MS2 forward	166.086	254.274	0.256163	0.217742	0.282087	0.28477	0.257252	0.290496	0.335575	0.256056	0.338262	0.398321	0.313802	0.319184	0.275015	0.280153	0.374896	0.453455	0.419353	0.305583	0.328159	0.291982	0.309042	0.280932	0.315306	0.408974	0.32344	0.297662	0.278385	0.275424
1112	3-(3-Hydroxyphenyl)propanoic acid	0.7211			MS2 reverse	167.071	40.026	0.0346582	0.0414758	0.0364427	0.0257293	0.0227941	0.0224358	0.0669147	0.0765166	0.0811046	0.0963831	0.0844404	0.0779586	0.0702863	0.0755803	0.0713386	0.0714727	0.0793289	0.0547289	0.0696814	0.0671418	0.0539663	0.0598781	0.0632993	0.0927125	0.0838596	0.0655082	0.0686467	0.0691854
1115					Unmapped	167.093	123.365	0.11508	0.153557	0.209805	0.165887	0.171399	0.207898	0.492392	0.316567	0.461057	0.403218	0.60541	0.439534	0.428731	0.419941	0.314726	0.355487	0.272451	0.15296	0.198479	0.173685	0.355765	0.203008	0.131012	0.211733	0.458124	0.420279	0.431713	0.389884
1118	1-Methylhistamine	0.9206			MS2 reverse	167.126	26.664	0.185373	0.161655	0.173962	0.151006	0.176985	0.143719	0.19084	0.180487	0.186342	0.173723	0.18812	0.184896	0.134176	0.200906	0.18568	0.183906	0.190537	0.207497	0.167519	0.197293	0.190318	0.183414	0.191125	0.108301	0.204154	0.174615	0.213822	0.193844
1119			Noradrenochrome o-semiquinone;Thiodiacetic acid sulfoxide	4.88462510677796;14.5143855880978	MS1 mz matched	167.155	617.28	1.38023	1.45738	2.71255	1.35044	1.71998	0.690684	2.64379	2.40555	1.32969	2.10997	0.74611	1.98668	0.842232	2.6868	1.55539	0.767059	1.5896	2.56143	1.68332	0.638304	2.84018	3.18452	1.21618	0.607327	1.42637	2.00741	2.07526	1.5799
1131	Imidazoleacetic acid	0.9989			MS2 reverse	168.077	244.685	0.078543	0.0592584	0.0642006	0.0743147	0.0974928	0.0654848	0.0880445	0.0630674	0.063439	0.109248	0.0762078	0.0757592	0.0884784	0.0729334	0.112445	0.112407	0.141126	0.10993	0.115367	0.153906	0.0907059	0.102185	0.120086	0.118625	0.0944351	0.0842594	0.0860275	0.0912397
1142					Unmapped	168.946	347.779	2.32622	2.08189	2.08972	2.14563	2.25199	2.02994	2.27985	2.18939	2.26422	2.28566	2.02637	2.22679	2.10092	2.02446	2.3193	2.35339	2.59186	2.16759	2.18964	2.15763	2.04278	2.39238	2.29178	1.95186	2.38489	2.32155	2.38231	2.1918
1144			Selenocysteine;5-Nitro-ortho-anisidine;2-Methoxy-5-nitroaniline	17.8518298124719;-2.97524300307104	MS1 mz matched	169.059	351.474	0.14667	0.159253	0.159393	0.156276	0.150843	0.166049	0.125022	0.139093	0.137543	0.119882	0.11929	0.131026	0.131317	0.124718	0.13771	0.145425	0.146814	0.122816	0.140312	0.129846	0.124076	0.162501	0.118353	0.150094	0.141756	0.127782	0.141116	0.118594
1145	Norharmane	0.9937			MS2 forward	169.077	44.289	0.0459364	0.186426	0.104064	0.157858	0.0817284	0.148083	0.370542	0.631576	0.776664	0.529932	0.711525	0.598487	0.563692	0.730804	0.293132	0.206646	0.193179	0.0882255	0.16346	0.155869	0.500948	0.117082	0.0946984	0.154888	0.377492	0.346112	0.414006	0.372213
1146	Pro-Ala	0.9793			MS2 reverse	169.097	194.873	0.0234913	0.02241	0.0246925	0.0252706	0.0219037	0.0295161	0.0258441	0.0251032	0.0251755	0.0245279	0.0267012	0.0254223	0.0348559	0.024583	0.0234265	0.00493166	0.0355294	0.0251728	0.0264917	0.0522299	0.0254352	0.0240013	0.02378	0.0224382	0.0272402	0.0182983	0.0289169	0.0268571
1154			Beta-Guanidinopropionic acid;Creatine;Creatine;alpha-Methylguanidino acetic acid;Methylglycocyamine;3-Guanidinopropanoate;Guanidinopropionic acid	11.6236063549889;11.6236063549889;11.4443100797131;11.4443100797131	MS1 mz matched	170.033	327.563	0.121159	0.0967808	0.107267	0.130331	0.146942	0.129243	0.146796	0.110672	0.143925	0.158377	0.147191	0.137595	0.148633	0.136325	0.167478	0.168624	0.189629	0.164205	0.166081	0.202483	0.146874	0.186187	0.135543	0.170065	0.152836	0.140798	0.13799	0.136306
1164	3-Methyl-L-histidine	0.9759			MS2 forward	170.093	356.583	0.816138	0.58445	0.730668	0.711947	0.860061	0.771802	0.900737	0.6548	0.620926	1.22756	0.763302	0.779477	0.969489	0.786329	1.12841	1.27328	1.25862	1.02277	1.22369	1.74744	1.00293	1.19801	1.13901	1.22042	0.99155	0.863785	1.07506	0.885484
1173	Nitrosobenzene	0.8257			MS2 reverse	171.05	59.068	0.0710271	0.0722871	0.0671745	0.0613785	0.0629802	0.0529813	0.0801077	0.0684805	0.0712081	0.0683693	0.0630777	0.071757	0.0549965	0.083737	0.069281	0.0462742	0.0851758	0.0815984	0.0689908	0.0590522	0.0850511	0.0771074	0.0578501	0.0697195	0.0728561	0.0862047	0.0825934	0.0740543
1179	L-Pipecolic acid	0.9955			MS2 forward	171.114	246.686	0.113904	0.0507144	0.234556	1.01383	0.480474	0.363239	0.505872	0.266262	0.197071	0.239823	0.240363	0.306473	0.231653	0.723543	0.677331	0.868901	0.731491	0.5469	0.314066	0.308738	0.29425	0.47585	0.146277	0.329499	0.49601	0.443812	0.515384	0.478952
1197	N-Acetyl-L-glutamate	0.8198			MS2 reverse	172.061	288.668	0.0334298	0.017144	0.0302702	0.0280768	0.0401329	0.0387382	0.0323917	0.0381754	0.0368688	0.0215252	0.0150205	0.0323041	0.0320874	0.0224841	0.0284587	0.0159242	0.0423205	0.0278951	0.037049	0.0574803	0.0329646	0.0396887	0.0191238	0.0462043	0.0308707	0.0334609	0.034527	0.0239228
1216			Menadione;Methyl (Z)-2-decene-4,6,8-triynoate;Medione;Vitamin K3;2-Methyl-1,4-phthoquinone;Dehydromatricaria ester;(E)-2-Decene-4,6,8-triynoic acid methyl ester;(Z)-2-Decene-4,6,8-triynoic acid methylester;1-Hydroxy-2-phthaldehyde;1-phthoic acid;1-Carboxyphthalene;alpha-phthoic acid;2-phthoic acid;2-phthalenecarboxylic acid;beta-phthoic acid	19.778273459521;19.778273459521;19.9497362431929;19.9497362431929;19.9497362431929;19.9497362431929;19.9497362431929;19.9497362431929	MS1 mz matched	173.056	26.653	0.0898842	0.0850971	0.103798	0.095177	0.0915597	0.0876924	0.0971881	0.0906149	0.101373	0.0874432	0.0878682	0.0946448	0.10878	0.118522	0.105346	0.0958464	0.110735	0.100082	0.0954894	0.0960779	0.0929061	0.102142	0.102129	0.0829444	0.0995685	0.0940068	0.10206	0.101346
1218			4-Hydroxy-1H-indole-3-acetonitrile;3-Acetyl-2,7-naphthyridine;	7.77096091914388;7.77096091914388;	MS1 mz matched	173.072	229.419	0.545907	0.339004	0.453136	0.599488	0.217708	0.319661	0.0863115	0.367799	0.215699	0.0669676	0.0726502	0.192578	0.150021	0.11324	0.0491459	0.0165961	0.0166294	0.0392852	0.0758755	0.0663933	0.0649992	0.0884209	0.0989542	0.0478861	0.158098	0.236167	0.18872	0.146788
1220	Pro-Gly	0.9504			MS2 forward	173.092	299.042	0.0143858	0.0171344	0.0215274	0.017175	0.0356417	0.0236852	0.0163867	0.017922	0.0183747	0.0108738	0.0187508	0.0170113	0.0726734	0.0422562	0.0413211	0.0163538	0.05713	0.0331329	0.027556	0.0667471	0.0371168	0.0283911	0.0181961	0.0177988	0.0257958	0.0288402	0.0226932	0.0229434
1241	Ethylmalonic acid	0.7297			MS2 reverse	174.075	229.78	0.089955	0.0423845	0.0512312	0.0640319	0.0284928	0.0410197	0.00995526	0.0411573	0.0260265	0.0138348	0.00732351	0.0226863	0.014636	0.0143776	0.0204898	0.0212912	0.0250556	0.020072	0.0126301	0.0122249	0.00514756	0.0168044	0.012886	0.0111578	0.0190505	0.0285021	0.0222759	0.0183693
1242	Propoxur	0.8842			MS2 reverse	174.088	354.351	0.13202	0.238111	0.195046	0.174744	0.13546	0.162647	0.132645	0.206303	0.235459	0.184329	0.197727	0.191381	0.174373	0.192133	0.160805	0.155014	0.16569	0.128716	0.151039	0.142051	0.1444	0.191474	0.122086	0.145415	0.171658	0.154936	0.192455	0.240517
1244	3-Indoleacetonitrile	0.6076			MS2 forward	174.103	187.883	0.151123	0.143718	0.178471	0.144141	0.149513	0.136345	0.133945	0.115471	0.144179	0.140724	0.179291	0.13696	0.142439	0.127545	0.166162	0.191693	0.179566	0.14478	0.139585	0.0870372	0.171801	0.156438	0.147675	0.122267	0.16584	0.161004	0.150195	0.176633
1257			N-Acetylasparagine;Formiminoglutamic acid;N-Formimino-L-glutamate;N-Formimidoyl-L-glutamate;Formylisoglutamine;DL-Formylisoglutamine	11.1637062568995;11.1637062568995;10.9155190530743;10.9155190530743	MS1 mz matched	175.072	374.276	0.238798	0.0663338	0.179203	0.094939	0.516337	0.0870446	0.127257	0.139492	0.165767	0.278212	0.358484	0.179007	0.455517	0.48436	0.239991	0.130557	0.152028	0.240514	0.676491	0.929688	1.35249	0.162576	0.12573	1.39272	0.359057	0.361035	0.314782	0.281637
1260			2,4-Dimethyladipic acid;Diethyl succinate;3-Methylpimelic acid;Dimethyl adipate;Ethyladipic acid;2-Propylglutaric acid;Suberic acid;Suberic acid;Cork acid;1,8-Octanedioic acid;Octanedioic acid;1,6-Hexanedicarboxylic acid;Dimethyl adipate;Dimethyl hexanedioate;Dimethoxane	-14.7269323365288;-14.7269323365288;-14.7269323365288;-14.7269323365288;-14.7269323365288;-14.7269323365288;-14.7269323365288;-14.6758098722202;-14.6758098722202;-14.6758098722202	MS1 mz matched	175.087	46.333	0.624906	0.531717	0.603831	0.752	0.740598	0.541391	0.509451	0.412923	0.551445	0.473956	0.570106	0.497425	0.633797	0.518782	0.760134	0.796302	0.855228	0.806193	0.65248	0.496927	0.679971	0.772167	0.661636	0.571661	0.630486	0.596087	0.659414	0.737738
1271			Propyl 2,4-decadienoate;Linalyl propionate;Neryl propionate;2-Propenyl cyclohexanebutanoate;Isobornyl propionate;Tsibulin 1;Octahydro-2,5,5,8a-tetramethyl-7H-1-benzopyran-7-one;alpha-Terpineol propanoate;Methyl (2E,6Z)-dodecadienoate;Cepanone;Citral propylene glycol acetal;Artemisyl propionate;	-4.66259406421001;-4.66259406421001;-4.66259406421001;-4.66259406421001;-4.66259406421001;-4.66259406421001;-4.66259406421001;-4.66259406421001;-4.66259406421001;-4.66259406421001;-4.66259406421001;-4.66259406421001;	MS1 mz matched	175.148	36.922	0.225616	0.28222	0.227734	0.119921	0.115936	0.0977101	0.210174	0.216969	0.210305	0.13378	0.260984	0.209462	0.087824	0.140008	0.139596	0.247741	0.0845564	0.0851812	0.109025	0.0837391	0.0990209	0.0815478	0.144149	0.11461	0.144579	0.139112	0.141794	0.133145
1281	L-Citrulline	0.9899			MS2 forward	176.103	368.704	0.430402	0.443995	0.49501	0.426767	0.408808	0.357751	0.336479	0.397885	0.453247	0.460572	0.383899	0.401143	0.468291	0.484816	0.380509	0.354974	0.395651	0.254628	0.385089	0.521646	0.377572	0.379971	0.289664	0.437244	0.430144	0.356337	0.391673	0.363546
1293					Unmapped	176.876	319.257	0.791084	0.978727	0.865901	0.940934	0.848964	0.775832	0.757774	0.97527	0.798192	0.866835	0.89458	0.851138	0.836128	0.83508	0.913032	0.977035	1.049	0.679219	0.810172	0.699293	0.702734	0.849668	0.783044	0.879672	0.924008	0.768106	0.823779	0.754587
1297			1,2-Bis(chloromethoxy)ethane	-6.917756056	MS1 mz matched	177.044	167.539	2.07902	1.98015	1.91731	1.84593	2.05179	1.96626	1.92354	1.94514	2.21579	2.24463	1.93101	2.04009	2.09592	2.08651	2.23748	2.23263	2.46274	2.07116	2.00198	2.06865	1.93085	2.01692	1.96209	2.02861	2.11782	2.27316	2.36196	1.5743
1303	Pargyline	0.9997			MS2 reverse	177.136	254.716	0.0406355	0.0376584	0.0325266	0.0363008	0.0356855	0.0369423	0.0282178	0.0423737	0.0353956	0.0260175	0.0188324	0.0327482	0.0361367	0.0371449	0.0296897	0.0220545	0.0333448	0.0262285	0.0355382	0.0402154	0.0396369	0.038366	0.0326701	0.0322876	0.0417619	0.0449169	0.0378264	0.0436149
1311			Plantagonine;5-[2H-Pyrrol-4-(3H)-ylidenemethyl]-2-furanmethanol;1,2-Dehydrosalsolinol;2-Propenyl 2-aminobenzoate;5-Hydroxytryptophol;N,N-dimethylindoliumolate;Dihomomethionine	-1.42987045670175;-1.42987045670175;-1.42987045670175;-1.42987045670175;-1.42987045670175;-1.42987045670175;-20.1860942624273	MS1 mz matched	178.079	35.499	0.018175	0.0175155	0.0169638	0.00508886	0.0178549	0.0162324	0.114809	0.0120558	0.0125206	0.389376	0.0278165	0.0788888	0.00524344	0.0167784	0.258633	0.256202	0.410983	0.367711	0.416183	0.552781	0.32436	0.469981	0.26083	0.500946	0.247992	0.276465	0.226	0.248044
1314	N-Methyl-1-deoxynojirimycin	0.6562			MS2 reverse	178.108	83.243	0.0169283	0.0209763	0.021104	0.11045	0.0159996	0.0120401	0.029256	0.0270511	0.0317924	0.117461	0.0226035	0.0374996	0.0151755	0.0405568	0.031731	0.0316323	0.0201952	0.0578886	0.031513	0.0327737	0.0221259	0.0295885	0.0405034	0.0274944	0.0324005	0.0296995	0.0285485	0.0273408
1317			Phosphonoacetate;Acetylphosphate;Acetyl phosphate;Phosphonoacetate;Phosphonoacetic acid;Fosfonet	14.9965829213518;14.9965829213518;14.9965829213518;14.9965829213518	MS1 mz matched	179.005	261.961	0.100006	0.168331	0.091791	0.0979388	0.0780437	0.0926709	0.105106	0.0910908	0.158201	0.0879853	0.144916	0.117796	0.11775	0.119418	0.113927	0.122332	0.121729	0.0785782	0.0705135	0.0765555	0.108795	0.074696	0.0531072	0.0671159	0.107228	0.103232	0.096453	0.0869727
1324	9-Decen-1-ol	0.9676			MS2 reverse	179.143	46.178	0.144743	0.0826959	0.106667	0.0941872	0.0920761	0.0970702	0.0880249	0.0523676	0.264529	0.182009	0.160295	0.142209	0.0708574	0.1422	0.0750477	0.065898	0.0555235	0.0780053	0.0741475	0.0840616	0.0852132	0.0810329	0.0879606	0.0455815	0.0671468	0.0631231	0.0880982	0.110528
1366	L-Tyrosine	0.9886			MS2 forward	182.082	279.428	0.169541	0.116284	0.154437	0.136824	0.120082	0.195191	0.158423	0.161769	0.167862	0.221165	0.174619	0.169726	0.121276	0.121098	0.192221	0.24986	0.227427	0.136295	0.171432	0.13318	0.165432	0.16884	0.147559	0.214493	0.169563	0.160454	0.156508	0.125148
1387	Pelletierine	0.8349			MS2 reverse	183.15	40.7995	0.0114405	0.0132244	0.0137123	0.0115821	0.0157995	0.0132674	0.0270766	0.0328702	0.0502699	0.0340958	0.0308089	0.0358816	0.0432223	0.0360157	0.0365661	0.0545024	0.0291976	0.0134929	0.0195996	0.01512	0.0225595	0.0210814	0.0157405	0.0225468	0.0309039	0.0231361	0.030269	0.0254797
1390	L-Valine	0.9934			MS2 reverse	184.028	217.626	0.0262774	0.028093	0.0184577	0.0327411	0.0342802	0.0266901	0.0175671	0.0210194	0.00665234	0.0134801	0.0188065	0.0152924	0.0198064	0.0186801	0.0166182	0.017872	0.00797496	0.0256119	0.0178724	0.0194732	0.00748681	0.0258019	0.0180079	0.0131018	0.0169089	0.0159917	0.0171616	0.0162922
1393	4-Pyridoxic acid	0.9975			MS2 forward	184.061	40.8065	0.530264	0.189555	0.333639	0.219293	0.181751	0.269755	0.0944364	0.486046	0.877225	0.988372	0.695607	0.55712	0.641684	0.733028	0.357863	0.363125	0.126756	0.258855	0.363124	0.170902	0.0797022	0.174266	0.146237	0.947236	0.440379	0.444663	0.413571	0.404648
1397	Phosphorylcholine	0.7829			MS2 forward	184.074	174.139	0.380738	0.30717	0.383586	0.317626	0.338558	0.290978	0.295417	0.350202	0.308541	0.242859	0.2757	0.306299	0.352746	0.444791	0.304459	0.315779	0.231528	0.270815	0.233692	0.206516	0.220043	0.267966	0.212413	0.236008	0.331583	0.292654	0.188125	0.311336
1419			1,4-Dimethyl-7-ethylazulene;Chamazulene	-17.3821942422883;-17.3794787459432	MS1 mz matched	185.13	76.88	0.483472	0.421663	0.73198	0.542254	0.440203	0.501514	0.527164	0.355301	0.672925	2.19906	0.667976	0.701475	0.405904	0.638963	1.02137	1.4366	0.463155	2.01998	3.01279	6.37449	0.572052	1.33976	2.14826	5.205	1.81528	1.69394	1.79101	1.73575
1429			L-N-Carboxymethylserine;trans-4-Hydroxycyclohexanecarboxylate;7-Oxoheptanoic acid;7-Ketoheptanoic acid	-22.6814778761134;2.77626240130928;2.77626240130928	MS1 mz matched	186.113	313.793	0.058396	0.0884066	0.0654032	0.090684	0.0703818	0.0688862	0.0901097	0.0748554	0.0902168	0.101849	0.103654	0.0885988	0.075753	0.0705267	0.153	0.168523	0.174191	0.208544	0.137222	0.151433	0.118421	0.0947292	0.113438	0.205222	0.121581	0.120893	0.120716	0.109435
1441					Unmapped	186.222	142.311	0.0413431	0.0588583	0.0684462	0.0770405	0.106722	0.100892	0.06632	0.0580735	0.0502662	0.0616422	0.0603837	0.0587785	0.0542801	0.36688	0.105231	0.0923222	0.0575312	0.0532751	0.0747485	0.0946056	0.0567007	0.103904	0.0738429	0.0458203	0.0806473	0.0861668	0.0799762	0.0788915
1448					Unmapped	186.997	345.966	7.09872	7.18574	7.6396	9.46361	7.89829	7.23503	6.96022	7.88114	7.54862	8.10719	7.5047	7.53185	6.58948	7.31488	8.13105	9.18451	8.43399	7.52563	7.4213	7.15557	6.53145	6.84712	7.36389	8.48623	8.45854	6.64408	6.85412	6.40265
1460			7-Ethyl-3,6-dihydro-1,4-dimethylazulene;7-Ethyl-5,6-dihydro-1,4-dimethylazulene;Propanoylagmatine;Propionylagmatine	20.9362962909842;20.9362962909842;-18.0087790312599	MS1 mz matched	187.145	67.481	0.0308478	0.039922	0.0403504	0.0367754	0.0415736	0.0475598	0.0838259	1.25573	0.308521	0.210617	0.0775485	0.468304	0.197158	1.34582	0.281312	0.153928	0.13201	0.0302473	0.196065	0.300957	0.271187	0.0461848	0.0872138	0.387293	0.295107	0.274518	0.295755	0.252655
1470			4,5-Dichloro-3H-1,3-dithiol-2-one;	16.8874419995747;	MS1 mz matched	188.071	35.952	0.0698879	0.0978853	0.0612299	0.0632982	0.0575529	0.0544877	0.0560894	0.368682	0.231922	0.0529933	0.097082	0.190126	0.199812	0.294561	0.111646	0.0605244	0.0963199	0.0246172	0.0455141	0.043398	0.0417984	0.0478497	0.0471864	0.043693	0.112343	0.0992109	0.0991434	0.0934908
1471	DL-Indole-3-lactic acid	0.7651			MS2 forward	188.072	238.332	1.85585	1.5714	1.77189	1.88208	1.63579	1.58377	1.32813	1.06321	1.69135	2.0195	2.02339	1.49301	1.45803	1.37138	2.06418	2.8633	2.13414	1.51747	1.75092	1.01288	1.94835	1.71574	1.57149	2.16827	1.8639	1.61303	1.51732	1.50389
1489	N.alpha.-Acetyl-L-lysine	0.9525			MS2 forward	189.124	367.569	0.0288089	0.0222749	0.0328061	0.0231072	0.0315483	0.0334027	0.0247711	0.0295831	0.0344441	0.0319169	0.0341089	0.0302821	0.0523564	0.0455354	0.033772	0.0256551	0.0363029	0.020787	0.0302702	0.0520566	0.0343633	0.0320076	0.0227896	0.0263087	0.0343908	0.0326639	0.0360692	0.0342146
1493	N6,N6,N6-Trimethyl-L-lysine	0.995			MS2 forward	189.161	508.901	0.322376	0.235442	0.340221	0.275015	0.312359	0.229322	0.215891	0.26257	0.247972	0.437792	0.237754	0.26127	0.41622	0.28617	0.325421	0.368346	0.243971	0.354178	0.362701	0.472648	0.291722	0.307112	0.304824	0.461554	0.422176	0.359819	0.247449	0.260639
1502	1H-Indole-3-propanoic acid	0.9923			MS2 reverse	190.087	101.617	0.0602489	0.0536301	0.0364185	0.0350268	0.039238	0.0293786	0.0311693	0.177539	0.179948	0.0301379	0.0670705	0.113363	0.112657	0.162873	0.0625701	0.027601	0.0589257	0.0173522	0.020456	0.0158258	0.0297594	0.021922	0.0195342	0.0181595	0.0835875	0.0716573	0.0749943	0.0671325
1504	n-Propyl cinnamate	0.6103			MS2 reverse	190.098	229.679	0.663254	0.442066	0.540905	0.737884	0.27816	0.391233	0.0964125	0.444275	0.271208	0.0835343	0.0780392	0.232663	0.178291	0.123026	0.0643344	0.0360925	0.0299104	0.0445138	0.0857484	0.0393263	0.0591558	0.142154	0.124904	0.0175678	0.179643	0.280609	0.253876	0.197683
1513	Quinaldic acid	0.9978			MS2 reverse	191.083	44.5565	0.982083	1.06314	1.11544	1.14949	1.2482	0.867509	1.09448	0.750015	0.949475	0.943782	1.20741	0.960179	1.10123	1.12471	1.2991	1.44162	1.45746	1.05177	1.25922	0.997886	1.33728	1.49282	1.30383	1.04973	1.11637	1.08938	1.30308	1.28913
1529	5-Hydroxyindoleacetate	0.7913			MS2 forward	192.066	240.916	0.030363	0.0248837	0.0139297	0.0201106	0.0212881	0.0271423	0.0284789	0.024158	0.0259311	0.0399314	0.0261913	0.0275637	0.0237708	0.0161028	0.041901	0.0559036	0.0434203	0.0476838	0.0476099	0.0382558	0.0316482	0.039629	0.0310424	0.0816516	0.0330363	0.0360449	0.0326805	0.0304404
1538	Indole-3-acetamide	0.7116			MS2 reverse	192.11	92.221	0.050475	0.0506004	0.024825	0.0487037	0.420062	0.301907	0.0200717	0.00971966	0.0493857	0.109888	0.0531027	0.0374129	0.307457	0.217431	0.184403	0.0271493	0.278332	0.178157	0.154524	0.403583	0.283406	0.252775	0.035612	0.0334592	0.160313	0.155148	0.151407	0.139808
1549			Propyl 2,4-decadienoate;Linalyl propionate;Neryl propionate;2-Propenyl cyclohexanebutanoate;Isobornyl propionate;Tsibulin 1;Octahydro-2,5,5,8a-tetramethyl-7H-1-benzopyran-7-one;alpha-Terpineol propanoate;Methyl (2E,6Z)-dodecadienoate;Cepanone;Citral propylene glycol acetal;Artemisyl propionate;	-4.66259406421001;-4.66259406421001;-4.66259406421001;-4.66259406421001;-4.66259406421001;-4.66259406421001;-4.66259406421001;-4.66259406421001;-4.66259406421001;-4.66259406421001;-4.66259406421001;-4.66259406421001;	MS1 mz matched	193.159	36.9285	0.291435	0.392321	0.348672	0.183739	0.15251	0.110032	0.300265	0.31101	0.302589	0.174445	0.425658	0.303707	0.0922746	0.172084	0.176034	0.323962	0.104537	0.108064	0.140054	0.0834574	0.117016	0.11161	0.192531	0.145886	0.189188	0.21419	0.177289	0.168309
1551	L-Ascorbic acid	0.7953			MS2 forward	194.067	41.462	0.0729814	0.0581676	0.0754654	0.0593826	0.0546708	0.0617885	0.0436572	0.0575647	0.0759917	0.0513585	0.0507958	0.0574724	0.0435459	0.0583021	0.0558902	0.0671325	0.0495351	0.0547873	0.0513979	0.0313728	0.0408882	0.0645249	0.0481947	0.0529245	0.066655	0.0573546	0.0610189	0.0607605
1553	Phenylacetylglycine	0.9989			MS2 forward	194.082	168.121	0.0330793	0.0235855	0.0208847	0.0307046	0.0354132	0.0275995	0.0127324	0.0233285	0.0220189	0.0414477	0.0178806	0.0214208	0.0176869	0.0262083	0.0310132	0.0253278	0.0395127	0.0396868	0.0463446	0.0930049	0.0474048	0.0403569	0.0374348	0.0433468	0.0366332	0.0405804	0.0406768	0.0342015
1554	Pro-Asn	0.9403			MS2 reverse	194.093	276.144	0.0106534	0.00633786	0.0104187	0.00778585	0.0101319	0.0444926	0.0113542	0.0337941	0.00755847	0.0250367	0.00906983	0.0174658	0.00938601	0.00847658	0.0154486	0.0176705	0.018094	0.0167067	0.0193548	0.0336521	0.0153775	0.012627	0.0113341	0.0302332	0.0141709	0.0158615	0.0120704	0.010759
1556	Agmatine	0.9876			MS2 reverse	194.139	259.614	0.0618887	0.121437	0.0584781	0.637674	0.101505	0.0617644	0.181969	0.0271695	0.0275288	0.526099	0.1688	0.132601	0.0787165	0.383518	0.16284	0.0718729	0.113729	0.305562	0.108198	0.0537698	0.0969548	0.0182055	0.281358	0.0496581	0.170751	0.141854	0.144739	0.167309
1573					Unmapped	196.061	116.333	0.101627	0.0616429	0.0693907	0.0759878	0.065899	0.0500977	0.79413	0.959587	1.65524	4.29342	0.962355	1.43463	0.821497	0.969681	0.541167	0.342847	0.672745	0.12633	0.382172	0.264448	0.728564	0.191476	0.192953	0.676338	0.778556	0.760281	0.737777	0.707795
1579	D-Ornithine	0.9495			MS2 reverse	196.109	237.244	0.0239512	0.00833297	0.0564427	0.100858	0.365553	0.20595	0.0471777	0.0300363	0.0188435	0.0759442	0.0367693	0.0368867	0.631473	0.412196	0.409138	0.0970887	0.661629	0.344323	0.247008	0.815251	0.453729	0.304498	0.0243837	0.121532	0.217178	0.201718	0.213055	0.21435
1593	MCI-186	0.6096			MS2 reverse	197.064	116.424	0.0230793	0.00854202	0.0272779	0.0168056	0.0220552	0.0186928	0.0815036	0.096207	0.163975	0.396833	0.107139	0.141513	0.0911583	0.0978974	0.0554702	0.0360519	0.0660968	0.0122689	0.038898	0.0291032	0.0840911	0.0248146	0.012102	0.0665031	0.0842172	0.0781858	0.066788	0.0727706
1594	N2-Acetyl-L-ornithine	0.9272			MS2 forward	197.09	336.502	0.0302881	0.0323253	0.0352532	0.0292687	0.0471065	0.0345252	0.0326261	0.0387458	0.0424729	0.0396364	0.0236377	0.036686	0.0485839	0.0363371	0.0332536	0.0307723	0.0325389	0.0250363	0.0301151	0.0284041	0.0362248	0.03348	0.0198666	0.0353491	0.0354391	0.0221305	0.0330207	0.032247
1600	Kinetin	0.9914			MS2 reverse	198.08	72.874	0.0429432	0.0160328	0.0456129	0.0993712	0.121584	0.183456	0.0118148	0.0165488	0.0130227	0.0602263	0.0167986	0.0187388	0.0188404	0.0214157	0.0319365	0.0297834	0.0261359	0.0635679	0.0505864	0.11025	0.0169332	0.0591511	0.0382849	0.0445693	0.0587534	0.0522458	0.0508096	0.0485391
1617	Pro-Thr	0.9267			MS2 forward	199.108	180.719	0.0344268	0.0261424	0.0350346	0.0388533	0.0617097	0.0342881	0.0500837	0.0318801	0.0368934	0.0477348	0.0420751	0.0406762	0.0456975	0.0360468	0.0580131	0.0552734	0.072547	0.0630848	0.0587588	0.0661162	0.049304	0.0527775	0.0606351	0.0636503	0.0437984	0.0509658	0.0468139	0.0465215
1631	Heptanoic acid, ethyl ester	0.601			MS2 reverse	200.165	38.515	0.0780119	0.0872438	0.060257	0.0512967	0.0730438	0.0247226	0.10658	0.0794139	0.0634034	0.056654	0.0857531	0.0807467	0.0473728	0.0391726	0.0606508	0.119421	0.0363347	0.0264231	0.0358027	0.0478141	0.0444836	0.0322144	0.0387289	0.0287052	0.0550819	0.0491331	0.0524233	0.0541775
1639	Sarcosine	0.8638			MS2 reverse	201.088	296.622	0.0479439	0.0335002	0.0451714	0.0358798	0.0474677	0.0300402	0.0306658	0.0309274	0.0344884	0.0579859	0.0285048	0.0342708	0.0423476	0.0504673	0.040425	0.0370151	0.0394905	0.0390539	0.05968	0.112522	0.0585698	0.0349846	0.0289947	0.095661	0.055683	0.0461607	0.0486444	0.049631
1647	Cysteine-S-sulfate	0.8828			MS2 forward	201.984	280.119	0.0234805	0.0149098	0.0368454	0.0353005	0.0230493	0.0595485	0.0220034	0.0226597	0.0370838	0.0483113	0.0182221	0.0284525	0.0146473	0.0201627	0.0262443	0.0304429	0.0320552	0.0219866	0.0265494	0.0377593	0.0125874	0.0274211	0.0297607	0.0234984	0.0309055	0.0269	0.0253358	0.0246941
1648	3-Hydroxybenzoate	0.9444			MS2 reverse	202.045	221.979	0.29757	0.311165	0.320564	0.310315	0.323794	0.308749	0.301229	0.316352	0.319525	0.310957	0.305368	0.311527	0.314382	0.308502	0.313355	0.315084	0.314265	0.311607	0.307305	0.332884	0.31644	0.309617	0.314104	0.285175	0.315855	0.327783	0.318174	0.312885
1652			Carbaryl;Carbaril;2'-Aminobiphenyl-2,3-diol;Fenfuram	9.94633949831224;9.94633949831224;9.94633949831224	MS1 mz matched	202.087	175.121	1.01295	0.429688	0.377846	0.464498	0.476188	0.504007	0.528239	0.311253	0.360544	0.438991	0.251354	0.389044	0.137142	0.37629	0.56879	0.711132	0.482925	0.938064	0.667316	0.684586	0.432282	0.877062	0.56264	0.643906	0.514734	0.529482	0.527768	0.531273
1655	Mexiletine	0.722			MS2 reverse	202.119	250.028	0.0807549	0.0642297	0.0724136	0.075092	0.0868891	0.0686612	0.116522	0.062128	0.129259	0.122055	0.136587	0.107973	0.087867	0.0762022	0.115814	0.150401	0.119608	0.0993196	0.129142	0.204936	0.0607239	0.0881633	0.107597	0.188899	0.0932808	0.112909	0.116285	0.0879654
1658	N6-Methyl-L-lysine	0.9796			MS2 reverse	202.156	254.376	0.0329375	0.0480847	0.0382037	0.0342901	0.0408317	0.0397801	0.047857	0.0553166	0.0549026	0.0521485	0.0547467	0.0528431	0.0528576	0.0517485	0.0473568	0.0521267	0.0506363	0.025851	0.0365695	0.0347089	0.0500609	0.0338448	0.0315325	0.0399695	0.0378911	0.0452032	0.0450658	0.04789
1660			Cysteine-S-sulfate;Cyclamate;Sodium cyclamate	-17.5424036258121;-8.10012568381087	MS1 mz matched	202.217	145.458	0.0704301	0.0959701	0.0705444	0.354214	0.079693	0.0604749	0.133824	0.032093	0.0275437	0.279407	0.0920421	0.0887346	0.084601	0.20866	0.10598	0.059912	0.0633008	0.200311	0.0858278	0.0504372	0.0808316	0.0280858	0.197774	0.0467687	0.116677	0.107304	0.111411	0.113071
1665			(1E,3E)-4-Hydroxybuta-1,3-diene-1,2,4-tricarboxylate;2-Hydroxy-4-carboxyhexa-2,4-dienedioate;4-Carboxy-2-hydroxy-cis,cis-mucote;4-Carboxy-2-hydroxyhexa-2,4-cis,cis-dienedioate;(1E)-4-Oxobut-1-ene-1,2,4-tricarboxylate;4-Oxalomesacote;4-Oxalmesaconic acid;4-Carboxy-2-oxo-3-hexenedioate	22.770992132039;22.770992132039;22.770992132039	MS1 mz matched	203.023	217.509	0.0503171	0.0765811	0.0354739	0.0752499	0.0849005	0.0651161	0.0355234	0.0073785	0.0102193	0.0112594	0.0261881	0.0179104	0.00613689	0.0292052	0.0242181	0.0255064	0.0134244	0.0506733	0.0369321	0.0348978	0.0112777	0.0592798	0.0378068	0.0240931	0.0338467	0.0317716	0.0373024	0.0291325
1668			Bentoquatam;Fluoren-9-one;9-Fluorenone	-4.99830890549506;13.8844535773168	MS1 mz matched	203.053	280.124	0.230541	0.366413	0.408885	0.402423	0.375216	0.346119	0.360215	0.444481	0.400403	0.353032	0.344694	0.391132	0.37791	0.392646	0.361512	0.424761	0.320968	0.28613	0.324604	0.351393	0.320288	0.379658	0.272592	0.313137	0.403895	0.395133	0.407165	0.381544
1669			4-Heptenal diethyl acetal;3-(1-Hydroxymethyl-1-propenyl)pentanedioic acid;Diethyl 2-methyl-3-oxosuccite;Diethyl oxalpropiote;Butanedioic acid, 2-methyl-3-oxo-, 1,4-diethyl ester	-9.44260224904961;-9.44260224904961;-9.32582028972594	MS1 mz matched	203.082	43.246	0.222762	0.205468	0.296269	0.435424	0.319567	0.259349	0.298252	0.153532	0.326864	0.176251	0.263807	0.251645	0.167614	0.231349	0.458821	0.638554	0.43315	0.578222	0.407455	0.224804	0.349204	0.491123	0.456412	0.365169	0.380929	0.305865	0.367508	0.379052
1674	Ile-Ala	0.9743			MS2 forward	203.14	217.626	0.0480423	0.0399703	0.0466415	0.0634151	0.0300306	0.0422489	0.0926083	0.0514882	0.0556375	0.064154	0.0905343	0.0687312	0.0767816	0.0591282	0.0874209	0.113606	0.0772098	0.0886651	0.0427673	0.0259319	0.038363	0.0515626	0.0539153	0.0307889	0.066475	0.062853	0.0665045	0.0644484
1675	NG,NG-dimethyl-L-arginine(ADMA)	0.983			MS2 forward	203.151	477.209	0.254204	0.226067	0.28341	0.263545	0.195353	0.257328	0.293796	0.236045	0.200414	0.269867	0.210943	0.242816	0.281522	0.299099	0.28585	0.312328	0.291005	0.223804	0.249116	0.355813	0.228103	0.288737	0.174627	0.25185	0.203654	0.250328	0.237325	0.228873
1690	Acetylcarnitine	0.9997			MS2 forward	204.122	353.907	0.0320272	0.031706	0.0356122	0.0355986	0.0591392	0.0413907	0.0330907	0.0315709	0.0401841	0.0326254	0.0318742	0.0344088	0.0509489	0.0564739	0.0779185	0.0863623	0.0752113	0.10419	0.0597344	0.0611969	0.0360972	0.0439331	0.0886827	0.0549031	0.0491842	0.0446457	0.0430669	0.0453384
1695			(±)-threo-Anethole glycol;Isoamyl 2-furoate;Verimol J;2-Ethoxy-4-(methoxymethyl)phenol;4-Ethyl-2,6-dimethoxyphenol;Furfuryl isovalerate;Peperinic acid;Furfuryl pentanoate;Amyl 2-furoate;4-(Ethoxymethyl)-2-methoxyphenol;5-Oxo-1,2-campholide;(+)-5-Oxo-1,2-campholide;Iridotrial;(1S,2R,3S)-2-Formyl-alpha-(hydroxymethylene)-3-methylcyclopentaneacetaldehyde;2-Oxo-delta3-4,5,5-trimethylcyclopentenylacet…	-7.10785587756921;-7.10785587756921;-7.10785587756921;-7.10785587756921;-7.10785587756921;-7.10785587756921;-7.10785587756921;-7.10785587756921;-7.10785587756921;-7.10785587756921;-7.13915811760573;-7.13915811760573;-7.13915811760573;-7.13915811760573;-7.13915811760573;-7.13915811760573;-7.13915811760573;-7.13915811760573;-7.13915811760573	MS1 mz matched	205.087	33.251	1.1421	1.38539	2.37216	1.49979	1.6811	2.05777	2.0685	1.67367	1.94256	1.795	1.6863	1.86406	1.91267	1.88035	2.05382	2.06975	2.24089	1.93453	2.38642	2.28257	2.6378	2.77863	1.75947	2.56584	2.13288	2.70555	2.42652	2.38077
1696	L-Tryptophan	0.9875			MS2 forward	205.098	238.126	0.516067	0.412593	0.500367	0.545182	0.459953	0.417137	0.327511	0.260243	0.463877	0.568753	0.569166	0.394227	0.369435	0.349613	0.594111	0.878605	0.606339	0.42673	0.50732	0.247214	0.548184	0.481208	0.515822	0.607148	0.521365	0.449243	0.40735	0.360881
1712	Equol	0.9143			MS2 reverse	207.077	46.0915	0.224579	0.0855885	0.199502	0.237526	0.194304	0.1965	0.0621442	0.103248	0.0794876	0.0529459	0.0688829	0.0774842	0.109186	0.0717263	0.0813511	0.0850835	0.0749879	0.0722969	0.0665593	0.0686994	0.0622215	0.0825674	0.0699127	0.0480221	0.0803339	0.0810231	0.135135	0.0990033
1737					Unmapped	209.025	23.838	0.189662	0.373187	0.259034	0.119069	0.187574	0.165762	0.0401477	0.469535	0.180739	0.132321	0.318474	0.229192	0.207648	0.231282	0.157741	0.0668617	0.231742	0.0946921	0.157523	0.708186	0.157675	0.127544	0.0437984	0.0946691	0.243524	0.232371	0.244468	0.198508
1745			3-Hydroxy-beta-ionone;2,2,6,7-Tetramethylbicyclo[4.3.0]nona-1(9),4-diene-7,8-diol;(5R,6S)-5,6-Epoxy-7-megastigmen-9-one;Acetal R;5,9:6,9-Diepoxy-3-megastigmene;(5alpha,8beta,9beta)-5,9-Epoxy-3,6-megastigmadien-8-ol;Theaspirone A;Eremopetasinorol;5,9:6,9-Diepoxy-4-megastigmene;(S,E)-Lyratol propanoate;(3R,8E)-3-Hydroxy-5,8-megastigmadien-7-one;2,3,5,6,8,8a-Hexahydro-2,5,5,8a-tetramethyl-7H-1-benzo…	-6.3892551006818;-6.3892551006818;-6.3892551006818;-6.3892551006818;-6.3892551006818;-6.3892551006818;-6.3892551006818;-6.3892551006818;-6.3892551006818;-6.3892551006818;-6.3892551006818;-6.3892551006818;-6.3892551006818;-6.24560705612501	MS1 mz matched	209.154	34.402	0.107775	0.177349	0.114823	0.0954573	0.114679	0.119689	0.18722	0.133947	0.190866	0.124349	0.156958	0.164673	0.134281	0.20623	0.166892	0.226624	0.145405	0.0949205	0.114766	0.129698	0.152222	0.123499	0.112411	0.0887449	0.172648	0.15745	0.165914	0.149941
1753	Monomethyl glutaric acid	0.9297			MS2 reverse	210.077	312.452	0.0068763	0.0336801	0.00615787	0.00966631	0.0118589	0.0375459	0.00820848	0.00692829	0.00543256	0.00962313	0.00884266	0.00733173	0.00867918	0.00879819	0.00968136	0.00931779	0.00816803	0.0143799	0.0167131	0.0085365	0.0136848	0.0247668	0.0146289	0.0149453	0.0134342	0.0116761	0.0158068	0.0117184
1761			2,4-Dichloro-3-oxoadipate	12.28289975	MS1 mz matched	210.957	346.163	0.759691	0.73707	0.787991	0.820143	0.788656	0.705822	0.748773	0.793402	0.797755	0.790385	0.728821	0.775902	0.727113	0.736112	0.83768	0.87412	0.921777	0.785842	0.766305	0.76863	0.709262	0.776239	0.761827	0.781369	0.879049	0.774605	0.771088	0.759778
1770			1,3-Diphenyl-1-propanone;1,3-Diphenyl-2-propanone;Lactaroviolin;Lactaroviolin;p-Methoxystilbene;1-(p-Methoxyphenyl)-2-phenylethene	19.1723674129255;19.1723674129255;19.1723674129255;19.0062564104555;19.0062564104555	MS1 mz matched	211.108	83.985	0.0867143	0.0663357	0.0951899	0.0751779	0.0997408	0.0871986	0.140504	0.0455149	0.0972677	0.127559	0.117376	0.100037	0.0812873	0.0641854	0.132317	0.156197	0.143867	0.159686	0.173777	0.230389	0.136856	0.146247	0.142325	0.225374	0.156372	0.156951	0.163459	0.146932
1793			Selenocysteine;5-Nitro-ortho-anisidine;2-Methoxy-5-nitroaniline	17.8518298124719;-2.97524300307104	MS1 mz matched	213.023	350.885	0.302046	0.311888	0.31333	0.323979	0.322395	0.314488	0.272756	0.293343	0.276961	0.257243	0.225577	0.273098	0.24507	0.247953	0.266598	0.284427	0.282492	0.237714	0.26735	0.272511	0.236978	0.267904	0.232822	0.310779	0.291903	0.235061	0.250732	0.230553
1814	Pro-Val	0.6667			MS2 forward	214.13	308.548	0.107937	0.0339042	0.131781	0.0698035	0.389058	0.288487	0.0291676	0.0330272	0.0365311	0.0592812	0.0727079	0.0395258	0.464215	0.23086	0.214815	0.0549529	0.327369	0.0985207	0.0747434	0.10636	0.0886215	0.118299	0.0330347	0.0558364	0.146212	0.115392	0.112572	0.129259
1834			N'-nitrosonornicotine;N'-Nitrosonornicotine;NNN	-1.19712996901694;-1.12936797183943	MS1 mz matched	216.055	254.655	0.104999	0.110251	0.107557	0.0946289	0.0883721	0.0841847	0.0759029	0.152058	0.101614	0.0572539	0.0589942	0.0995115	0.101849	0.0982805	0.0701264	0.0576113	0.0507586	0.0810142	0.0813242	0.15801	0.0949061	0.0874266	0.0478467	0.0748492	0.0998481	0.110141	0.11511	0.0996955
1846					Unmapped	216.171	254.879	0.0753496	0.0796278	0.0859786	0.0789559	0.0679416	0.0886634	0.0646354	0.0873783	0.0708818	0.0680326	0.0565457	0.0718966	0.0793562	0.0718227	0.0628915	0.070752	0.051207	0.0505365	0.0678929	0.104873	0.0708847	0.0739219	0.04102	0.0737474	0.0525828	0.0900245	0.093846	0.0631149
1847					Unmapped	216.197	42.299	0.287986	0.343876	0.441826	0.204386	0.472732	0.339497	0.213801	0.232398	0.310348	0.318228	0.35654	0.269223	0.227553	0.324989	0.235482	0.201444	0.250162	0.208173	0.269872	0.169462	0.247304	0.268605	0.262346	0.324784	0.337164	0.308503	0.318006	0.29192
1861	N-Desmethylselegiline	0.9996			MS2 reverse	218.093	77.5465	1.46324	1.23415	0.923376	0.987558	1.62747	0.85142	1.2149	0.978271	1.65587	0.99879	1.54354	1.28064	0.961985	0.846397	1.38515	1.5171	1.69362	1.33588	1.19959	0.642513	1.47478	1.48305	1.16217	1.05924	1.58327	1.51932	1.07671	1.061
1868			Propionylcarnitine;O-Propanoylcarnitine;O-Propionylcarnitine	7.33150498102631;7.36880985429224	MS1 mz matched	218.14	260.618	1.25424	1.3577	1.40162	1.28199	1.5113	1.61738	2.62624	2.69822	3.99918	4.0493	2.20149	3.11138	3.30997	2.65342	5.77361	7.32338	7.39491	4.41208	3.16673	3.19589	4.2226	1.8716	3.33461	3.8871	3.45967	3.21815	3.19904	3.08908
1873					Unmapped	218.213	87.464	1.45119	1.11801	1.19192	3.51754	1.88277	1.30215	1.39146	1.71227	1.55162	1.95101	1.01521	1.53805	1.62153	2.17554	1.56329	1.04018	1.4658	2.14652	1.20894	0.794203	1.46999	0.824082	1.97221	0.888174	1.92387	1.2939	1.78769	1.73052
1895	Pantothenate	0.8504			MS2 forward	220.119	251.208	0.174257	0.105211	0.146787	0.161797	0.126773	0.120126	0.189844	0.121946	0.220437	0.396991	0.157772	0.197404	0.145928	0.205571	0.172561	0.162315	0.169931	0.190313	0.295159	0.396498	0.237551	0.180967	0.21774	0.470369	0.240807	0.221526	0.21712	0.214545
1908	Indole-3-pyruvic acid	0.7654			MS2 forward	221.093	45.4225	0.197798	0.153355	0.140178	0.222387	0.22066	0.164598	0.173514	0.140049	0.1945	0.143126	0.191374	0.168933	0.181201	0.145541	0.246771	0.303613	0.266886	0.237198	0.214952	0.12731	0.22506	0.23201	0.243897	0.198026	0.219958	0.186879	0.205707	0.209844
1927					Unmapped	223.039	23.741	0.180897	0.1617	0.0858585	0.203129	0.292303	0.232301	0.312374	0.040032	0.0412978	1.77843	0.0162654	0.284457	0.032342	0.0629121	0.293527	0.250905	0.404329	0.543064	0.900201	2.02154	0.876845	0.569648	0.676919	1.04229	0.62909	0.53157	0.578807	0.547861
1929			Phenylalanyl-Glycine;Glycyl-Phenylalanine;N5-Phenyl-L-glutamine;gamma-Glutamylanilide	-14.3669232125288;-14.3669232125288;-14.1764715417124	MS1 mz matched	223.097	33.06	0.195758	0.129161	0.193117	0.11736	0.123542	0.192742	0.13518	0.137247	0.13591	0.136038	0.126084	0.135102	0.140515	0.201717	0.155505	0.151821	0.153701	0.141694	0.246826	0.14089	0.165897	0.211871	0.430469	0.168215	0.156957	0.169382	0.218786	0.225604
1940			N-Acetyl-L-tyrosine;Salsolinol 1-carboxylate;Bendiocarb;2,2-Dimethyl-1,3-benzodioxol-4-ol methylcarbamate;Dioxacarb	6.91262858264356;6.91262858264356;6.72390955006454;6.72390955006454	MS1 mz matched	224.093	115.924	1.25861	0.849536	0.465897	0.572797	0.541487	0.437606	13.4799	16.8846	30.0374	81.9691	16.9787	26.002	13.3466	16.8494	8.84164	5.018	11.1605	2.09048	6.13144	3.74038	11.873	2.86301	2.7797	11.4952	12.9925	12.6517	12.4755	12.0314
1942	L-Iditol	0.6657			MS2 reverse	224.114	276.788	0.17862	0.219623	0.161802	0.162871	0.140097	0.175682	0.125503	0.169734	0.127973	0.24141	0.10169	0.147166	0.193545	0.273753	0.197035	0.183331	0.190885	0.17686	0.281247	0.175183	0.238903	0.201799	0.211786	0.48581	0.246945	0.226379	0.224967	0.220129
1951	4-Isopropylbenzoic acid	0.7684			MS2 reverse	225.113	91.33	0.0905988	0.0907311	0.08195	0.0791678	0.0813269	0.0763916	0.223465	0.227696	0.267425	0.507263	0.238576	0.266207	0.285894	0.289803	0.189915	0.125782	0.212618	0.115514	0.13971	0.132402	0.0933445	0.135952	0.148482	0.154825	0.215632	0.220795	0.211746	0.188695
1959			Methyl 3-carbazolecarboxylate;1-Hydroxy-10-methylacridone;6-Methoxy-9H-carbazole-3-carboxaldehyde;Murrayanine;Mukolidine;Murrayanine;9H-Carbazole-3-carboxaldehyde, 1-methoxy-;(E)-4-Nitrostilbene;trans-p-Nitrostilbene	-4.34780718343049;-4.34780718343049;-4.34780718343049;-4.34780718343049;-4.34780718343049;-4.44288449835291;-4.44288449835291	MS1 mz matched	226.085	366.522	0.0992638	0.127081	0.13863	0.163258	0.118097	0.0951529	0.145959	0.126486	0.100116	0.0899261	0.14688	0.12303	0.173278	0.151031	0.139829	0.143991	0.138665	0.101093	0.116787	0.111854	0.110508	0.127824	0.122422	0.10432	0.145067	0.143727	0.145039	0.144613
1970			cis-2-Methylaconitate;(Z)-But-1-ene-1,2,4-tricarboxylate;(Z)-But-1-ene-1,2,4-tricarboxylate;Homo-cis-aconitate;cis-Homoaconitate;(Z)-1,2,4-But-1-enetricarboxylic acid;(Z)-But-2-ene-1,2,3-tricarboxylate;cis-2-Methylaconitate;(E)-3-(Methoxycarbonyl)pent-2-enedioate;(E)-2-(Methoxycarbonylmethyl)butenedioate;trans-Homoaconitate;(E)-1,2,4-But-1-enetricarboxylic acid;2-Methyl-trans-aconitate	-16.422728869506;-16.422728869506;-16.4865467120648;-16.4865467120648;-16.4865467120648;-16.4865467120648;-16.4865467120648;-16.4865467120648	MS1 mz matched	226.989	346.01	3.98132	4.00843	4.11079	4.89056	4.23932	3.85716	3.95542	4.40258	4.12239	4.44473	3.93283	4.16586	3.72168	4.03723	4.57617	5.12765	4.85322	4.17135	4.30347	4.0966	3.74156	4.14413	4.2569	4.79767	4.7347	3.95744	4.01153	3.71327
2001	Ala-Pro	0.6461			MS2 reverse	228.14	32.35	0.0584995	0.023409	0.027268	0.109214	0.0876994	0.0462953	0.0555754	0.0307802	0.0606684	0.0556014	0.0764472	0.0524113	0.0590294	0.0293517	0.04135	0.0240554	0.0464028	0.0585125	0.0365032	0.0462283	0.0121602	0.0230093	0.0487061	0.0432759	0.0375502	0.0360671	0.0338765	0.0225415
2006	Altretamine	0.7874			MS2 reverse	228.197	37.965	2.59024	3.49885	3.10352	1.39371	1.23814	0.714123	2.93919	2.97078	2.54304	1.35981	3.30035	2.72015	0.533118	1.32651	1.37376	3.03424	0.387918	0.859088	1.08134	0.340137	0.91538	0.84647	1.55815	1.17959	1.5807	1.50342	1.47719	1.35675
2019			1-Methylguanine;N2-Methylguanine;7-Methylguanine;3-Methylguanine;3-Methylguanine;2-Amino-3,7-dihydro-3-methyl-6H-purin-6-one;7-Methylguanine	-0.362887215700577;-0.362887215700577;-0.362887215700577;-0.362887215700577;-0.605821581929309;-0.605821581929309	MS1 mz matched	229.082	171.345	0.0529037	0.0564717	0.0729825	0.10198	0.0578618	0.0666474	0.0369616	0.0568647	0.0713814	0.14405	0.0694836	0.0654087	0.030055	0.0566962	0.0852909	0.120555	0.0844832	0.0878657	0.121326	0.140174	0.0725981	0.0609387	0.10909	0.205156	0.1035	0.118597	0.113339	0.0815455
2020	2'-Deoxyuridine	0.9245			MS2 forward	229.083	111.174	0.0245735	0.0122449	0.0230528	0.0207639	0.0275042	0.0232353	0.00817242	0.00990908	0.0180026	0.0294853	0.00550532	0.0131215	0.0317801	0.0269821	0.0365862	0.023805	0.0378288	0.0675863	0.0340279	0.0342515	0.0324506	0.0301033	0.0355968	0.0368914	0.027327	0.0350357	0.0245714	0.0288313
2028			(S)-Menthone 8-thioacetate;Deoxyguanidinoproclavaminic acid;Deoxyguanidinoproclavamite;Deoxyamidinoproclavamite	4.4945957770717;-12.1605876148053	MS1 mz matched	229.119	401.776	0.640122	0.366872	0.633161	0.52089	0.652808	0.474076	0.733641	0.475147	0.543419	0.779522	0.604798	0.605687	0.616494	0.585587	0.751181	0.842961	0.820465	0.694532	0.791252	0.891787	0.824911	0.737381	0.613642	0.972409	0.552229	0.566513	0.602056	0.604883
2032			Isoleucyl-Proline;L-isoleucyl-L-proline ;Leucyl-Proline;L-leucyl-L-proline ;	2.66275232578423;2.66275232578423;2.66275232578423;2.66275232578423;	MS1 mz matched	229.156	349.939	0.450008	0.289469	0.399895	0.338427	0.564729	0.394547	1.01379	0.430243	0.708343	1.68841	0.958317	0.838641	0.861956	0.644397	1.67296	1.27921	2.58384	2.14763	2.02654	4.15155	1.95061	1.84388	1.50285	1.96448	1.48979	1.40105	1.43359	1.36247
2033			alpha-Irone;delta-Methylionone;1-(2,6,6-Trimethyl-1-cyclohexen-1-yl)-1-penten-3-one;alpha-(p-(1,1,3,3-Tetramethylbutyl)phenyl)-omega-hydroxypoly(oxyethylene);Methyl-delta-ionone;10-Isopropyl-2,7-dimethyl-1-oxaspiro[4.5]deca-3,6-diene;1-(2,6,6-Trimethyl-2-cyclohexen-1-yl)-1-penten-3-one;Etaspirene;3-Methyl-4-(2,6,6-trimethyl-2-cyclohexen-1-yl)-3-buten-2-one;alpha-Irone;(+)-cis-alpha-Irone;(+)-tran…	-10.0176039125982;-10.0176039125982;-10.0176039125982;-10.0176039125982;-10.0176039125982;-10.0176039125982;-10.0176039125982;-10.0176039125982;-10.0176039125982;-10.1859123012977;-10.1859123012977;-10.1859123012977;-10.1859123012977	MS1 mz matched	229.157	281.41	1.44181	1.07782	1.17284	1.16468	1.29648	1.33423	3.73332	1.2125	2.17014	6.9945	3.38186	2.93523	2.19391	1.55433	5.76114	4.69129	8.7333	8.26265	7.85731	16.3675	7.32649	7.6979	5.29947	7.58228	5.55597	5.33798	6.04975	5.32715
2036	N8-Acetylspermidine	0.7088			MS2 reverse	229.2	37.113	0.379575	0.53315	0.44143	0.201167	0.193228	0.119811	0.346254	0.387509	0.333926	0.206374	0.5198	0.357335	0.0819227	0.17096	0.214743	0.430496	0.12225	0.131493	0.172916	0.104125	0.173403	0.127209	0.232786	0.184368	0.251405	0.235526	0.234232	0.216849
2063			Diazoxide;Diazoxide	14.4531317796906;14.3483438750001	MS1 mz matched	231.005	26.578	0.108122	0.167372	0.0673953	0.0756266	0.09767	0.0882141	0.0957457	0.244276	0.162359	0.23868	0.129876	0.170824	0.127066	0.156136	0.127609	0.100831	0.171994	0.075807	0.13721	0.269046	0.139025	0.106853	0.100728	0.153929	0.188118	0.150694	0.156318	0.149638
2078	Desipramine	0.9852			MS2 reverse	231.161	281.41	0.0240364	0.0225962	0.0176009	0.0209097	0.0317226	0.040387	0.0467779	0.0219071	0.0295602	0.0732862	0.0406086	0.0375882	0.0297818	0.0368969	0.065346	0.0496909	0.0972537	0.0849137	0.09249	0.182285	0.0850735	0.0848359	0.0714727	0.0902696	0.0611821	0.0778439	0.0670075	0.0721772
2079	Leu-Val	0.9948			MS2 reverse	231.171	355.503	0.120686	0.0519585	0.115493	0.0825189	0.0776495	0.087208	0.0282592	0.0313535	0.0329296	0.0482528	0.0240242	0.0319057	0.0531443	0.0363533	0.0568625	0.0738462	0.0516136	0.0544972	0.0695452	0.153355	0.0399742	0.0724748	0.0496815	0.0661397	0.0755314	0.0727725	0.0653198	0.0618853
2081					Unmapped	231.253	140.108	0.164843	0.239808	0.142768	0.944931	0.229811	0.171944	0.346988	0.0825032	0.0943266	0.749013	0.244591	0.239045	0.190889	0.545265	0.27679	0.152189	0.192419	0.505563	0.229384	0.188859	0.193664	0.111619	0.476527	0.128596	0.296599	0.270071	0.270159	0.276682
2099			Gamma-Aminobutyryl-lysine;	-10.0463625333481;	MS1 mz matched	232.156	238.839	2.95737	2.06735	2.59807	1.86085	1.84091	3.15868	4.61104	16.5963	9.53831	4.82046	3.46933	9.02781	5.23132	6.1812	8.78063	11.0879	8.81774	9.28948	5.29078	6.35495	3.82319	3.33367	4.56932	8.12063	7.18392	7.0224	5.85773	6.67561
2131	trans-2-Octenoic acid, ethyl ester	0.9712			MS2 reverse	234.15	125.889	0.16984	0.298466	0.0846765	0.114984	0.133019	0.115636	0.257962	0.514336	0.60669	0.482611	0.525007	0.468492	0.592401	0.778578	0.404695	0.29701	0.454026	0.0856244	0.124329	0.0792655	0.249615	0.0796827	0.0981023	0.165117	0.353009	0.349323	0.334551	0.320828
2141			beta-2,3,5,6-Tetrachloro-1,4-cyclohexanediol	-15.08368668	MS1 mz matched	234.92	346.688	9.33585	8.7845	8.71596	8.06357	9.29653	8.33237	9.40381	9.00038	9.5718	9.11442	8.50762	9.22247	8.6091	8.57694	9.43335	8.89985	10.8031	9.23049	8.76491	9.01933	8.67779	9.39597	8.86913	7.96687	9.97735	9.3538	9.44365	8.88007
2151	Betaine	0.9964			MS2 reverse	235.167	254.567	5.62799	5.32921	4.96989	4.10291	3.17941	3.40803	2.12105	8.17373	4.30533	2.2575	1.69696	4.28881	4.78986	3.74138	2.56492	1.6857	1.45616	3.49284	3.28114	10.2136	3.41927	3.21363	1.36307	2.61524	4.40331	4.37126	4.81356	4.08539
2171			Fukiic acid;	17.5796487382348;	MS1 mz matched	237.051	23.859	0.0905856	0.141805	0.128293	0.0970658	0.108753	0.0796367	0.112817	0.290742	0.441643	0.233651	0.168096	0.265562	0.296292	0.367718	0.17053	0.0520101	0.217959	0.0527267	0.0456563	0.0560368	0.0333827	0.0696009	0.0249834	0.0430944	0.15011	0.103892	0.19329	0.126205
2181	D-gluconate	0.6932			MS2 forward	238.093	367.61	0.1483	0.128984	0.133709	0.131832	0.107749	0.100543	0.088609	0.0956064	0.0866487	0.11273	0.0719229	0.0906957	0.0866013	0.107382	0.0936393	0.108482	0.0931433	0.063504	0.0975333	0.0859094	0.0908579	0.110731	0.0680136	0.120718	0.117088	0.110127	0.108622	0.0944768
2183	Pyrocatechol	0.9559			MS2 reverse	238.109	33.138	0.0271481	0.0240482	0.020202	0.0287854	0.0752888	0.0408932	0.0454864	0.0687554	0.117747	0.337291	0.080051	0.103598	0.0884877	0.0961078	0.0451314	0.0178945	0.0455449	0.0213228	0.0313574	0.02437	0.0374031	0.0207747	0.0336277	0.040023	0.0455737	0.0460253	0.0554134	0.0542073
2186	Arg-Val	0.6904			MS2 forward	238.166	256.474	0.0610304	0.105389	0.0633278	0.336944	0.0896299	0.0720584	0.162294	0.0363429	0.0530766	0.363758	0.125645	0.116064	0.0777424	0.256297	0.124827	0.0671656	0.114114	0.181191	0.0942238	0.0490118	0.098002	0.0363626	0.201004	0.0608418	0.128882	0.120218	0.123868	0.103597
2201	Ethyl glucuronide	0.8096			MS2 reverse	240.103	200.701	0.0154836	0.016126	0.0205958	0.0135035	0.0114007	0.0173221	0.0256484	0.0194921	0.0197414	0.0264059	0.0163275	0.0215752	0.0153346	0.0232193	0.0355074	0.0404351	0.0414412	0.0408452	0.0339608	0.0310176	0.0349954	0.0221779	0.0383824	0.0420378	0.0290544	0.0262829	0.0302216	0.0272568
2212					Unmapped	240.963	27.1495	0.157551	0.122528	0.179026	0.129778	0.144744	0.140655	0.162383	0.123726	0.137249	0.156117	0.148671	0.143374	0.164299	0.182084	0.170026	0.152371	0.189791	0.161583	0.148534	0.144117	0.159227	0.1729	0.150909	0.11944	0.160586	0.145083	0.159978	0.170058
2227	L-Anserine	0.864			MS2 forward	241.13	393.207	0.0646861	0.0424448	0.032222	0.0256438	0.0213856	0.0500494	0.0300661	0.0293669	0.0298256	0.0871865	0.0297171	0.0354926	0.0272908	0.0295736	0.0329198	0.0360614	0.0395599	0.0225332	0.0241907	0.0217268	0.0274754	0.0313993	0.0245169	0.0163479	0.0276196	0.0370834	0.0363847	0.0305698
2228			L-Gizzerosine;Dehydrofalcarinone	-15.0979378167859;14.9905434655214	MS1 mz matched	241.156	354.252	0.169642	0.120328	0.151402	0.138089	0.1576	0.136794	0.194109	0.130403	0.165442	0.275433	0.170972	0.175295	0.181572	0.16215	0.266384	0.267889	0.325921	0.301346	0.337981	0.625268	0.286451	0.295597	0.242983	0.386955	0.267859	0.254467	0.262067	0.255876
2233			Indole-3-carboxilic acid-O-sulphate;	6.25299545765605;	MS1 mz matched	242.013	40.7555	0.0520812	0.0781819	0.0586112	0.030395	0.0438199	0.0272928	0.0609322	0.218164	0.0237849	0.046729	0.149455	0.100387	0.195004	0.168159	0.111737	0.0974983	0.115878	0.024641	0.023878	0.00830475	0.0425	0.032834	0.015415	0.0222417	0.101082	0.103838	0.101475	0.097244
2243			5-Methyldeoxycytidine;3'-Amino-3'-deoxythimidine;5-Methyl-2'-deoxycytidine	7.23332537668449;7.23332537668449;7.05083193595352	MS1 mz matched	242.115	183.37	0.321268	0.351715	0.497273	0.459815	0.358263	0.328473	0.834048	0.741588	0.909062	1.18655	1.15486	0.896727	0.923649	0.946497	0.884343	0.908764	0.859524	0.808944	0.840233	0.877253	0.810608	0.806598	0.759532	0.951794	0.777046	0.848772	0.823152	0.770219
2246					Unmapped	242.159	284.598	0.0416099	0.0347665	0.0415124	0.0267711	0.0563266	0.0291348	0.0491476	0.0235126	0.0426692	0.0689777	0.0447294	0.0421252	0.0435487	0.046866	0.0676243	0.0566343	0.106579	0.0523115	0.0677498	0.13599	0.0541469	0.0674605	0.044805	0.0704949	0.0613808	0.0606334	0.0661267	0.0648526
2264			Selagine	-14.89581109	MS1 mz matched	243.138	72.859	0.113572	0.0570082	0.120387	0.299532	0.339988	0.543117	0.0503767	0.0555027	0.0493324	0.166372	0.0497473	0.0630017	0.0336483	0.0429797	0.0818865	0.0734579	0.0810987	0.163374	0.135201	0.305818	0.0367478	0.161684	0.101853	0.115004	0.152176	0.13976	0.135066	0.128171
2267			Fluoromidine	5.429942877	MS1 mz matched	243.987	25.274	0.049288	0.0433216	0.0318965	0.0240835	0.0379363	0.0313684	0.0902234	0.154584	0.358212	0.0309141	0.152639	0.179161	0.146059	0.134527	0.100855	0.0489326	0.166409	0.0178405	0.021483	0.00807102	0.0374734	0.0233682	0.0186446	0.0214693	0.0894251	0.0836995	0.085229	0.0819589
2271			2,2'-Dithenyl sulfide;	-15.3207293807984;	MS1 mz matched	244.028	33.13	0.0466191	0.0483572	0.0482573	0.0315655	0.0419598	0.0349955	0.0133439	0.108584	0.154883	0.00794505	0.0506835	0.0796792	0.0735118	0.0944295	0.0348804	0.0132646	0.0296924	0.00815181	0.0117256	0.00650372	0.00951609	0.0222955	0.00711987	0.00854829	0.0513714	0.0607235	0.0542135	0.0479066
2276	Cytidine	0.9999			MS2 forward	244.094	224.825	0.501488	0.237808	0.505246	0.379849	0.288517	0.422535	0.191145	0.196826	0.237763	0.252393	0.190433	0.211145	0.193457	0.316085	0.217083	0.218932	0.194469	0.196889	0.220038	0.175063	0.170232	0.177442	0.160439	0.357775	0.337784	0.244472	0.255874	0.270233
2280			Lysyl-Proline;Prolyl-Lysine;	-11.5973836691244;-11.5973836691244;	MS1 mz matched	244.155	232.488	0.0250392	0.0254503	0.022814	0.0274645	0.0300742	0.0423657	0.0553917	0.0374898	0.0748425	0.168704	0.0525534	0.0668521	0.0453849	0.0463147	0.129063	0.152183	0.188901	0.108706	0.130524	0.152296	0.109134	0.0486632	0.179183	0.163582	0.0917215	0.0940249	0.0885034	0.0950405
2282			N-Undecanoylglycine;	-5.93667059748953;	MS1 mz matched	244.193	33.791	0.273285	0.554518	0.272281	0.274641	0.402297	0.137753	0.522185	0.379433	0.329798	0.343744	0.544122	0.417164	0.222418	0.433426	0.510161	0.86993	0.432065	0.290594	0.286204	0.50661	0.37867	0.279366	0.223793	0.238124	0.545724	0.595918	0.528819	0.547057
2283			N-Undecanoylglycine;	22.848183722776;	MS1 mz matched	244.192	122.183	0.27395	0.443483	0.322255	0.264921	0.457247	0.223784	0.450574	0.350262	0.398276	0.267232	0.34412	0.380898	0.167176	0.332392	0.322023	0.463655	0.306364	0.209927	0.216409	0.245398	0.349259	0.254545	0.188074	0.14592	0.386763	0.351279	0.363912	0.282374
2284	Myristoleic acid	0.653			MS2 reverse	244.228	38.429	0.0575057	0.0665469	0.358491	0.128466	0.0735825	0.0522525	0.0740138	0.0349967	0.0422312	0.0843097	0.074028	0.0561649	0.0757428	0.0892478	0.067028	0.0454009	0.0720437	0.0728967	0.0550561	0.0387216	0.0653832	0.0466589	0.0750191	0.0457431	0.0674029	0.070648	0.0751718	0.0584617
2293	Pseudouridine	0.7615			MS2 forward	245.078	227.238	0.0177327	0.0151367	0.01818	0.0481078	0.039644	0.0500484	0.0333723	0.01163	0.0219505	0.0222612	0.0131516	0.0213954	0.0151638	0.0152358	0.0191689	0.0187609	0.0228262	0.0194363	0.0243096	0.0348321	0.0307164	0.0259111	0.0142918	0.0263775	0.021265	0.0167737	0.0200324	0.0128891
2294	.alpha.-L-Glu-L-Asp	0.8892			MS2 reverse	245.076	272.232	0.0171727	0.0364182	0.0186938	0.0119841	0.0158465	0.0121128	0.014885	0.0168767	0.0182825	0.0432028	0.0178988	0.0194553	0.0425515	0.0355722	0.0226537	0.0155976	0.0216261	0.0121883	0.0503363	0.0294065	0.0837333	0.0193857	0.0491732	0.0777749	0.0224666	0.0274522	0.0315069	0.0264949
2298	Glu-Pro	0.79			MS2 reverse	245.108	311.521	0.0768754	0.105967	0.0853186	0.0767229	0.0487595	0.0635093	0.101762	0.069875	0.127076	0.113166	0.112369	0.10221	0.0475827	0.0681771	0.0691286	0.065257	0.0756547	0.0813562	0.0631248	0.0390575	0.0742272	0.0627138	0.0615372	0.0699852	0.0782185	0.0756962	0.0711842	0.0681497
2303	Pro-Phe	0.9999			MS2 reverse	245.125	282.681	0.0196841	0.0109944	0.0142846	0.00937626	0.0465571	0.0422496	0.0524697	0.0483372	0.012521	0.00898608	0.039266	0.035046	0.0376371	0.0243908	0.0811845	0.0694271	0.10136	0.141708	0.114142	0.170816	0.117335	0.118439	0.0746683	0.126867	0.0109485	0.00922841	0.0101163	0.00689076
2304	Arg-Ala	0.8088			MS2 forward	245.151	282.065	0.076851	0.0519795	0.0560842	0.073487	0.0730358	0.056402	0.142831	0.0586029	0.0720773	0.247853	0.111499	0.108872	0.123267	0.0551173	0.185394	0.178511	0.2597	0.211703	0.256676	0.469849	0.229513	0.222368	0.219546	0.258361	0.19191	0.237609	0.197599	0.161786
2307			(±)-1,4-Nonanediol diacetate;Menthyl ethylene glycol carbonate;1,11-Undecanedicarboxylic acid;Verruculotoxin;Agyrine;Rhombifoline;(1R)-3-(3-Butenyl)-1,2,3,4,5,6-hexahydro-1,5-methano-8H-pyrido[1,2-a][1,4]diazocin-8-one;Sophoramine;Thermospine;(-)-Thermopsine;Tinctorine;Tsukushimine A	-21.6777453276087;-21.6777453276087;-21.6777453276087;18.7022644390073;18.7022644390073;18.7022644390073;18.7022644390073;18.7022644390073;18.7022644390073;18.7022644390073	MS1 mz matched	245.162	313.74	0.163281	0.0756868	0.209827	0.135278	0.179117	0.118062	0.135732	0.0972193	0.0881655	0.254731	0.102448	0.121349	0.190907	0.17635	0.248858	0.282062	0.222605	0.334536	0.432529	0.956632	0.219509	0.309691	0.28514	0.5861	0.304551	0.277124	0.27255	0.270005
2318	D-Mannitol	0.6647			MS2 reverse	246.096	277.424	0.101043	0.131948	0.0936704	0.0961483	0.0875138	0.107727	0.0877346	0.111889	0.0723708	0.160514	0.0683654	0.0954198	0.122304	0.175905	0.132469	0.11523	0.136847	0.13002	0.187999	0.107321	0.17347	0.143576	0.137912	0.318213	0.143055	0.148908	0.164077	0.138563
2320	Ala-Asp	0.7576			MS2 reverse	246.11	299.142	0.0667544	0.041696	0.0392863	0.0312745	0.0332114	0.0714078	0.024641	0.0396746	0.0240232	0.0268596	0.0185695	0.0280999	0.0364467	0.031826	0.0284791	0.0164574	0.0356709	0.0284456	0.0233125	0.0297466	0.0188137	0.0330599	0.0123533	0.0237984	0.0247727	0.0242593	0.0264698	0.0225083
2331	2-Methylbutyroylcarnitine	0.9953			MS2 forward	246.172	221.471	1.21807	0.755371	0.547329	0.885794	0.723677	1.2493	1.26398	1.51577	2.9586	4.32781	1.08796	2.07181	1.5453	1.4801	3.76259	4.59808	4.16078	4.97851	3.1489	4.58823	2.85285	1.19923	3.35899	4.45975	2.66908	2.65467	2.46025	2.69288
2333	Lys-Val	0.9925			MS2 reverse	246.182	517.345	0.0405723	0.0401498	0.0450888	0.0384213	0.0370469	0.0385616	0.0351511	0.0415306	0.0351673	0.0476632	0.0339281	0.0379855	0.0416915	0.0392094	0.0413946	0.0472611	0.0414717	0.0324098	0.0402501	0.04644	0.0358388	0.040903	0.0356414	0.0435389	0.0401021	0.044463	0.0442875	0.0399209
2336	Myristic acid	0.9219			MS2 reverse	246.244	62.69	2.4734	2.25671	2.74683	4.20183	2.77021	2.02784	2.997	2.75619	2.49556	3.17812	1.80146	2.69763	2.42547	3.69267	2.21649	1.70317	2.31276	1.68246	1.85542	1.68496	3.07266	1.62965	2.20324	1.34081	2.72446	2.48672	2.76192	2.04637
2341			Necatorine;(1R,2R)-3-[(1,2-Dihydro-2-hydroxy-1-phthalenyl)thio]-2-oxopropanoic acid	-5.65074897567398;24.2382376379002	MS1 mz matched	247.05	217.563	0.027697	0.0495704	0.0193	0.0534169	0.0537054	0.0409428	0.0157771	0.0164202	0.0159936	0.0158092	0.0140098	0.0158328	0.020548	0.0194452	0.0178163	0.0108542	0.0159368	0.0300185	0.0196835	0.0202612	0.0172887	0.0336895	0.0151205	0.0109221	0.0177701	0.0150165	0.014285	0.0142835
2354			Mepivacaine;Milnacipran;Mepivacaine;5,6-Dehydrolupanine;Multiflorine	18.2578759880664;18.2578759880664;18.3119039765215;18.3119039765215;18.3119039765215	MS1 mz matched	247.178	254.838	0.914557	1.25876	1.48485	1.24596	0.729147	1.18598	1.07148	1.35331	0.902729	1.52668	1.04821	1.14483	1.25172	1.28311	1.13028	1.60548	0.76525	0.731759	1.03027	1.95754	0.984356	1.35679	0.669488	0.734019	0.763382	0.999858	1.40381	0.965127
2363			Diazoxide;Diazoxide	14.4531317796906;14.3483438750001	MS1 mz matched	248.03	26.619	0.579546	0.920354	0.399508	0.31636	0.560383	0.477785	0.552633	1.39664	0.992477	1.08402	0.71199	0.964067	0.741151	0.945073	0.731201	0.616377	0.920923	0.432264	0.78483	1.50482	0.714649	0.59477	0.626239	0.889801	0.960657	0.959685	0.87941	0.865342
2371			Threoninyl-Gamma-glutamate;Gamma-glutamyl-Threonine;Glutaminyl-Threonine;Threoninyl-Glutamine;Yellow AB;1-(2-Phenyldiazenyl)-2-phthalemine	-12.5345575069368;-12.5345575069368;-12.5345575069368;-12.5345575069368;11.4248299043992	MS1 mz matched	248.114	365.676	0.0604223	0.0545559	0.0574052	0.0571992	0.0454811	0.0599177	0.0567471	0.0536912	0.0610463	0.0561032	0.0458313	0.0559227	0.0475412	0.0588336	0.0509585	0.0534208	0.0529817	0.0397654	0.0522665	0.0698542	0.0533479	0.0403038	0.0479574	0.0615372	0.0553308	0.0516889	0.0511105	0.0508864
2372			Threoninyl-Gamma-glutamate;Gamma-glutamyl-Threonine;Glutaminyl-Threonine;Threoninyl-Glutamine;Yellow AB;1-(2-Phenyldiazenyl)-2-phthalemine	-11.0769473006854;-11.0769473006854;-11.0769473006854;-11.0769473006854;12.882475034536	MS1 mz matched	248.114	305.517	0.116839	0.120127	0.135814	0.126825	0.127649	0.117768	0.0768302	0.123686	0.108062	0.105072	0.0603061	0.0988253	0.0893751	0.141171	0.0868713	0.0757405	0.0925598	0.0537926	0.0767673	0.0567731	0.0685778	0.0675444	0.0638088	0.109517	0.10731	0.0778416	0.111336	0.10032
2374			Threoninyl-Lysine;Lysyl-Threonine;	-9.85744849301248;-9.85744849301248;	MS1 mz matched	248.151	300.139	0.921097	0.727886	0.555156	0.532805	0.813887	1.23803	0.283589	0.314463	0.347868	0.895593	0.231487	0.364953	0.377015	0.244302	0.969381	1.16376	0.98212	1.595	1.11025	2.03899	0.692431	0.59797	0.836518	1.70465	0.884683	0.891626	0.699012	0.807595
2420			2,4-Dichloro-3-oxoadipate	12.28289975	MS1 mz matched	250.951	346.01	3.86699	3.85428	3.98376	4.33557	4.10698	3.64858	3.87156	4.22036	4.00049	4.18481	3.75211	4.01834	3.71045	3.84663	4.29254	4.52263	4.62242	4.08361	4.04989	3.90841	3.63733	4.01066	4.01554	4.33124	4.63061	4.01324	3.93856	3.58897
2421			2-(4'-Chlorophenyl)-3,3-dichloropropenoate	6.0015484	MS1 mz matched	250.946	25.836	0.15176	0.12631	0.144442	0.140106	0.163535	0.167966	0.150454	0.102159	0.12585	0.105362	0.133418	0.124801	0.162857	0.156578	0.1569	0.141068	0.163853	0.168211	0.124407	0.111806	0.118292	0.145418	0.126248	0.108575	0.151372	0.136248	0.144239	0.139459
2423			(S)-Spirobrassinin;Cyclobrassinin sulfoxide;Blue pigment;Nicotine blue;(E)-2,2',5,5'-Tetrahydroxy-6H,6'H-[3,3'-bipyridinylidene]-6,6'-dione	2.18259523504046;2.18259523504046;5.59949380571849	MS1 mz matched	251.038	275.502	0.0773111	0.0642492	0.059261	0.0701377	0.0371474	0.112699	0.0290382	0.0432554	0.0639705	0.0378665	0.0316708	0.0432908	0.0535674	0.0286452	0.0252993	0.015677	0.0217582	0.024625	0.0308327	0.0777576	0.030762	0.0201953	0.0259525	0.0287799	0.0434545	0.0383551	0.0378818	0.0374566
2424	Ser-Thr	0.6443			MS2 reverse	251.065	110.834	0.0150871	0.0154377	0.0137188	0.0143919	0.0181617	0.0127706	0.0154188	0.0164685	0.0189434	0.00649638	0.00649672	0.0148542	0.0192423	0.0161796	0.0296613	0.0148868	0.0314975	0.0702286	0.0221894	0.0232235	0.0188958	0.0203165	0.0187919	0.028307	0.019399	0.0196853	0.0180132	0.0264009
2430	N-Benzyloxycarbonylglycine	0.9998			MS2 reverse	251.104	185.838	0.202856	0.146612	0.0381209	0.0758582	0.0319637	0.130623	0.135209	0.10014	0.156465	0.166532	0.0775638	0.128894	0.0597641	0.0476506	0.102673	0.143822	0.113636	0.0849248	0.0845824	0.0449071	0.0193309	0.12463	0.0530386	0.115426	0.102923	0.0946721	0.0956304	0.0944325
2435					Unmapped	251.186	40.001	0.331762	0.333832	0.309512	0.308498	0.320291	0.30765	0.387683	0.390226	0.440762	0.329752	0.379308	0.395885	0.419942	0.430869	0.354344	0.3078	0.352751	0.331992	0.325689	0.282848	0.358055	0.382054	0.294827	0.304114	0.412898	0.377512	0.4374	0.341063
2444	Met-Cys	0.7288			MS2 reverse	252.054	333.825	0.0431449	0.0206151	0.0248575	0.0262863	0.0183885	0.0333056	0.0135711	0.030876	0.0310055	0.0267039	0.00773341	0.0235644	0.0274607	0.0282708	0.00997789	0.00574336	0.00248563	0.003668	0.011592	0.0135025	0.0172303	0.0204124	0.00647621	0.00505681	0.016775	0.0161937	0.0151971	0.019186
2450	Deoxyadenosine	0.9984			MS2 forward	252.111	135.5	0.236002	0.721637	1.58587	0.573717	0.627035	0.226973	0.154212	0.313413	0.175815	0.0557398	0.07736	0.184894	0.218699	0.910688	0.225644	0.115866	0.124441	0.0862878	0.15668	0.254847	0.11814	0.141661	0.101913	0.204104	0.315672	0.309583	0.324244	0.313838
2451			Fluorocitric acid;	19.0372845216915;	MS1 mz matched	252.145	361.779	0.237811	0.237694	0.252672	0.239768	0.264343	0.26308	0.253185	0.231518	0.248563	0.254414	0.249944	0.245974	0.262008	0.27361	0.264747	0.248891	0.283534	0.255023	0.241686	0.287956	0.230832	0.277204	0.237711	0.196863	0.256993	0.248511	0.297524	0.266436
2462			beta-2,3,5,6-Tetrachloro-1,4-cyclohexanediol	-15.08368668	MS1 mz matched	252.93	347.199	0.853734	0.791275	0.8044	0.782356	0.797663	0.761426	0.881027	0.841934	0.891208	0.807198	0.788405	0.856672	0.791829	0.788904	0.88245	0.79028	1.05906	0.872813	0.84334	0.823239	0.79449	0.897522	0.857144	0.801209	0.905347	0.916698	0.911388	0.830945
2468			2-Hydroxy-6-oxo-6-(4'-chlorophenyl)-hexa-2,4-dienoate	-12.05227068	MS1 mz matched	253.016	350.753	0.230995	0.235582	0.220392	0.221121	0.242796	0.230877	0.193175	0.212905	0.210304	0.196339	0.174134	0.201416	0.189476	0.186956	0.206065	0.22077	0.21653	0.18879	0.197417	0.190411	0.174477	0.194498	0.17216	0.236822	0.221741	0.17763	0.19871	0.16535
2475	Benzylazanium	0.9004			MS2 reverse	253.109	35.105	0.0572107	0.0514215	0.089478	0.0555509	0.122994	0.0496411	0.0404879	0.0374995	0.0225269	0.396824	0.038036	0.0702898	0.0851581	0.0766757	0.0819179	0.0833243	0.0651969	0.11022	0.222436	0.485941	0.092264	0.136723	0.124036	0.356547	0.11824	0.129303	0.133579	0.151379
2477	Tyr-Ala	0.9388			MS2 reverse	253.113	135.533	0.0298147	0.0798231	0.181163	0.0700492	0.0730361	0.0334411	0.0219634	0.0390827	0.0238728	0.0589115	0.0367209	0.0322083	0.0323236	0.107578	0.0416841	0.0332989	0.0154459	0.0598753	0.0639245	0.100712	0.0199214	0.0537926	0.065448	0.0752386	0.0446468	0.0453199	0.052087	0.0475322
2479			Histidinyl-Proline;Prolyl-Histidine;	3.01282425055257;3.01282425055257;	MS1 mz matched	253.129	245.756	0.0804829	0.0782952	0.0638339	0.0565731	0.0654272	0.0720528	0.0729648	0.0811414	0.0580665	0.0713621	0.0655317	0.0702688	0.0726558	0.0672439	0.0639114	0.0658329	0.0767251	0.029067	0.078146	0.0810804	0.084511	0.117411	0.0569669	0.0565724	0.159865	0.196991	0.179798	0.137361
2505	Daidzein	0.8318			MS2 forward	255.067	45.853	0.0277328	0.0218643	0.0149077	0.0287634	0.0209547	0.0575333	0.144079	0.125594	0.0732042	0.172308	0.101108	0.118775	0.0633718	0.0860678	0.0603319	0.0415521	0.0881712	0.0228961	0.0573515	0.0404182	0.0915636	0.0768539	0.028412	0.0603092	0.0653528	0.0692127	0.0715547	0.0583807
2506	Dyphylline	0.9901			MS2 reverse	255.114	42.5855	0.0710346	0.0687176	0.0559111	0.0608896	0.0443466	0.0414921	0.0815573	0.162795	0.00861462	0.105182	0.0554855	0.0835246	0.0514842	0.042051	0.064518	0.0746641	0.0726679	0.0591257	0.0876795	0.0632966	0.0553867	0.0503337	0.125696	0.108262	0.0615336	0.0750021	0.057935	0.0585426
2512			18-Nor-4(19),8,11,13-abietatetraene;	20.7109698291789;	MS1 mz matched	255.209	38.433	0.0613459	0.0775238	0.353425	0.735862	4.89206	1.6792	0.268331	0.200394	0.087401	0.522763	0.0302912	0.203606	1.14853	2.21588	1.2772	0.739242	1.58728	1.06848	0.716322	1.24652	1.72752	1.0422	0.137579	0.391169	1.3037	1.24083	1.29087	1.20862
2527			Palmitic amide;	10.9117813381071;	MS1 mz matched	256.265	34.3945	0.16753	0.127653	0.115377	0.105156	0.164305	0.130556	0.125728	0.16545	0.20789	0.0576741	0.331182	0.17197	0.0980743	0.193973	0.135032	0.175975	0.130741	0.0544023	0.102246	0.0747172	0.266736	0.103111	0.0932736	0.0589944	0.14482	0.1342	0.137074	0.130526
2528			Palmitic amide;Hexadecasphinganine	3.0765166714595;15.3695948429364	MS1 mz matched	256.265	58.14	0.10127	0.112655	0.125842	0.194925	0.125698	0.0971631	0.151713	0.154776	0.210581	0.14248	0.0875304	0.160886	0.115421	0.191369	0.124156	0.0808448	0.146669	0.116698	0.112839	0.208157	0.130354	0.114754	0.109906	0.0715455	0.145177	0.124681	0.13708	0.125774
2543			Isocurcumenol;7,9-Illudadiene-3,14-diol;alpha-Rotunol;2-Methyl-4-phenyl-2-butyl 2-methylpropanoate;1,10-Epoxygermacrone;Curcumenol;Zerumbone oxide;beta-Santalic acid;Dehydrocurdione;Oxysolavetivone;3-Phenylpropyl hexanoate;Rishitinol;3,7-Bisaboladiene-2,8-dione;Cyclodehydroisolubimin;Marasmene;4,6-Decadiyn-1-ol isovalerate;(Z)-alpha-Bergamotenoic acid;Curcumenone;Epiacoronene;Procurcumenol;7-Hydr…	-12.7258063041938;-12.7258063041938;-12.7258063041938;-12.7258063041938;-12.7258063041938;-12.7258063041938;-12.7258063041938;-12.7258063041938;-12.7258063041938;-12.7258063041938;-12.7258063041938;-12.7258063041938;-12.7258063041938;-12.7258063041938;-12.7258063041938;-12.7258063041938;-12.7258063041938;-12.7258063041938;-12.7258063041938;-12.7258063041938;-12.7258063041938;-12.7258063041938;-12…	MS1 mz matched	257.148	254.441	0.674823	0.675787	0.694144	0.575191	0.497408	0.529695	0.370973	0.893391	0.568189	0.425757	0.293023	0.560559	0.657033	0.539823	0.410894	0.325911	0.24703	0.565077	0.469474	0.910098	0.549998	0.51336	0.251809	0.447823	0.462725	0.637109	0.676924	0.584956
2555			Propyl 1-(propylsulfinyl)propyl disulfide;Octhilinone	-2.61301370387136;6.09988705831414	MS1 mz matched	258.102	35.6485	0.0114698	0.0120951	0.0126462	0.0105864	0.0113706	0.0119545	0.0704481	0.0121893	0.0128782	0.19907	0.0125184	0.0466296	0.0127359	0.0164869	0.139257	0.143152	0.213015	0.190334	0.218906	0.286398	0.165313	0.246554	0.144112	0.260842	0.132215	0.13975	0.123931	0.134521
2556	5-Methylcytidine	0.9999			MS2 forward	258.11	212.109	0.139402	0.147546	0.184077	0.146877	0.159429	0.134296	0.230913	0.154001	0.155025	0.284276	0.185983	0.191009	0.170905	0.155687	0.237634	0.289335	0.238619	0.25694	0.246422	0.215315	0.204821	0.226139	0.223366	0.317025	0.226607	0.214086	0.21645	0.242321
2557	Glycerophosphocholine	0.9842			MS2 forward	258.113	365.609	3.94248	4.81357	5.7933	6.40725	4.16061	3.80717	5.12283	5.15807	3.57387	3.26364	5.88625	4.6096	6.9899	5.96567	5.08481	5.39243	4.7301	3.07777	4.25013	4.09622	4.08002	4.78055	3.89982	4.19153	5.48701	4.89417	5.12114	4.71791
2567			Thiazafluron	-21.64806737	MS1 mz matched	258.244	36.408	0.0285491	0.0405242	0.112079	0.131944	0.0409488	0.029453	0.0499804	0.0278211	0.0315052	0.051359	0.0441844	0.0387028	0.0451794	0.094589	0.0434333	0.0169368	0.0411558	0.0541117	0.0232892	0.0197301	0.0332951	0.0147747	0.0405363	0.0121389	0.0440123	0.0358155	0.0359204	0.0395955
2568			Formothion	-1.943502386	MS1 mz matched	258.281	135.578	0.214069	0.364448	0.172354	1.73926	0.252752	0.199929	0.512377	0.0814874	0.102701	1.40392	0.336939	0.359837	0.274586	0.944726	0.451005	0.210008	0.327107	0.851593	0.308039	0.21938	0.252919	0.0697318	0.764959	0.143342	0.42758	0.396811	0.397001	0.390585
2571					Unmapped	259.032	26.7435	0.0294433	0.0339804	0.0253844	0.0280376	0.0228778	0.0236206	0.0299897	0.0424633	0.0361856	0.0338432	0.0347178	0.0358264	0.0307736	0.0358458	0.0338141	0.0315213	0.0390503	0.0294197	0.0333525	0.0414486	0.0332552	0.0345405	0.0306752	0.0318422	0.0358933	0.0364728	0.0386401	0.0327459
2572	Ribothymidine	0.6701			MS2 forward	259.094	328.807	0.142317	0.140455	0.178555	0.123748	0.173986	0.131478	0.195309	0.194378	0.131153	0.205212	0.128866	0.172299	0.252177	0.291524	0.177346	0.135059	0.159464	0.140887	0.245147	0.619223	0.157121	0.21294	0.135271	0.279961	0.233653	0.211991	0.195641	0.196288
2598			Lysyl-Leucine;Isoleucyl-Lysine;Lysyl-Isoleucine;Leucyl-Lysine;	-9.16009005009654;-9.16009005009654;-9.16009005009654;-9.16009005009654;	MS1 mz matched	260.187	205.053	0.263328	0.317617	0.273215	0.283034	0.316271	0.344007	0.37853	0.178502	0.151952	0.170991	0.155421	0.221704	0.0996584	0.121645	0.831682	1.17984	0.723445	1.49337	0.947084	0.951441	0.395387	0.630441	1.0649	1.35116	0.605765	0.612742	0.589381	0.608485
2617			Carisoprodol;Carisoprodol	5.35296417822583;5.38102251723323	MS1 mz matched	261.183	254.394	1.69442	1.83502	1.5352	1.22631	1.02218	1.32801	0.87655	2.14627	2.33762	1.19063	1.04344	1.65286	1.66475	1.86867	1.08919	1.04292	0.708622	0.819893	0.905553	1.44442	1.2322	0.943646	0.412369	1.03608	1.48648	1.46658	1.70409	1.40998
2619	Lys-Pro	0.842			MS2 reverse	261.19	205.053	0.0377643	0.0435517	0.0443544	0.0447888	0.0430588	0.0514364	0.0549015	0.028479	0.0238571	0.0338502	0.0251487	0.0344966	0.0186512	0.0228102	0.113013	0.158447	0.102425	0.190457	0.12703	0.130451	0.0591668	0.0856698	0.143326	0.176262	0.0860333	0.0844929	0.0880493	0.087683
2629			Flurbiprofen;Biotin;D-Biotin;Vitamin H;Coenzyme R;C20818;Carbapenem biosynthesis intermediate 2	4.26932762401236;11.4712632565101;11.4712632565101	MS1 mz matched	262.13	374.712	0.0389457	0.0464254	0.0381386	0.0367514	0.0380313	0.0453139	0.0489912	0.0402201	0.0416174	0.0571862	0.0343036	0.0440366	0.0491329	0.0471736	0.0370753	0.0352508	0.0347996	0.027634	0.0519069	0.0451313	0.0480449	0.0395533	0.0406217	0.0795347	0.040031	0.0384559	0.0551565	0.0342096
2632			O-Phosphotyrosine;Phosphotyrosine;Phosphonotyrosine	-8.88775211717758;-8.88775211717758	MS1 mz matched	262.166	286.337	0.226872	0.174391	0.227451	0.222397	0.199017	0.316208	0.230317	0.251607	0.367872	0.350207	0.206186	0.282252	0.314143	0.340199	0.386115	0.477668	0.390874	0.305984	0.261368	0.284444	0.278755	0.216766	0.301491	0.250675	0.329022	0.259404	0.297434	0.340224
2641			Aspartyl-Glutamate;Glutamyl-Aspartate;	-23.0937943491749;-23.0937943491749;	MS1 mz matched	262.203	291.824	0.145219	0.133645	0.171295	0.13559	0.156232	0.131786	0.145577	0.0496162	0.0499615	0.116796	0.108507	0.087905	0.138983	0.166881	0.138593	0.0994447	0.190616	0.0945551	0.0974578	0.102702	0.169234	0.0490445	0.105474	0.108973	0.131071	0.125126	0.11375	0.107411
2643					Unmapped	262.239	90.0215	1.1133	1.21859	1.77366	4.01779	1.61354	1.01145	1.551	1.11479	1.59392	2.13027	1.22756	1.47171	1.41096	3.57595	1.92267	0.871657	2.02135	2.73304	1.47352	0.836088	1.72623	0.987062	2.42177	1.15598	1.55674	1.51865	2.22817	2.14077
2655	Creatine	0.9923			MS2 reverse	263.148	327.123	0.179157	0.122745	0.221286	0.23247	0.297188	0.282288	0.311582	0.186377	0.319898	0.418034	0.295617	0.28946	0.333106	0.288888	0.403497	0.389254	0.478136	0.436553	0.468739	0.782324	0.419959	0.489758	0.351242	0.465913	0.367612	0.293877	0.258037	0.256749
2664			N-Chloroacetyl-2,6-diethylaniline;Acyclovir;Aciclovir	-4.62832889010594;21.325163426355	MS1 mz matched	264.055	237.208	0.0427726	0.0351654	0.0454158	0.0444964	0.0417022	0.0575239	0.0500249	0.0362293	0.0453616	0.0658685	0.052767	0.0469611	0.0458913	0.0396752	0.0620391	0.0696831	0.0732857	0.0578644	0.0582739	0.0561194	0.0523939	0.0530764	0.0511644	0.0735936	0.0637624	0.0512836	0.054161	0.0515666
2688			Citrubuntin;Guaicyl phenylacetate;1-Phenyl-6,7-dihydroxy-isochroman;Phenethyl salicylate;2,3-Dihydroxy-1,3-diphenyl-1-propanone;Equol;Fenoprofen;Fenoprofen;7,4'-Dihydroxyflavan;4,7-Dihydroxy-2-methoxy-9,10-dihydrophenthrene;Hircinol;Dunnione;Lapachol;beta-Lapachone;4,5-Bisphenol-o-quinone;BPAquinone;Equol;3-Methoxy-4',5-dihydroxy-trans-stilbene	-1.2156420326148;-1.2156420326148;-1.2156420326148;-1.2156420326148;-1.2156420326148;-1.2156420326148;-1.2156420326148;-1.23918654842332;-1.23918654842332;-1.23918654842332;-1.23918654842332;-1.23918654842332;-1.23918654842332;-1.23918654842332;-1.23918654842332;-1.23918654842332;-1.23918654842332	MS1 mz matched	265.081	99.4845	0.201795	0.269029	0.402061	0.367466	0.261204	0.15711	0.185902	0.194135	0.248678	0.12002	0.229201	0.202579	0.220399	0.376091	0.304838	0.31853	0.316785	0.269857	0.305186	0.286019	0.202207	0.237751	0.322619	0.400992	0.369898	0.298024	0.313023	0.337691
2689			Methionyl-Aspartate;N-Acetylcystathionine;gamma-Glutamyl-S-methylcysteine;Aspartyl-Methionine;	-0.305970214610339;-0.305970214610339;-0.305970214610339;-0.305970214610339;	MS1 mz matched	265.078	23.799	0.108371	0.13884	0.159683	0.0695265	0.0828984	0.102559	0.0475406	0.166122	0.135125	0.0313019	0.125805	0.108721	0.0890825	0.109247	0.0785915	0.0604728	0.101039	0.0401555	0.0407451	0.06621	0.0376021	0.0581008	0.0265926	0.0291714	0.0806442	0.101349	0.0990595	0.0948686
2690	Alpha-N-Phenylacetyl-L-glutamine	0.6534			MS2 forward	265.119	203.34	0.00555229	0.00583675	0.0045876	0.00532401	0.00530022	0.00605005	0.00479567	0.00816287	0.00625485	0.0129055	0.00471647	0.00688577	0.00469928	0.00663219	0.00683701	0.00536713	0.00928385	0.00688427	0.0114017	0.031555	0.0113842	0.00738305	0.0116251	0.0076462	0.0089761	0.00711482	0.0084678	0.00744438
2691	Thiamine	0.9322			MS2 reverse	265.113	48.992	0.0888636	0.0877805	0.0832968	0.323205	0.0943174	0.137536	0.170213	0.115153	0.119587	0.135914	0.101809	0.13176	0.356574	0.258369	0.287492	0.278027	0.271938	0.301306	0.182828	0.265003	0.19625	0.204521	0.122517	0.185599	0.270069	0.219936	0.345888	0.265684
2695	trans-Vaccenic acid	0.739			MS2 reverse	265.254	34.2545	0.0317159	0.021969	0.0261339	0.0102677	0.0410636	0.0386672	0.0419415	0.0375725	0.0765923	0.0285926	0.0844148	0.0529291	0.0158433	0.0485422	0.0428374	0.0587303	0.0466486	0.0243221	0.0316199	0.0249921	0.0657962	0.0336558	0.032654	0.0182193	0.0455187	0.0481306	0.040557	0.0397503
2701			Nitroglycerin;Deoxycytidine;2'-Deoxycytidine	24.2198457416537;6.16494033666763	MS1 mz matched	266.055	193.01	0.0597348	0.0589791	0.0679873	0.0664046	0.0613805	0.0675898	0.0964452	0.0715532	0.0715091	0.105911	0.0980478	0.0842645	0.0860722	0.0754654	0.0985169	0.0999255	0.109933	0.102696	0.108686	0.125245	0.116148	0.109394	0.0935897	0.114067	0.0901571	0.0849294	0.105006	0.097682
2707	Diethylcarbamazine	0.7627			MS2 reverse	266.124	335.06	0.022681	0.0402718	0.0101117	0.0222427	0.0369441	0.0204382	0.0200726	0.0142078	0.0135911	0.0234658	0.0112146	0.0162338	0.015321	0.0207662	0.0165062	0.015111	0.0103917	0.0273418	0.0408818	0.0298117	0.0567749	0.0278427	0.0201611	0.0728331	0.0398893	0.033336	0.0357595	0.02833
2738			Deoxyguanosine;Adenosine;Zidovudine;Vidarabine;Adenosine;Deoxyguanosine;2'-Deoxyguanosine;Zidovudine;Azidothymidine;3'-Azido-3'-deoxythymidine;AZT	4.66535059602244;4.66535059602244;4.66535059602244;4.66535059602244;4.49275318925512;4.49275318925512;4.49275318925512	MS1 mz matched	268.104	370.05	0.168618	0.141967	0.174959	0.128309	0.144956	0.10477	0.0870881	0.160727	0.113077	0.147826	0.0735253	0.118373	0.108313	0.162222	0.11189	0.117153	0.101467	0.0858535	0.114179	0.136864	0.101669	0.134457	0.0823345	0.121931	0.135475	0.114491	0.12947	0.105182
2750			Oxydemeton-methyl	-7.723109454	MS1 mz matched	269.001	345.956	9.75395	9.78323	10.6915	13.9438	10.9997	9.96365	9.79538	11.355	10.5223	11.8632	10.2142	10.6538	9.04999	10.2886	11.6285	13.7467	11.7931	10.5723	10.6543	9.77807	8.90543	9.57142	10.4675	12.9086	12.1395	9.14666	9.16368	8.55095
2756			Dodecanedioic acid;Bis(1-methylethyl) hexanedioate;Dipropyl hexanedioate;Talaromycin A;Dodecanedioic acid;Diisopropyl adipate;Dibutyl succite	22.5538092359618;22.5538092359618;22.5538092359618;22.5538092359618;22.5937837549048;22.5937837549048;22.5937837549048	MS1 mz matched	269.126	305.894	0.0753345	0.0689959	0.0836963	0.0694435	0.0785758	0.0700067	0.0855598	0.0589897	0.0711348	0.100068	0.0741688	0.0749395	0.0887853	0.0915992	0.0982264	0.127235	0.099151	0.0578939	0.104635	0.175007	0.105871	0.0822642	0.0866165	0.118173	0.0974589	0.0687763	0.115222	0.0857813
2757			Kamahine C;Ripazepam	-4.31542671873772;-9.2614693337859	MS1 mz matched	269.13	39.977	0.0809437	0.0884767	0.116103	0.114222	0.0672701	0.0931172	0.10169	0.0616939	0.0721167	0.162512	0.0989136	0.0889426	0.0698988	0.0374378	0.0786157	0.100735	0.0793527	0.0760387	0.123658	0.0975304	0.0473293	0.0854573	0.176794	0.147145	0.0973318	0.0863902	0.0906945	0.141031
2768			Cycloguanil hydrochloride;1-(4-Chlorophenyl)-1,6-dihydro-6,6-dimethyl-1,3,5-triazine-2,4-diamine monohydrochloride	-5.225197295	MS1 mz matched	270.065	334.011	0.144528	0.0753379	0.0782824	0.0888003	0.0699695	0.104224	0.0636904	0.120017	0.11867	0.0996286	0.0348175	0.0940786	0.069949	0.0770566	0.0565371	0.0533561	0.0582305	0.0336921	0.0474578	0.0635291	0.0545766	0.0414358	0.0406462	0.0515952	0.0867196	0.0557041	0.0684767	0.0670747
2780			1,6-phthalenedisulfonic acid;2,6-phthalenedisulfonic acid	6.2505165357516;6.2505165357516	MS1 mz matched	270.979	345.966	0.0433792	0.0453953	0.0438297	0.0703831	0.0506385	0.0456077	0.0435001	0.0484939	0.0484466	0.0513606	0.0348646	0.0460733	0.031299	0.0408673	0.0521046	0.0656092	0.0542965	0.0486675	0.0495043	0.0400832	0.0343987	0.0468123	0.0461869	0.0647113	0.0518473	0.0436471	0.0388694	0.0395153
2795			Deidaclin;NSC 370273	-23.59745859	MS1 mz matched	272.26	37.0645	0.251654	0.33759	0.264869	0.795602	0.289656	0.215535	0.406154	0.171489	0.170332	0.351152	0.319478	0.266523	0.41843	0.63961	0.331551	0.159119	0.32661	0.345751	0.179711	0.143623	0.222372	0.114847	0.307071	0.114751	0.305292	0.273542	0.268968	0.288454
2799			(S)-Spirobrassinin;Cyclobrassinin sulfoxide;Blue pigment;Nicotine blue;(E)-2,2',5,5'-Tetrahydroxy-6H,6'H-[3,3'-bipyridinylidene]-6,6'-dione	2.18259523504046;2.18259523504046;5.59949380571849	MS1 mz matched	273.007	274.874	0.0164174	0.0073571	0.0156572	0.0168262	0.0128724	0.0153951	0.0108603	0.0123269	0.0121307	0.01251	0.0126213	0.0119312	0.0138012	0.0121809	0.010085	0.00909243	0.00904089	0.00928989	0.0110689	0.0179268	0.0116196	0.0101741	0.0110542	0.00920014	0.0155008	0.0138673	0.0134521	0.0127536
2804			(S)-5-Diphosphomevalonic acid;(R)-Mevalonic acid-5-pyrophosphate;14-Dihydroxycornestin;Cornexistin;Monocerin	23.0432021094485;23.0432021094485;-6.4908511451572;-6.4908511451572	MS1 mz matched	273.109	373.369	0.0456194	0.061122	0.0418244	0.0422542	0.0432038	0.0457877	0.033499	0.0665423	0.035168	0.0445015	0.0281478	0.0433207	0.0422474	0.0615253	0.0394431	0.0426483	0.0353108	0.0224005	0.0388004	0.0388546	0.0363994	0.0398022	0.0291337	0.0483451	0.0480412	0.0439084	0.046653	0.0328516
2805			Guanabenz;Proflavine	-4.32746817149226;17.6952805729288	MS1 mz matched	273.11	317.287	0.0877961	0.135252	0.135303	0.0361952	0.068072	0.0635297	0.0813927	0.196677	0.0767808	0.12151	0.0580907	0.112587	0.132558	0.526479	0.136659	0.0822428	0.0793732	0.0428456	0.114045	0.463237	0.0810066	0.0982541	0.0377109	0.0876105	0.128954	0.10593	0.116472	0.125419
2806			Isocurcumenol;7,9-Illudadiene-3,14-diol;alpha-Rotunol;2-Methyl-4-phenyl-2-butyl 2-methylpropanoate;1,10-Epoxygermacrone;Curcumenol;Zerumbone oxide;beta-Santalic acid;Dehydrocurdione;Oxysolavetivone;3-Phenylpropyl hexanoate;Rishitinol;3,7-Bisaboladiene-2,8-dione;Cyclodehydroisolubimin;Marasmene;4,6-Decadiyn-1-ol isovalerate;(Z)-alpha-Bergamotenoic acid;Curcumenone;Epiacoronene;Procurcumenol;7-Hydr…	-12.7258063041938;-12.7258063041938;-12.7258063041938;-12.7258063041938;-12.7258063041938;-12.7258063041938;-12.7258063041938;-12.7258063041938;-12.7258063041938;-12.7258063041938;-12.7258063041938;-12.7258063041938;-12.7258063041938;-12.7258063041938;-12.7258063041938;-12.7258063041938;-12.7258063041938;-12.7258063041938;-12.7258063041938;-12.7258063041938;-12.7258063041938;-12.7258063041938;-12…	MS1 mz matched	273.122	254.383	0.0583793	0.0630446	0.0609857	0.0580274	0.047574	0.0410352	0.0229862	0.0769852	0.0404164	0.0323537	0.0323018	0.0439023	0.0472974	0.0550887	0.0364918	0.0339383	0.0166478	0.0536356	0.0404558	0.0916434	0.0471437	0.0406673	0.0210293	0.0379673	0.0405046	0.0544783	0.0546813	0.0436617
2811			7(14)-Bisabolene-2,3,10,11-tetrol;beta-Obscurine	-19.4438799487106;16.7780537708206	MS1 mz matched	273.193	254.222	0.141958	0.242085	0.218046	0.168126	0.112308	0.237302	0.207794	0.189556	0.228098	0.240039	0.278005	0.21859	0.242196	0.30867	0.218976	0.290561	0.179155	0.0787047	0.134704	0.10527	0.168407	0.16767	0.0955185	0.139324	0.142129	0.177883	0.214807	0.17239
2834			N-Isobutyl-2,4,8,10,12-tetradecapentaenamide;	-24.7788083336725;	MS1 mz matched	274.202	197.222	0.0229844	0.0224359	0.0196408	0.0210166	0.0188786	0.0294223	0.0488176	0.0629822	0.034946	0.0804813	0.0235228	0.0495326	0.0196479	0.0282418	0.0634829	0.0754533	0.0788841	0.0748893	0.0703666	0.0628044	0.0558604	0.030839	0.0872451	0.101291	0.0591531	0.0570319	0.0659005	0.0553528
2840	Palmitic acid	0.7852			MS2 reverse	274.277	74.249	9.35515	8.55119	11.545	17.5217	11.7481	7.66979	12.3247	14.3865	17.684	11.6682	7.25019	13.7306	9.93052	15.8525	11.229	7.12662	13.1756	12.5078	8.57927	7.35302	12.7347	8.93147	8.89219	6.81571	10.9183	10.2825	10.9129	12.332
2841			beta-2,3,5,6-Tetrachloro-1,4-cyclohexanediol	-15.08368668	MS1 mz matched	274.912	346.622	4.05029	3.78631	3.7615	3.86637	4.04672	3.59202	4.09817	3.87705	4.14037	3.96655	3.68282	3.99576	3.79811	3.73461	4.10294	3.85214	4.70322	3.99624	3.77656	3.80502	3.68296	4.02385	3.82435	3.5059	4.37666	4.12682	4.14552	3.87123
2844			Histidinyl-Proline;Prolyl-Histidine;	3.01282425055257;3.01282425055257;	MS1 mz matched	275.111	245.972	0.0224129	0.0220305	0.0184809	0.0211158	0.0234099	0.0241912	0.0230611	0.0238995	0.0163851	0.0194048	0.0239782	0.0212305	0.0235364	0.0221896	0.0207768	0.0198909	0.025219	0.0114241	0.0251954	0.0264002	0.0275071	0.0446235	0.015061	0.0145829	0.0469277	0.052988	0.05274	0.0428207
2847	.gamma.-L-Glu-.epsilon.-L-Lys	0.8223			MS2 reverse	275.143	189.776	0.0146849	0.0219476	0.0103654	0.00959315	0.0291642	0.019169	0.0086671	0.0152848	0.013474	0.0112701	0.0095396	0.0120612	0.0127627	0.012447	0.0102083	0.0104675	0.00739323	0.0110864	0.0119065	0.0151836	0.011886	0.011241	0.00943221	0.0138251	0.0119501	0.0116098	0.00757854	0.0121042
2851			Procarbazine hydrochloride	-17.50090908	MS1 mz matched	275.166	34.131	0.0313464	0.0311305	0.0340091	0.034366	0.0219332	0.0358563	0.0720639	0.0367599	0.0484137	0.104542	0.0618656	0.0585707	0.031657	0.0490571	0.048917	0.070511	0.0399996	0.0395729	0.0666757	0.0471526	0.0472877	0.0493497	0.10079	0.0644793	0.0498023	0.0532583	0.0440148	0.0492448
2860					Unmapped	276.056	26.653	0.0699848	0.0821945	0.0607412	0.0577438	0.0697884	0.0506469	0.0715349	0.0769139	0.079033	0.0948666	0.0799184	0.0781403	0.0754978	0.0898127	0.0826515	0.0716244	0.0975232	0.0759179	0.0797621	0.107839	0.0821385	0.0740254	0.075341	0.0784999	0.0818158	0.08833	0.0883683	0.0819935
2864	L-Pyroglutamic acid	0.9819			MS2 reverse	276.12	404.12	0.116229	0.101717	0.111119	0.120276	0.102289	0.126073	0.117472	0.0913179	0.0946551	0.123345	0.0874259	0.101996	0.104233	0.111435	0.125517	0.137848	0.131316	0.120316	0.116579	0.139838	0.10856	0.140981	0.0907674	0.112273	0.104643	0.0938012	0.0971829	0.104034
2891	Stearidonic Acid	0.7812			MS2 forward	277.218	46.6015	0.0769271	0.0839192	0.0738467	0.0634292	0.0638704	0.0867998	0.645338	0.33353	2.15939	1.65622	0.978306	1.10032	0.490059	1.30872	0.406017	0.205056	0.374218	0.0732859	0.175707	0.0882489	0.714765	0.11325	0.109462	0.135059	0.479885	0.459452	0.456412	0.445785
2900	Pro-Tyr	0.9999			MS2 reverse	278.125	329.86	0.0147446	0.067546	0.0309144	0.0202614	0.0356592	0.0203085	0.0472868	0.048751	0.0256767	0.0432067	0.0369411	0.040472	0.0517465	0.0678579	0.0326699	0.0332726	0.0180968	0.0164198	0.0547231	0.0487458	0.0806762	0.0467324	0.0319564	0.0779896	0.0781125	0.0418162	0.056353	0.0473836
2911			Alcoifosfamide;Alcophosphamide;Cyclophosphamide;Cyclophosphamide hydrate;Alcophosphamide;Alcoifosfamide	20.197788904314;20.197788904314;20.1413201341102;20.1413201341102;20.1413201341102	MS1 mz matched	279.048	26.758	0.866084	0.70675	0.822522	0.734825	0.707739	0.833469	0.786962	0.801618	0.853107	0.808112	0.738736	0.805801	0.852506	0.888579	0.869443	0.766566	0.948287	0.909853	0.763589	0.77286	0.737362	0.77063	0.826273	0.700223	0.852036	0.808906	0.859994	0.645081
2913	Phthalic acid Mono-2-ethylhexyl Ester	0.9907			MS2 forward	279.161	33.222	1.34234	1.04891	2.01393	1.21058	1.28554	1.57644	1.83089	1.46929	1.08338	1.21362	1.64582	1.45489	1.79163	1.78011	1.92709	1.93397	2.0823	1.85525	1.57918	1.76265	1.86749	1.24058	1.48909	1.83093	1.99562	1.1778	2.19949	2.02038
2922			Tolmetin;Tolmetin;Ismine	-0.752221289049097;-0.777891695720815;-0.777891695720815	MS1 mz matched	280.095	365.658	0.397222	0.505755	0.573375	0.647487	0.456531	0.432786	0.504862	0.500209	0.366816	0.325482	0.551104	0.453495	0.682443	0.669436	0.511846	0.519711	0.480016	0.307642	0.457033	0.425249	0.443997	0.567189	0.374063	0.446653	0.528592	0.468909	0.506053	0.626704
2924	Val-Tyr	0.8761			MS2 reverse	280.14	311.254	0.155886	0.259813	0.149992	0.238667	0.203504	0.180348	0.12392	0.181625	0.177498	0.277469	0.118183	0.168377	0.214013	0.240685	0.218961	0.227647	0.215308	0.19757	0.281316	0.156721	0.243077	0.208435	0.28697	0.409607	0.275431	0.247573	0.236587	0.223167
2926			Oxamniquine;Oxamniquine;Karbutilate	-5.95826830157285;-5.98835857638626;-5.98835857638626	MS1 mz matched	280.157	215.74	0.050988	0.0453009	0.0478964	0.0474436	0.0512431	0.0471603	0.0497626	0.0483014	0.0598012	0.0516307	0.0462336	0.0518838	0.0490592	0.0514103	0.0615012	0.0593897	0.0851439	0.0407211	0.0880346	0.147066	0.121811	0.0496434	0.13272	0.0469378	0.0704293	0.0643553	0.0624971	0.0607562
2929			Carbadox;4-Dodecylphenol	24.7882038658799;-6.48286597578828	MS1 mz matched	280.265	35.031	0.161087	0.128748	0.108817	0.0667501	0.250075	0.213797	0.16782	0.178922	0.305585	0.129938	0.518112	0.238759	0.0633726	0.212989	0.175749	0.268536	0.168421	0.0825471	0.141056	0.09019	0.372924	0.131632	0.148339	0.0753219	0.200011	0.202786	0.176622	0.183836
2938	Phenylethylamine	0.8718			MS2 reverse	281.14	35.797	0.174816	0.164293	0.221719	0.300171	0.184375	0.13627	0.182971	0.11928	0.133082	0.140835	0.225765	0.152749	0.200508	0.356697	0.179371	0.101718	0.198695	0.1326	0.101609	0.0779375	0.132954	0.0586954	0.162327	0.0809275	0.174755	0.15517	0.152621	0.14919
2951	Glutaric acid	0.8541			MS2 reverse	282.12	354.509	0.111681	0.0911219	0.139983	0.112934	0.129353	0.0834577	0.0900674	0.120631	0.117142	0.148529	0.0829931	0.110576	0.111389	0.17201	0.129516	0.139329	0.12726	0.0980192	0.13857	0.162894	0.129247	0.162703	0.0826207	0.16476	0.143292	0.135868	0.12521	0.118752
2952	1-Methyladenosine	0.9986			MS2 forward	282.121	271.701	0.158073	0.149434	0.174717	0.154391	0.15122	0.151083	0.146102	0.135832	0.131609	0.178456	0.136222	0.141746	0.136976	0.132713	0.186653	0.210802	0.205509	0.189106	0.18283	0.170475	0.149281	0.173074	0.177322	0.215309	0.168487	0.157737	0.151405	0.145847
2958					Unmapped	282.281	33.999	1.07918	0.551646	0.379316	0.222129	0.982304	1.24292	1.10416	1.03198	2.16819	0.598284	3.15283	1.52293	0.25829	1.1976	1.07033	1.74136	1.1072	0.345058	0.788547	0.496509	2.1766	0.726357	0.88764	0.340635	1.17445	1.07842	0.996156	0.841374
2960					Unmapped	282.281	80.683	0.367613	0.714949	0.461756	0.277821	0.218257	0.571729	0.451361	0.40073	0.321168	0.402123	0.346979	0.387779	0.475059	0.437698	0.527279	0.591534	0.519431	0.534921	0.876681	0.842448	1.44576	0.565742	0.323947	1.53979	0.741036	0.670085	0.642238	0.51651
2983			8-Hydroxynevirapine;3-Hydroxynevirapine;2-Hydroxynevirapine;12-Hydroxynevirapine;2-Aminoadenosine	-8.95531882435017;-8.95531882435017;-8.95531882435017;-8.95531882435017;5.13739965265116	MS1 mz matched	283.109	35.8905	0.165473	0.168085	0.133175	0.109157	0.0700131	0.0241116	0.456101	0.0997157	0.128902	0.176349	0.0644698	0.206674	0.0738135	0.049012	0.174678	0.334319	0.117899	0.164566	0.180913	0.0894946	0.0514244	0.134562	0.271664	0.219351	0.132842	0.134432	0.155762	0.137643
2989			Cynaratriol;Pisumic acid;Anguidol;Dihydrophaseic acid;Octyl gallate;Artabsinolide D;Oxyhumulinic acid;Epidihydrophaseic acid;Bisbynin;C;GSK 4716	-18.3443561927963;-18.3443561927963;-18.3443561927963;-18.3443561927963;-18.3443561927963;-18.3443561927963;-18.3443561927963;-18.3443561927963;-18.3443561927963;16.8287157152361;16.8287157152361	MS1 mz matched	283.142	299.108	0.042209	0.027606	0.0252969	0.0343093	0.0321968	0.0321715	0.0487154	0.0377588	0.03707	0.0568591	0.0412541	0.0427564	0.0420024	0.0462354	0.0524024	0.0610532	0.0587126	0.0386458	0.0510802	0.0781058	0.0519359	0.045102	0.0396374	0.0580456	0.0473262	0.0434725	0.0417544	0.0450276
2991			Carisoprodol;Carisoprodol	5.35296417822583;5.38102251723323	MS1 mz matched	283.164	254.138	0.102952	0.0939235	0.0950469	0.0542313	0.0503806	0.0755761	0.0505829	0.115611	0.127536	0.0796435	0.0700414	0.0932965	0.0936138	0.116343	0.0657955	0.0694884	0.0375852	0.0499267	0.0543069	0.0714027	0.0771098	0.0524597	0.0265558	0.0689433	0.0804738	0.0908931	0.0999364	0.0890658
3023			trans-3,3',4',5,5',7-Hexahydroxyflavanone;N-Sulfonyloxy-PhIP	14.9431398904557;0.312443467181713	MS1 mz matched	285.048	167.925	0.375674	0.348062	0.320912	0.427153	0.294525	0.354626	0.342396	0.359797	0.384864	0.3942	0.255727	0.354874	0.382282	0.383886	0.407074	0.420897	0.432432	0.374494	0.365149	0.368312	0.352548	0.371918	0.349835	0.377236	0.392794	0.402585	0.420292	0.267594
3046	Etomidate	0.935			MS2 reverse	286.153	193.004	0.119111	0.116445	0.154111	0.150453	0.150217	0.154822	0.21627	0.151888	0.176918	0.251987	0.234222	0.193975	0.188989	0.175552	0.236482	0.253119	0.260065	0.247414	0.24699	0.253721	0.265253	0.246011	0.229186	0.256401	0.220432	0.230869	0.231014	0.229773
3050			Cepharadione B;6'-Dehydro-6'-oxoparomamine;6'-Dehydroparomamine;6'-Oxoparomamine	0.933629231500331;0.311209550071587	MS1 mz matched	286.312	132.737	0.108595	0.187951	0.0847224	0.902678	0.126002	0.0958265	0.241475	0.0493882	0.0486686	0.656521	0.138024	0.169996	0.138826	0.383038	0.196531	0.0987138	0.15389	0.345729	0.138461	0.116264	0.101591	0.0366841	0.341824	0.0590244	0.203937	0.173111	0.182831	0.165935
3058	Phe-Val	0.7094			MS2 reverse	287.141	40.719	0.131913	0.185553	0.158675	0.155148	0.0766488	0.124831	0.214363	0.172574	0.136364	0.282294	0.189641	0.18674	0.0686547	0.101774	0.145784	0.225496	0.126975	0.130055	0.250522	0.145795	0.109258	0.136705	0.39446	0.312649	0.201095	0.181092	0.198239	0.187323
3061			Methylgallic acid-O-sulphate;Heptadecatrienoic acid;(8Z,11Z,14Z)-8,11,14-Heptadecatrienoic acid	-11.3546472678293;-10.9761631800102	MS1 mz matched	287.198	253.969	0.190277	0.212457	0.170824	0.112009	0.100981	0.157657	0.104215	0.176636	0.384657	0.179909	0.200377	0.215498	0.201222	0.288602	0.173671	0.237148	0.111662	0.0642419	0.0900767	0.0785748	0.137993	0.0831446	0.0401107	0.133319	0.172514	0.157981	0.170864	0.164645
3068			Cycloguanil hydrochloride;1-(4-Chlorophenyl)-1,6-dihydro-6,6-dimethyl-1,3,5-triazine-2,4-diamine monohydrochloride	-5.225197295	MS1 mz matched	288.076	334.106	0.687211	0.416625	0.469636	0.453827	0.350492	0.562182	0.283499	0.569338	0.541301	0.444142	0.185913	0.434776	0.337115	0.471515	0.28266	0.225192	0.270185	0.222579	0.225273	0.357229	0.210763	0.209544	0.174183	0.24805	0.416428	0.360097	0.332765	0.311824
3071			2,3,5-Trimethyl-6-[4-(methylthio)butyl]pyrazine;Propamocarb hydrochloride	-3.20923060140241;21.4162188594294	MS1 mz matched	288.157	98.9325	0.110499	0.138917	0.203794	0.139288	0.0955464	0.08447	0.0891681	0.0947563	0.0806339	0.0628025	0.0970191	0.086531	0.0898022	0.160442	0.107733	0.113823	0.0982879	0.0875176	0.11164	0.108499	0.0765516	0.093367	0.11533	0.140558	0.148291	0.132209	0.130394	0.12818
3074	Leu-Arg	0.9226			MS2 forward	288.204	319.058	0.0545903	0.0426213	0.0544301	0.0409425	0.0358812	0.0327675	0.0451109	0.0561995	0.047685	0.0707797	0.0574469	0.0525548	0.0769192	0.0611066	0.0774693	0.0860735	0.0581348	0.108932	0.0544905	0.0443735	0.084628	0.0399645	0.0410123	0.074987	0.0689643	0.0567822	0.0569312	0.0548942
3077			Tenofovir;Procyclidine	22.4729233391508;-21.396125475202	MS1 mz matched	288.219	185.248	0.091518	0.0982797	0.0856224	0.103743	0.10114	0.120646	0.117481	0.0510592	0.0330463	0.0840587	0.0500346	0.0671657	0.0353226	0.0377697	0.22216	0.307717	0.192652	0.402495	0.277717	0.270242	0.114253	0.161999	0.286198	0.449056	0.185434	0.18483	0.173988	0.176624
3084			Nifurtimox	-3.803095314	MS1 mz matched	288.291	54.867	0.0366891	0.0396446	0.0539711	0.0653231	0.0522971	0.0416746	0.100604	0.0397793	0.0491682	0.0567178	0.0267898	0.0588978	0.0617039	0.0541198	0.0606947	0.0435681	0.0749216	0.0699435	0.0336744	0.043915	0.0429566	0.0356244	0.0338214	0.0242563	0.0772148	0.0382832	0.063971	0.0609207
3110	Amiloride	0.8654			MS2 reverse	290.078	286.435	0.0888007	0.0949828	0.143498	0.123964	0.0995127	0.0545813	0.0751415	0.0872627	0.105122	0.0800381	0.0816982	0.087514	0.118348	0.0978958	0.10148	0.131469	0.0928198	0.0541949	0.0787047	0.106749	0.0417746	0.0935893	0.0656823	0.0801749	0.0714409	0.09292	0.107915	0.101166
3116			Donepezil metabolite M4;Hyoscyamine;Dihydroferuperine;Atropine;Atropine;dl-Hyoscyamine;L-Hyoscyamine;L-Tropine tropate;Daturine;Duboisine;Mesembrine;Knightinol;Littorine;Lycoramine;1,2-Dihydrogalanthamine;cis-1,3,4,6,7,11b-Hexahydro-9-methoxy-2H-benzo[a]quinolizine-3-carboxylic acid ethyl ester;3-Ethyl-1,3,4,6,7,11b-hexahydro-9,10-dimethoxy-2H-benzo[a]quinolizin-2-one;trans-1,3,4,6,7,11b-Hexahydr…	-22.795069664974;-22.795069664974;-22.795069664974;-22.795069664974;-22.8172016386222;-22.8172016386222;-22.8172016386222;-22.8172016386222;-22.8172016386222;-22.8172016386222;-22.8172016386222;-22.8172016386222;-22.8172016386222	MS1 mz matched	290.161	370.75	0.0218152	0.0145397	0.0336055	0.0150132	0.0310767	0.0252134	0.0358444	0.0204321	0.0231161	0.0536259	0.0216669	0.0287006	0.0427815	0.0274388	0.0383277	0.0297847	0.0482241	0.0407854	0.0498466	0.12826	0.0293132	0.037207	0.034559	0.0560686	0.0457854	0.031316	0.0408877	0.0481271
3119					Unmapped	290.271	64.116	1.98633	1.9036	2.09665	3.96856	2.22063	1.58627	2.6528	1.71945	1.65341	3.20366	1.63396	2.09061	1.95058	3.66233	1.96304	1.33947	2.10911	1.53353	1.50115	1.45294	2.43061	1.14551	1.92207	1.10539	2.31435	2.17714	2.09243	1.70225
3121					Unmapped	290.271	82.315	1.10204	1.10424	1.18598	2.7578	1.53692	0.922496	1.50922	1.05901	1.26171	1.7609	1.05066	1.30247	1.35924	2.25083	1.90423	0.922981	1.72096	4.09092	1.04774	0.921296	1.57799	0.734835	1.3871	0.869872	1.40709	1.31542	1.38868	1.48206
3130	Inosine	0.9996			MS2 reverse	291.071	202.643	0.0145337	0.00814725	0.00891569	0.0103038	0.0540199	0.0069541	0.00811574	0.00692221	0.00781391	0.00497001	0.00776691	0.00736752	0.00668468	0.00661267	0.00702364	0.00665943	0.00851071	0.00562107	0.0065408	0.00610224	0.00571773	0.00761123	0.00688144	0.00560284	0.00953929	0.00959818	0.00992501	0.00829944
3132			(S)-5-Diphosphomevalonic acid;(R)-Mevalonic acid-5-pyrophosphate;14-Dihydroxycornestin;Cornexistin;Monocerin	23.0432021094485;23.0432021094485;-6.4908511451572;-6.4908511451572	MS1 mz matched	291.12	373.363	0.142439	0.201818	0.147007	0.148079	0.144538	0.149871	0.124519	0.224833	0.116785	0.154542	0.0896837	0.148726	0.127496	0.207826	0.131934	0.141443	0.122964	0.0774	0.12642	0.107256	0.130384	0.128443	0.0920028	0.164516	0.15529	0.137295	0.146718	0.111292
3137			Isoleucyl-Valine;Leucyl-Valine;Valyl-Isoleucine;Valyl-Leucine;	-8.87457854630393;-8.87457854630393;-8.87457854630393;-8.87457854630393;	MS1 mz matched	291.197	46.7085	0.0268461	0.0402333	0.0216591	0.0358834	0.0414284	0.0450293	0.0815226	0.0671801	0.224328	0.120512	0.100023	0.121528	0.0874978	0.145587	0.0595992	0.0326839	0.0527915	0.0331994	0.0268041	0.0217648	0.066393	0.0130538	0.0256866	0.0287158	0.0810648	0.0613198	0.0775361	0.052126
3156			Chlorbromuron	3.029510065	MS1 mz matched	292.962	345.966	3.48499	3.61901	3.80669	4.86874	3.84795	3.58919	3.49616	4.04515	3.7821	4.1371	3.75884	3.80917	3.21591	3.57001	4.12097	4.75983	4.3117	3.76124	3.81766	3.56184	3.15591	3.53155	3.71131	4.55421	4.35858	3.35242	3.44283	3.2124
3180			Anastrozole;Astrozole	6.6665746680781;6.82212004205683	MS1 mz matched	294.171	163.352	0.0703917	0.0794615	0.112783	0.122812	0.0165713	0.0375831	0.0582624	0.122168	0.146316	0.203004	0.0538649	0.112819	0.0631074	0.0552756	0.0782167	0.066118	0.118923	0.0566909	0.0797588	0.0279081	0.0724983	0.0587554	0.150977	0.0517107	0.088333	0.0682922	0.0661809	0.0818645
3187					Unmapped	294.94	346.163	0.114369	0.117897	0.118842	0.124592	0.123771	0.111346	0.118596	0.120836	0.12598	0.12816	0.115812	0.121841	0.107382	0.116053	0.126184	0.129002	0.14058	0.117762	0.121301	0.122984	0.107211	0.125998	0.1175	0.125058	0.128192	0.11277	0.121802	0.111802
3198	N-Methyl-D-aspartic acid	0.7574			MS2 reverse	295.115	376.877	0.0572751	0.0425534	0.0388727	0.0379248	0.0442709	0.0473354	0.0384975	0.059435	0.0433992	0.0703093	0.0342369	0.0481431	0.0339663	0.0510264	0.0438428	0.0475502	0.0472004	0.0334987	0.0414512	0.0389048	0.0371927	0.044952	0.0321117	0.0498416	0.0452014	0.0474282	0.0408616	0.0320809
3199			(-)-Fumigaclavine B;Chanoclavine-I;Huperzine B;Fumigaclavine B;6,8-alpha-Dimethylergolin-9-beta-ol	-17.8144261726451;-17.9576947940728;-17.9576947940728;-17.9576947940728	MS1 mz matched	295.119	35.5535	0.0791368	0.0805553	0.103224	0.140271	0.0855926	0.0699205	0.0803848	0.0624588	0.0604342	0.0590344	0.101526	0.0702634	0.0938311	0.14997	0.0833534	0.0543575	0.0943727	0.0569917	0.0457723	0.0330417	0.054813	0.0237038	0.0689867	0.0460102	0.0738138	0.0690089	0.0705412	0.06494
3203	Gly-Arg	0.7652			MS2 forward	295.152	424.166	0.0224327	0.0220202	0.023782	0.0248093	0.0349909	0.0194972	0.0183929	0.0210133	0.0284957	0.0384674	0.0220921	0.0241631	0.0234625	0.0415705	0.0236356	0.0219739	0.0165649	0.0255963	0.0399022	0.0249265	0.0358611	0.0202938	0.0283112	0.0782327	0.0393505	0.0373118	0.0258186	0.0199929
3210	16-Hydroxypalmitic acid	0.6698			MS2 forward	295.228	46.964	0.0645728	0.168446	0.0679797	0.176129	0.0535715	0.0751079	0.750713	0.414073	2.87104	1.83061	1.09018	1.3683	0.565299	1.54531	0.473158	0.247414	0.428959	0.0723382	0.202928	0.106943	0.836067	0.121818	0.112706	0.172827	0.535319	0.503997	0.516632	0.568042
3224					Unmapped	296.227	32.875	0.177806	0.0983042	0.316298	0.437409	0.408389	0.0250538	0.234015	0.460912	0.133353	0.309434	0.391633	0.290981	0.0570115	0.270763	0.290168	0.336002	0.406859	0.195174	0.0843348	0.142157	0.14919	0.143807	0.0334439	0.0297487	0.148584	0.126621	0.131699	0.13523
3232					Unmapped	297.006	350.824	0.0725274	0.073475	0.0699222	0.0706057	0.076789	0.0774384	0.0624987	0.0668469	0.066006	0.0587923	0.0525665	0.0632297	0.0587738	0.0573145	0.0642295	0.0683594	0.0688999	0.0581071	0.0653486	0.0653723	0.0571303	0.068485	0.05837	0.0722636	0.0720581	0.056461	0.058653	0.0553098
3236			Diclofenac;Meclofenamic acid;4-Prenylresveratrol	-3.37667863128477;-3.37667863128477;22.9620194690856	MS1 mz matched	297.156	240.996	0.0421298	0.0376472	0.0383514	0.0262966	0.0360823	0.0420743	0.0386537	0.0450762	0.0321146	0.0357106	0.0326618	0.0377291	0.033019	0.0314684	0.0341544	0.0390929	0.0387031	0.0204179	0.0366874	0.0394043	0.0377709	0.0506346	0.029026	0.0289765	0.0809491	0.100021	0.0752329	0.0672826
3247	S-Methyl-5'-thioadenosine	0.9923			MS2 forward	298.098	97.533	0.28697	0.291402	0.195203	0.189885	0.200944	0.242772	0.244791	0.207002	0.283446	0.27982	0.219926	0.246038	0.354341	0.203211	0.278348	0.252226	0.307271	0.272806	0.408416	0.376893	0.388788	0.27073	0.465362	0.508337	0.381408	0.336378	0.342789	0.326901
3250	Arg-Thr	0.9056			MS2 reverse	298.151	280.032	0.0155164	0.0147654	0.0216875	0.0239752	0.0175383	0.0140662	0.0103029	0.0163208	0.0195435	0.0270237	0.0115993	0.0161736	0.0164453	0.016283	0.0202952	0.0252785	0.0185052	0.0206034	0.054786	0.0192334	0.0145643	0.153452	0.0202824	0.0190395	0.0202599	0.0171179	0.0198898	0.014849
3253			mono-isopropyl-disopyramide;N-(3-Oxododecanoyl)homoserine lactone;N-3-Oxo-dodecanoyl-L-homoserine lactone;3-Oxo-C12-HSL;3-Oxo-N-[(3S)-tetrahydro-2-oxo-3-furanyl]-dodecamide	13.0814530042978;-20.1888328836674;-20.1888328836674	MS1 mz matched	298.188	245.726	0.0317022	0.0274656	0.0236197	0.0253449	0.0273169	0.0339431	0.0245871	0.0284488	0.0263103	0.0313445	0.0260815	0.0269016	0.0223713	0.02445	0.0254168	0.0272285	0.0315435	0.0145338	0.0314792	0.0304101	0.034064	0.042131	0.0242387	0.0274996	0.0680021	0.0716231	0.054962	0.0433538
3259			Avenanthramide C;Neosaxitoxin;NeoSTX	11.1013313669099;-15.5414498397187	MS1 mz matched	298.276	42.865	0.20392	0.19955	0.171166	0.166614	0.224861	0.204489	0.290606	0.138978	0.234446	0.171674	0.210789	0.215321	0.140363	0.153641	0.243495	0.278448	0.258792	0.300296	0.252569	0.237004	0.265854	0.259847	0.195861	0.302853	0.213287	0.229956	0.187889	0.205689
3260	Linoleic acid	0.6516			MS2 reverse	298.276	84.877	0.0743156	0.0976225	0.0762216	0.0438875	0.0469547	0.0829803	0.0964926	0.0746461	0.0559613	0.110964	0.0629529	0.0779517	0.073156	0.0698474	0.0788016	0.0888789	0.0830682	0.0646492	0.0949454	0.120412	0.194244	0.0831161	0.054719	0.100214	0.0994208	0.0952174	0.0891459	0.0637054
3278	Pregnenolone	0.6552			MS2 reverse	299.239	42.168	0.104992	0.0997414	0.0959845	0.113386	0.075586	0.114169	0.0515163	0.077794	0.061479	0.0642123	0.0597878	0.0632772	0.0777826	0.0537125	0.0965175	0.09441	0.0999242	0.140399	0.0965227	0.0846404	0.0688507	0.0926428	0.0790278	0.13273	0.0913865	0.091544	0.0891624	0.0928568
3291			2-(3-carboxy-3-(trimethylammonio)propyl)-L-histidine;Diphthine;Indicine;Intermedine;9-(+)-Trachelanthylretronecine;Isolycopsamine;Lycopsamine;9-Viridiflorylretronecine;Rinderine;9-(+)-Trachelanthylheliotridine	-12.2334337902479;-12.2334337902479;-16.8119949205559;-16.8119949205559;-16.8119949205559;-16.8119949205559;-16.8119949205559	MS1 mz matched	300.168	183.913	0.0297561	0.0312386	0.0448404	0.0382742	0.0354807	0.0322306	0.0575603	0.0396023	0.0494976	0.0587017	0.0648893	0.0514685	0.053055	0.058526	0.0600137	0.0581258	0.0662681	0.0587071	0.0571703	0.0578707	0.0598037	0.0635847	0.0522968	0.0543791	0.049921	0.0564681	0.0561967	0.0509557
3292			Ethylketocyclazocine;EKC	-21.39788127	MS1 mz matched	300.182	229.053	0.0104369	0.0094778	0.00812278	0.0153305	0.0100986	0.00872239	0.0235799	0.0194954	0.0152773	0.0277397	0.00999837	0.0193345	0.016025	0.0190424	0.0400451	0.0340909	0.0633962	0.0433678	0.0566417	0.115669	0.0543275	0.0305963	0.0397097	0.0783519	0.0387706	0.0417804	0.0482842	0.0416464
3297	Sphingosine	0.8064			MS2 forward	300.291	104.341	0.175111	0.369518	0.186769	0.15302	0.10468	0.213011	0.20884	0.157547	0.199901	0.180087	0.125018	0.181521	0.220082	0.193712	0.316181	0.255394	0.300713	0.613556	0.361365	0.391532	0.558033	0.238014	0.173056	0.587962	0.327729	0.26308	0.276439	0.35829
3298	(Z)-6-Octadecenoic acid	0.6307			MS2 reverse	300.291	136.672	0.0724158	0.063075	0.104126	0.0761678	0.0718025	0.059807	0.0746211	0.180196	0.238794	0.0607869	0.0436195	0.14207	0.067955	0.0807938	0.0736518	0.0691351	0.0901909	0.051529	0.0723762	0.0621178	0.0798874	0.119759	0.0486666	0.0497332	0.0864122	0.0887415	0.0909292	0.0889191
3316	Dehydroabietic acid	0.644			MS2 reverse	301.218	46.168	0.193168	0.508718	0.333685	0.201565	0.79244	0.293815	0.219446	0.483545	0.198596	0.185236	0.143617	0.273309	0.533136	0.255831	0.1934	0.169567	0.104232	0.0895243	0.18435	0.189206	0.222281	0.234579	0.177209	0.125217	0.24959	0.251047	0.265057	0.300652
3330			Nitrofen;Psilocybin;Psilocybine	-21.1196958764802;-12.6719245767254	MS1 mz matched	302.125	204.13	0.0154892	0.0121785	0.0160981	0.0135744	0.0201399	0.0135319	0.0133679	0.0143902	0.00405788	0.0335177	0.0140521	0.0132412	0.00971	0.0087535	0.0192229	0.0230495	0.0198967	0.0263339	0.0379485	0.0959168	0.0263697	0.0226664	0.0260642	0.0477189	0.0303647	0.0249366	0.0254294	0.0206348
3331			Prolyl-Tryptophan;Tryptophyl-Proline;Febrifugine;Isofebrifugine	11.1525222175826;11.1525222175826;11.2903322213436;11.2903322213436	MS1 mz matched	302.147	224.814	0.0563068	0.037107	0.158928	0.050896	0.042786	0.0621603	0.0385595	0.0398492	0.138632	0.0394053	0.0336278	0.065181	0.0353485	0.0487823	0.0388024	0.0371903	0.0396127	0.0353109	0.0402491	0.033725	0.0754236	0.0347489	0.0316694	0.0435852	0.0486352	0.0414284	0.0387931	0.0491551
3334			1-Guanidino-1-deoxy-scyllo-inositol 4-phosphate;N-Amidino-scyllo-inosamine 4-phosphate	22.16301284	MS1 mz matched	302.198	232.15	0.0469602	0.0560511	0.0280009	0.0287112	0.0330534	0.0409046	0.0443229	0.0405547	0.0429215	0.0575994	0.0556103	0.0454007	0.0650524	0.0406926	0.0667378	0.0589436	0.0710605	0.0936108	0.0956337	0.216571	0.0783083	0.0468719	0.0706123	0.130562	0.0856912	0.0670983	0.0658846	0.0681985
3340	Stearic acid	0.9953			MS2 reverse	302.307	132.224	0.433339	0.652897	0.336034	2.52517	0.38772	0.394321	0.716476	0.135571	0.165184	2.3675	0.488983	0.55691	0.357818	1.45552	0.755417	0.399157	0.507092	1.58656	0.576466	0.611805	0.729152	0.25328	1.13758	0.268023	0.727249	0.653805	0.718787	0.651539
3355	20-Hydroxyarachidonic acid	0.874			MS2 forward	303.234	45.839	2.15635	1.73281	0.612362	1.35347	1.12457	2.28244	0.0657749	1.03689	0.720223	0.0537725	0.175519	0.509032	1.54115	0.275732	0.289571	0.0785934	0.0835064	0.0910896	0.0692972	0.0628573	0.0828016	0.0767379	0.062398	0.0661063	0.756407	0.697844	0.668563	0.694256
3361			Propyl 1-(propylsulfinyl)propyl disulfide;(1R,6R)-6-Hydroxy-2-succinylcyclohexa-2,4-diene-1-carboxylate;(1R,6R)-2-Succinyl-6-hydroxy-2,4-cyclohexadiene-1-carboxylate;SHCHC	-2.61301370387136;14.9960385465082	MS1 mz matched	304.083	27.1115	0.124718	0.135959	0.100443	0.115842	0.101122	0.105592	0.13529	0.105432	0.120335	0.0978674	0.113501	0.117419	0.103594	0.131144	0.117588	0.115775	0.118386	0.119693	0.108862	0.110698	0.100741	0.12475	0.116886	0.0873083	0.128256	0.118375	0.131977	0.101606
3362			2'-O-Methyladenosine;1-Methyladenosine;3'-O-Methyladenosine;N6-Methyladenosine;1-Methyladenosine;O6-Methyl-2'-deoxyguanosine	2.12014835166496;2.12014835166496;2.12014835166496;2.12014835166496;2.13437756577055;2.13437756577055	MS1 mz matched	304.102	353.973	0.0476188	0.0382615	0.0569443	0.0465794	0.0583524	0.0400823	0.0363926	0.0549045	0.0517481	0.0679246	0.0332646	0.0482643	0.0516214	0.0771291	0.0568782	0.0596314	0.0546062	0.0447904	0.0608187	0.0719466	0.0534258	0.072247	0.0347822	0.0740263	0.0591274	0.060684	0.0504093	0.0478073
3367			Samandarone	-22.05396877	MS1 mz matched	304.213	222.341	0.0263346	0.0347375	0.0250664	0.020429	0.0269486	0.0285294	0.019292	0.0167027	0.0134237	0.0175481	0.0117658	0.0161096	0.0106359	0.0139026	0.0438731	0.0548037	0.0478285	0.0652285	0.0499256	0.0652748	0.0305531	0.0309372	0.0510833	0.0692651	0.0322531	0.0376626	0.0490236	0.0391327
3379			2'-Deoxymugineic acid;2-(1,2,3,4-Tetrahydroxybutyl)-6-(2,3,4-trihydroxybutyl)pyrazine;Deoxyfructosazine;2'-Deoxymugineic acid	-3.32262453038644;-3.32262453038644;-3.32262453038644;-3.48374084386646	MS1 mz matched	305.126	275.543	0.0572767	0.0586916	0.0533705	0.0763696	0.0402303	0.0768687	0.214352	0.131696	0.155543	0.276549	0.232532	0.184666	0.123394	0.156046	0.131397	0.127926	0.155274	0.0832017	0.0900406	0.153485	0.135887	0.096486	0.0557636	0.0768879	0.140826	0.130327	0.141964	0.143786
3394			17beta-Nitro-5alpha-androstane;Samandarine	-21.1557960984566;-21.1557960984566	MS1 mz matched	306.229	282.688	0.135076	0.134031	0.138001	0.142556	0.138796	0.116069	0.156773	0.0295807	0.0273083	0.12	0.122201	0.0811965	0.137612	0.169561	0.127537	0.0855999	0.16932	0.0887302	0.085221	0.0975773	0.155991	0.0263419	0.0911965	0.106952	0.11573	0.109242	0.123923	0.104666
3397					Unmapped	306.265	79.4805	0.330584	0.328717	0.324255	0.632144	0.359037	0.269772	0.458932	0.260732	0.225748	0.535841	0.278394	0.333533	0.304345	0.556132	0.299408	0.214813	0.325456	0.205619	0.245857	0.227468	0.397079	0.15148	0.362971	0.173308	0.360461	0.372162	0.338533	0.245293
3404			Agaritinal;(-)-Annoine;Anoine;2,3-Bis(p-methoxyphenyl)acrylonitrile;2,3-Di(4-methoxyphenyl)acrylonitrile	2.80642189015055;-12.4476491481751;-12.4476491481751	MS1 mz matched	307.146	237.913	0.0328556	0.0266971	0.0382546	0.0438056	0.0331224	0.0412811	0.0325117	0.0209284	0.0397714	0.0579228	0.0546506	0.0361138	0.0316132	0.0238882	0.0606888	0.0959698	0.0646563	0.0414113	0.055788	0.0336642	0.0554535	0.0458217	0.0463599	0.0836043	0.0472539	0.0439161	0.0420515	0.0420389
3416			Rutacridone;N-Acetylanonaine;Cusparine;Rutacridone;LY 294002;2-(4-Morpholinyl)-8-phenyl-4H-1-benzopyran-4-one	-5.62872900732932;-5.62872900732932;-5.48741732882569;-5.48741732882569;-5.48741732882569	MS1 mz matched	308.119	52.057	0.0495711	0.0333215	0.0637224	0.228014	0.306212	0.572775	0.158343	0.064146	0.0345653	0.133821	0.0566196	0.0875919	0.63407	0.559109	0.29383	0.143338	0.271658	0.141854	0.124757	0.183608	0.248243	0.101736	0.0463455	0.157813	0.245454	0.232222	0.230182	0.202577
3423			N-Oleoylethanolamine;Oleoylethanolamide;OEA	8.97791958841273;8.91489990261549	MS1 mz matched	308.296	34.521	0.0343211	0.0774932	0.0887724	0.035259	0.126527	0.0341427	0.0598934	0.0412657	0.0304569	0.0214183	0.0670101	0.0439404	0.0206521	0.0586087	0.0380059	0.0532683	0.0282207	0.0259844	0.0232496	0.0169312	0.0439562	0.0238084	0.0155604	0.0249844	0.0484238	0.0501625	0.041622	0.0435917
3435	Adenosine	1			MS2 reverse	309.131	373.356	1.74671	2.38782	1.70133	1.65681	1.76024	1.79341	1.40864	2.74242	1.30221	1.74181	1.00056	1.72844	1.52334	2.43009	1.43339	1.49032	1.29433	0.762118	1.40134	1.30134	1.48685	1.42852	0.919716	1.8612	1.73365	1.57682	1.74685	1.24633
3437			ACRL Toxin II;15-Deacetylcalonectrin;Dihydrocumambrin A;Inulicin;Cinmodial	-1.21332139049826;-1.21332139049826;-1.21332139049826;-1.29801688983886;-1.29801688983886	MS1 mz matched	309.167	451.052	0.123763	0.117926	0.0968127	0.111187	0.0979466	0.114935	0.090559	0.111006	0.0917543	0.101309	0.0842058	0.0967699	0.107831	0.107072	0.0973972	0.102029	0.0977244	0.0736379	0.0989471	0.0725843	0.114625	0.0950066	0.0967813	0.10906	0.0917694	0.0998708	0.104742	0.0880089
3460			Lamivudine-monophosphate;Palustrine	21.4166526536444;3.30744634611579	MS1 mz matched	310.243	32.649	0.0845004	0.0661806	0.236014	0.181794	0.1821	0.043247	0.0990239	0.179582	0.0705966	0.143306	0.190215	0.126473	0.0277152	0.039926	0.123842	0.141477	0.200031	0.094683	0.0487737	0.0664339	0.0705152	0.0775726	0.0176169	0.036356	0.0826965	0.0572885	0.0687132	0.0664021
3461			N,N-Dimethylsphingosine;Stearoylethanolamide;N,N-Dimethylsphing-4-enine	9.99163708780591;9.99163708780591;10.0820711141156	MS1 mz matched	310.313	33.8625	0.216699	0.555647	0.570102	0.182875	0.85329	0.220159	0.362172	0.227367	0.171268	0.114276	0.431463	0.257456	0.094855	0.284998	0.217618	0.312854	0.185782	0.148207	0.140495	0.101399	0.289542	0.111117	0.0836631	0.185473	0.283881	0.256766	0.242073	0.277139
3470	Cyclizine	0.9985			MS2 reverse	311.151	95.724	0.0270509	0.0374771	0.0318485	0.168326	0.405278	0.186271	0.0388726	0.0369435	0.0428951	0.0532503	0.0883233	0.0458137	0.319284	0.149308	0.15616	0.0457824	0.268095	0.0362305	0.0803001	0.185915	0.103082	0.123922	0.041284	0.0275461	0.140551	0.132997	0.147963	0.144225
3480	Met-Tyr	0.6397			MS2 reverse	312.113	303.964	0.111889	0.142291	0.140882	0.136703	0.13072	0.133754	0.151849	0.156497	0.152492	0.276771	0.132888	0.163856	0.148586	0.211618	0.193428	0.22393	0.201133	0.146556	0.195234	0.13076	0.183026	0.15988	0.150045	0.304534	0.202772	0.165482	0.213659	0.166348
3481	N2,N2-Dimethylguanosine	0.6894			MS2 forward	312.132	179.357	0.0217622	0.00833615	0.0244337	0.0224011	0.0350335	0.0199509	0.0132021	0.0115767	0.0270193	0.0161191	0.015626	0.0169873	0.0209828	0.0166403	0.0183984	0.0192376	0.019025	0.0152137	0.0172136	0.0150736	0.0183776	0.0110959	0.0164844	0.0244264	0.0139545	0.0186607	0.0269808	0.0169659
3487			Biperiden;Biperiden	-20.3004313073229;-20.2535208461112	MS1 mz matched	312.219	179.43	0.0315024	0.0525264	0.0262809	0.0448483	0.0543611	0.0178678	0.0463084	0.0193746	0.0170502	0.0465351	0.0478052	0.0314962	0.0169325	0.0197255	0.0876315	0.0860793	0.138688	0.104953	0.128381	0.231494	0.0863492	0.0608026	0.12992	0.171517	0.0947297	0.103523	0.0904083	0.0861987
3516			Diclofenac;Meclofenamic acid;4-Prenylresveratrol	-3.37667863128477;-3.37667863128477;22.9620194690856	MS1 mz matched	314.182	240.9	0.0412662	0.0341098	0.0408859	0.0241292	0.0331295	0.0365103	0.0356182	0.0404741	0.0326144	0.0323332	0.0310009	0.0353219	0.0320702	0.0323069	0.0294538	0.0336441	0.0320237	0.0135212	0.0376548	0.0407023	0.0392683	0.0576632	0.0259814	0.0275718	0.0771096	0.102911	0.0722425	0.0621648
3518					Unmapped	314.234	174.965	0.0426482	0.0515744	0.0528627	0.0524028	0.0721949	0.0903999	0.0804981	0.00498339	0.0155698	0.0712794	0.0178938	0.0358643	0.00267838	0.00843557	0.17429	0.202988	0.189728	0.350154	0.234622	0.309703	0.142648	0.142429	0.248893	0.31888	0.104973	0.104404	0.103793	0.128669
3530	3'-O-methylguanosine	0.998			MS2 reverse	315.136	36.013	0.0635393	0.0920538	0.0899645	0.0714889	0.136834	0.144231	0.360273	0.0704963	0.0976823	0.153819	0.205336	0.176836	0.111266	0.122524	0.191241	0.210883	0.20598	0.242594	0.278674	0.35188	0.35426	0.168313	0.285083	0.326828	0.229053	0.224388	0.214167	0.186814
3531	Estrone	0.6616			MS2 reverse	315.136	96.129	0.00786001	0.018491	0.0315642	0.079711	0.106479	0.0610155	0.163389	0.0221408	0.0351746	0.083197	0.069832	0.0741575	0.0600006	0.0836984	0.0855393	0.0738438	0.0834757	0.130152	0.0663844	0.0505138	0.0669163	0.067367	0.0581798	0.0793584	0.0710095	0.0706171	0.072384	0.0636964
3538	Progesterone	0.6177			MS2 forward	315.234	33.9585	0.132503	0.0289038	0.0377515	0.0287237	0.0848694	0.11324	0.0433762	0.0974367	0.0226497	0.0516013	0.0233937	0.0510895	0.0686877	0.0250496	0.0419087	0.0387727	0.0446695	0.0351254	0.0446707	0.0424474	0.0402678	0.0416928	0.0391492	0.0556548	0.0491547	0.0495884	0.0365236	0.0630709
3552			(E)-Piperolein A;Mitiglinide;Belladine	-19.8579593093567;-19.8579593093567;-19.7193126287284	MS1 mz matched	316.177	244.212	0.014234	0.017516	0.0258132	0.0235923	0.0277622	0.0174157	0.0661992	0.105285	0.116723	0.131086	0.0841211	0.0983761	0.0961992	0.128134	0.13443	0.0765987	0.236401	0.0905825	0.0795651	0.168093	0.0952635	0.0313768	0.109013	0.0592205	0.101353	0.0846428	0.0852661	0.083308
3555	Decanoyl-L-carnitine	0.9464			MS2 forward	316.25	172.748	0.0721228	0.0568107	0.0471295	0.0320794	0.0582616	0.0774305	0.0669112	0.0147493	0.0186008	0.0214798	0.0182091	0.0307052	0.00674444	0.00166118	0.105359	0.0943967	0.11663	0.256555	0.131034	0.199537	0.0708432	0.117693	0.150357	0.121933	0.0941649	0.0661723	0.0763075	0.0910492
3556			N'-Hydroxysaxitoxin;Neosaxitoxin;Neosaxitoxin;NeoSTX	1.59728043658732;1.59728043658732;1.59728043658732	MS1 mz matched	316.286	145.451	0.0553757	0.0485779	0.0725279	0.0987518	0.0540697	0.0456445	0.0545756	0.0542555	0.0724525	0.0685602	0.0386421	0.0590625	0.04701	0.0684968	0.0569462	0.0429983	0.0751487	0.0482898	0.0499762	0.0491746	0.0603805	0.0418755	0.0628189	0.041633	0.0707101	0.0583081	0.074484	0.0772412
3562			2,4,6-Trichloro-4'-biphenylol;4-Hydroxy-2',4',6'-trichlorobiphenyl;4,3',5'-Trichloro-4'-biphenol;3,4',5-Trichloro-4-biphenylol;2,2',5-Trichloro-4-hydroxybiphenyl	-19.1207260581009;-19.1207260581009;-19.1207260581009	MS1 mz matched	316.923	346.01	3.00516	2.93008	3.03786	3.35676	3.25106	2.93544	3.0692	3.18128	3.21377	3.21727	2.88799	3.13433	2.80741	3.02377	3.34831	3.54395	3.67575	3.08199	3.07803	2.89757	2.79982	3.04316	3.06217	3.30078	3.51706	2.95407	2.94947	2.81379
3569			Tyrosyl-Hydroxyproline;N-gamma-L-Glutamyl-L-phenylalanine;4'-tert-Butyl-2',6'-dimethyl-3',5'-dinitroacetophenone;Hydroxyprolyl-Tyrosine;Glutamylphenylalanine;L-gamma-Glutamyl-beta-phenyl-beta-L-alanine;Aspartame;Aspartame	-1.94375406305214;-1.94375406305214;-1.94375406305214;-1.94375406305214;-1.94375406305214;-1.94375406305214;-1.94375406305214;-2.03997258283621	MS1 mz matched	317.116	319.247	0.116404	0.141725	0.121908	0.120994	0.117748	0.11743	0.11785	0.135997	0.127275	0.130438	0.117814	0.126458	0.180873	0.12807	0.149092	0.175309	0.139052	0.112716	0.135818	0.170221	0.111157	0.178694	0.11857	0.106537	0.139194	0.121608	0.169708	0.130169
3576	16-hydroxy hexadecanoic acid	0.6827			MS2 reverse	317.212	46.5945	0.13657	0.117797	0.0699723	0.072204	0.139549	0.0743367	0.105206	0.130871	0.168255	0.172019	0.0994875	0.134972	0.166538	0.127453	0.0812799	0.069117	0.0588881	0.0431779	0.0713016	0.0555624	0.0876266	0.0820251	0.072122	0.059538	0.105413	0.0955061	0.104969	0.0995979
3578					Unmapped	317.249	36.1685	0.832864	0.512134	0.462886	0.66994	0.508581	0.535345	0.155824	0.387237	0.31564	0.199009	0.305096	0.279397	0.698368	0.453617	0.495056	0.58067	0.483234	0.244518	0.305181	0.15729	0.233983	0.288413	0.273939	0.435349	0.491959	0.462525	0.415516	0.414114
3592			Terodiline hydrochloride;Tetrabezine;Protoemetine;teglinide	5.67292213040685;-19.7762225679854;-19.7762225679854;-19.7762225679854	MS1 mz matched	318.193	280.79	0.0283844	0.0324609	0.0311915	0.0296964	0.0297311	0.0364678	0.159519	0.114815	0.150455	0.26619	0.208866	0.160783	0.141169	0.12896	0.119575	0.104856	0.168558	0.0363772	0.0691051	0.158137	0.13347	0.0437773	0.0362219	0.0697922	0.104901	0.119487	0.109451	0.0934878
3598					Unmapped	318.303	76.386	5.94648	5.87976	6.92353	14.6475	7.39111	4.66685	9.11571	10.2424	14.2868	10.1329	5.25588	10.5108	6.01984	12.7048	7.96522	4.18537	9.29675	10.1541	5.84572	4.13592	8.27514	6.08118	7.02544	4.16071	7.84833	7.4577	7.52434	8.51328
3599					Unmapped	318.303	58.823	16.7926	16.8827	26.3962	40.2468	21.0886	14.7541	24.8205	27.9619	35.2794	26.6365	15.0199	27.6488	17.1349	33.903	20.1685	12.4379	23.6503	19.5784	16.1685	11.3453	23.2789	17.4052	19.2219	11.0205	22.7768	20.4369	29.7234	19.6312
3605			1,7-diphospho-1-epi-valienol	-21.1308832	MS1 mz matched	318.988	351.065	0.0848536	0.0854554	0.0932303	0.0944677	0.0902043	0.0918602	0.0819963	0.0847639	0.0831989	0.0725939	0.0675338	0.0806685	0.0754674	0.0787535	0.0832251	0.085493	0.0907569	0.0752479	0.0826166	0.0743068	0.0724606	0.0889743	0.0779795	0.0878205	0.0896982	0.0750428	0.0815711	0.0765465
3610			Eseramine;(3aS-cis)-3,3a,8,8a-Tetrahydro-N,3a,8-trimethyl-5-[[(methylamino)carbonyl]oxy]-pyrrolo[2,3-b]indole-1(2H)-carboxamide	-8.245612712	MS1 mz matched	319.167	218.582	0.00805627	0.00696428	0.00547359	0.00598137	0.00578117	0.00519726	0.0106087	0.0270983	0.0420058	0.0301285	0.00972166	0.0252417	0.0140962	0.0210652	0.020953	0.0240362	0.0285661	0.0072931	0.0117823	0.0126065	0.0141628	0.00776548	0.0138401	0.0125396	0.0125084	0.0166551	0.0197449	0.0136542
3613	12-oxo-ETE	0.6288			MS2 forward	319.228	45.839	0.164013	0.148217	0.0897406	0.132322	0.108379	0.128171	0.0723126	0.155018	0.16285	0.0824924	0.0817725	0.120475	0.154073	0.108501	0.0759678	0.0557172	0.0667861	0.0444953	0.0542238	0.0536809	0.0758732	0.0589421	0.046345	0.0494695	0.111683	0.0973167	0.125836	0.114209
3629			Linezolid;Linezolid	21.4024411424318;21.3558724793742	MS1 mz matched	320.147	378.781	0.0410734	0.056907	0.03501	0.0324163	0.0391195	0.028473	0.0341978	0.0568306	0.0368281	0.0465691	0.0333015	0.0420821	0.0368204	0.0649665	0.034758	0.0350632	0.0294987	0.0192242	0.0361992	0.0445082	0.0332261	0.0345766	0.0194236	0.0525965	0.0434037	0.036993	0.0402092	0.0365914
3644			Alcoifosfamide;Alcophosphamide;Dibenz[a,h]acridine;Dibenz[a,j]acridine;Dibenz[c,h]acridine;14-Azadibenz[a,j]anthracene;3,4:5,6-Dibenzacridine	21.497594061034;21.497594061034;7.88234383649507;7.88234383649507;7.88234383649507	MS1 mz matched	321.136	38.9755	0.0217063	0.0146658	0.0346265	0.126707	0.132765	0.18158	0.0739045	0.0195838	0.0243266	0.0825872	0.0275218	0.0424282	0.121363	0.108483	0.172394	0.0987652	0.256442	0.240367	0.162998	0.393589	0.195989	0.213728	0.0421369	0.134284	0.181522	0.188489	0.186189	0.168194
3651	Erucic acid	0.8231			MS2 forward	321.311	58.7965	0.0392272	0.0355251	0.0348501	0.075658	0.0402124	0.0273411	0.0462524	0.0582747	0.0733002	0.046632	0.0322629	0.0553101	0.0358574	0.0745677	0.0397926	0.024911	0.0436112	0.0360231	0.0311509	0.0229075	0.042264	0.0327612	0.0378848	0.0217305	0.0548916	0.0346467	0.0461863	0.04251
3662	Perillyl alcohol	0.7594			MS2 reverse	322.276	40.8065	0.279277	0.22319	0.136301	0.158079	0.231223	0.157858	0.121967	0.111843	0.126358	0.0738879	0.0950033	0.112934	0.139655	0.119767	0.133535	0.153531	0.121677	0.12503	0.105366	0.0957963	0.0995214	0.0968602	0.0997318	0.125288	0.1149	0.151982	0.107523	0.1229
3668	5'-O-methylthymidine	0.8406			MS2 forward	323.056	66.127	0.0316261	0.0203249	0.0297167	0.0424247	0.0309468	0.0401305	0.051959	0.0271099	0.0323873	0.102427	0.0348401	0.0434484	0.0302642	0.0231175	0.0509224	0.0631496	0.0429441	0.0798341	0.0716052	0.136078	0.0414729	0.0716809	0.044035	0.0862219	0.0553535	0.057609	0.0546307	0.0532737
3677			Caffeic acid 4-sulfate;Caffeic acid 3-sulfate;	18.9489136921421;18.9489136921421;	MS1 mz matched	324.024	25.213	0.0768386	0.0671184	0.0766346	0.0761456	0.0775186	0.0863302	0.0834127	0.052334	0.0563712	0.0319714	0.0736797	0.0617966	0.0754155	0.0761558	0.0691048	0.0694387	0.0616	0.0716328	0.0462456	0.0316715	0.0400306	0.0643709	0.0451456	0.0370162	0.0610316	0.0565807	0.0558831	0.0557246
3689					Unmapped	324.204	29.376	0.224258	0.089947	0.20661	0.263386	0.199476	0.0431961	0.140822	0.246098	0.118588	0.170517	0.217831	0.173637	0.118952	0.0122408	0.131807	0.166721	0.161842	0.117459	0.0754681	0.0487431	0.069742	0.0399448	0.0261335	0.172495	0.0707326	0.0881577	0.0729409	0.119771
3691			N-Acetylgalactosamine 4-sulphate;N-Acetylglucosamine 6-sulfate;N-Acetylgalactosamine 6-sulfate;N-Acetylglucosamine 4-sulfate;N-Acetyl-D-glucosamine 4-sulfate;N-Acetyl-D-glucosamine 6-sulfate;N-Acetyl-D-galactosamine 6-sulfate;N-Acetylgalactosamine 4-sulfate	-9.95781206967397;-9.95781206967397;-9.95781206967397;-9.95781206967397;-9.95781206967397;-9.95781206967397;-9.95781206967397	MS1 mz matched	324.258	32.779	0.091638	0.0746593	0.140771	0.194387	0.191954	0.0221895	0.105171	0.174502	0.0756309	0.127299	0.155169	0.122994	0.0447709	0.0655332	0.120699	0.118789	0.18981	0.101417	0.0561135	0.060845	0.0720229	0.105149	0.0158064	0.0396447	0.0829905	0.0701354	0.0768322	0.0741757
3692	Linoleoyl ethanolamide	0.779			MS2 reverse	324.291	35.897	0.0658504	0.0764115	0.0893776	0.0531349	0.127112	0.0503131	0.0502307	0.0374629	0.0548089	0.0257667	0.056897	0.046267	0.0358172	0.0698368	0.0486533	0.0540829	0.0416464	0.0451532	0.0412968	0.0405594	0.0445106	0.0403362	0.0392886	0.0433372	0.0565211	0.051371	0.0500663	0.0551769
3721	N-Oleoylethanolamine	0.8877			MS2 forward	326.307	35.687	0.0956198	0.102998	0.140589	0.117762	0.133011	0.0886579	0.0658512	0.0460188	0.062647	0.0431496	0.0750363	0.0583565	0.039457	0.0668311	0.0658885	0.0727142	0.0660911	0.0727056	0.0710701	0.0731462	0.0536727	0.0600752	0.074595	0.0842854	0.0784969	0.0747653	0.0686147	0.0722164
3739	Phe-Tyr	0.8453			MS2 forward	328.141	277.442	0.242285	0.225746	0.225704	0.272027	0.24474	0.238675	0.230623	0.290703	0.233706	0.515714	0.194674	0.272381	0.220459	0.316264	0.338425	0.373327	0.412866	0.252169	0.312442	0.197035	0.266728	0.274037	0.249181	0.474529	0.319914	0.29255	0.2923	0.27082
3750	N,N-Dimethylsphingosine	0.7381			MS2 forward	328.323	35.7235	0.055338	0.0718676	0.057393	0.13254	0.0513748	0.0387558	0.0532475	0.0223392	0.0324876	0.0531829	0.0485991	0.038998	0.0503432	0.0764923	0.0427374	0.0263053	0.0404115	0.0445436	0.033066	0.0381497	0.0272668	0.0176721	0.047568	0.0342261	0.0486631	0.0349077	0.0371719	0.0383893
3759			Diloxanide;Rhododendrin	17.566212703483;1.71962887954959	MS1 mz matched	329.153	31.94	0.0125553	0.0564415	0.0639755	0.0462084	0.0605631	0.0389761	0.0340612	0.0111679	0.0185451	0.0397855	0.0206724	0.0230523	0.0349074	0.0414871	0.0275312	0.0247074	0.0127713	0.0423034	0.0712939	0.136317	0.0629574	0.0642889	0.0460231	0.0823122	0.0483478	0.0651744	0.0699155	0.0475823
3775			N-trans-Feruloyloctopamine;Melicopicine;3-O-Acetylhamayne;1-O-Acetyllycorine;3-Epimacronine	-23.5605464384873;-23.5605464384873;-23.5605464384873;-23.5605464384873;-23.5605464384873	MS1 mz matched	330.339	53.351	2.61488	2.56246	3.04898	6.22461	2.70287	2.57631	3.08615	2.80199	3.14959	4.59733	1.39699	3.00949	2.24395	4.48254	2.75523	1.82532	2.94487	3.13865	2.04559	2.23559	2.96357	1.46153	2.81382	1.44593	3.19905	2.53504	3.08399	2.87576
3776	Phytanic acid	0.7162			MS2 reverse	330.338	130.013	0.141406	0.216931	0.0985107	0.889564	0.132005	0.0972343	0.278564	0.0406165	0.0466067	0.931946	0.173946	0.208133	0.123837	0.544096	0.24204	0.103503	0.176497	0.461293	0.161568	0.124103	0.158555	0.0267355	0.396184	0.0769631	0.246399	0.254489	0.226397	0.211746
3781	(-)-Medicarpin	0.871			MS2 reverse	331.113	373.325	0.316023	0.453805	0.274805	0.29189	0.293063	0.32662	0.229484	0.489737	0.233573	0.281105	0.172707	0.29946	0.279845	0.441833	0.234838	0.22944	0.198866	0.11823	0.230473	0.208479	0.263679	0.233221	0.15036	0.303634	0.294209	0.264736	0.28134	0.221257
3782	Tolbutamide	0.8226			MS2 reverse	331.131	40.705	0.0902813	0.0930637	0.0933963	0.0724814	0.0630843	0.0764961	0.13015	0.0900669	0.109687	0.205561	0.090129	0.117543	0.0681944	0.0672741	0.0821688	0.106735	0.0821938	0.0607849	0.137405	0.0403925	0.066935	0.03845	0.25372	0.182849	0.0921564	0.0802488	0.0870927	0.0808529
3785			Inosine 2',3'-cyclic phosphate ;Carnosol;Gibberellin A15;Dicyclohexyl phthalate;Methyl gibberellin A9	-14.2341986010324;8.78300555041782;8.78300555041782;8.78300555041782;8.78300555041782	MS1 mz matched	331.192	34.962	0.973408	0.817031	1.01323	0.752338	0.734527	0.822641	0.532981	0.739645	0.542492	0.742865	0.604412	0.618759	0.542545	0.676227	0.580213	0.557746	0.63047	0.487819	0.541415	0.576552	0.437038	0.386924	0.605563	0.657725	0.582502	0.635147	0.55855	0.534522
3786			Pyrroloquinoline quinone;PQQ;Pyrrolo-quinoline quinone;Pyrroloquinoline-quinone;Pyrroloquinoline quinone;4,5-Dioxo-4,5-dihydro-1H-pyrrolo[2,3-f]quinoline-2,7,9-tricarboxylate;Methoxatin	-6.05682513343049;-6.05682513343049	MS1 mz matched	331.207	151.168	0.111891	0.204375	0.204286	0.0955015	0.0692711	0.0512054	0.119559	0.156476	0.100837	0.0936847	0.033451	0.113213	0.113959	0.184438	0.120226	0.141947	0.100616	0.0730765	0.0755783	0.0441314	0.116649	0.0994818	0.053656	0.0699883	0.101126	0.110337	0.112595	0.0967917
3789	Eicosapentaenoic Acid ethyl ester	0.695			MS2 forward	331.265	45.838	0.0517276	0.0444984	0.50644	0.0478358	0.0235619	0.0481302	0.0210641	0.0306386	0.0367745	0.0258303	0.0344077	0.0296177	0.0436378	0.721318	0.3403	0.0134167	0.586797	0.417708	0.248595	0.0201394	0.501868	0.0116371	0.482024	0.242817	0.0313184	0.0352038	0.0310018	0.0251952
3803			E-10-Hydroxyamitriptyline;	0.121427952685858;	MS1 mz matched	332.147	366.407	0.116463	0.0710385	0.0768492	0.080541	0.0880352	0.0858738	0.0921348	0.0860856	0.0706983	0.167928	0.0657005	0.0897412	0.0775294	0.11442	0.107989	0.125634	0.124693	0.0658987	0.105689	0.130415	0.0910828	0.102083	0.0714918	0.139696	0.103986	0.10033	0.0957609	0.0874602
3814			1,6-phthalenedisulfonic acid;2,6-phthalenedisulfonic acid	6.2505165357516;6.2505165357516	MS1 mz matched	332.954	346.01	1.98651	1.9667	2.1214	2.42575	2.14628	1.94272	2.00967	2.20256	2.07361	2.23295	2.00889	2.10041	1.86469	2.02495	2.31461	2.58623	2.48254	2.1001	2.10978	2.01235	1.8623	2.04088	2.08074	2.33707	2.40134	2.02128	1.99096	1.84311
3818			Gamma-glutamyl-Tryptophan;Tryptophyl-Gamma-glutamate;Glutaminyl-Tryptophan;Tryptophyl-Glutamine;1-Dehydro-9-fluoro-11-oxotestololactone	-7.26361951384223;-7.26361951384223;-7.26361951384223;-7.26361951384223;10.966681760631	MS1 mz matched	333.146	148.517	0.0114248	0.0203776	0.0189364	0.0224036	0.0272531	0.0287108	0.101796	0.0141793	0.0191262	0.0335388	0.0651231	0.0458934	0.0331498	0.0223093	0.0760462	0.102698	0.0657815	0.119844	0.122844	0.295867	0.11297	0.195886	0.0523482	0.0591156	0.074733	0.111681	0.13609	0.110825
3834			N-Acetylphenylalanine beta-phthyl ester;N-Acetyl-DL-phenylalanine beta-phthyl ester	-4.544383458	MS1 mz matched	334.135	60.1	0.0370898	0.0175624	0.228446	0.255553	0.379574	0.409907	0.129093	0.0991632	0.064226	0.241085	0.0287415	0.104978	0.585278	0.494612	0.500087	0.239858	0.84998	0.28339	0.150578	0.0569905	0.30735	0.17676	0.0748223	0.176457	0.370776	0.300547	0.340681	0.499649
3846			2,4,12-Octadecatrienoic acid isobutylamide;	-17.4606802841606;	MS1 mz matched	334.297	64.9635	0.519623	0.51895	0.561268	0.998019	0.515835	0.383621	0.748191	0.354599	0.418689	0.80141	0.464169	0.532286	0.469464	0.88459	0.525972	0.335733	0.579278	0.539024	0.382516	0.366584	0.548622	0.225334	0.556417	0.309482	0.593117	0.546908	0.548532	0.46366
3847					Unmapped	334.297	84.314	0.293135	0.29073	0.3226	0.660948	0.347929	0.234773	0.424791	0.207551	0.286332	0.458408	0.267484	0.317569	0.297041	0.560676	0.38382	0.21538	0.446688	0.501016	0.244802	0.21227	0.344448	0.143993	0.349242	0.216003	0.349976	0.320315	0.333141	0.354062
3858			Oxaprozin;Oxaprozin	2.75191302692144;2.72939545245091	MS1 mz matched	335.145	24.5325	0.0488834	0.0268083	0.0283314	0.0388261	0.0527265	0.0409191	0.0675655	0.0182803	0.0140393	0.108113	0.0163508	0.0390824	0.019245	0.025682	0.0475675	0.0669556	0.0481599	0.0502573	0.087924	0.0954028	0.0705644	0.0736762	0.0974029	0.0963982	0.0692756	0.0755122	0.0625736	0.0581003
3868			Dihydroneopterin phosphate;Dihydroneopterin phosphate;2-Amino-4-hydroxy-6-(erythro-1,2,3-trihydroxypropyl)dihydropteridine phosphate;7,8-Dihydroneopterin 3'-phosphate;7,8-Dihydroneopterin 2'-phosphate	-24.6666982645834;-24.7135539545674;-24.7135539545674	MS1 mz matched	336.055	167.558	0.278485	0.356547	0.32455	0.342438	0.370833	0.349113	0.339029	0.343141	0.385971	0.29792	0.251378	0.339767	0.366423	0.373812	0.394816	0.412495	0.415313	0.365055	0.356234	0.356773	0.343978	0.360038	0.354661	0.358396	0.3727	0.30317	0.399829	0.276142
3871			Methionyl-Tryptophan;Tryptophyl-Methionine;N4-(Acetyl-beta-D-glucosaminyl)asparagine;N4-(beta-N-Acetyl-D-glucosaminyl)-L-asparagine;1-beta-Aspartyl-N-acetyl-D-glucosaminylamine	-14.833033829947;-14.833033829947;-22.4054397523559	MS1 mz matched	336.125	138.306	4.73234	2.36935	6.95872	3.08032	3.18621	2.41439	3.07825	1.95116	2.74577	2.80149	3.83685	2.73722	2.12315	3.86173	2.67122	2.46968	3.0916	1.80642	2.97917	2.39792	2.11641	3.16529	2.4334	3.88033	3.26434	3.03837	2.91897	2.99266
3881			S-Formylglutathione;S-Formylglutathione	-17.3164665677092;-16.1236452297143	MS1 mz matched	336.328	34.5225	0.357166	0.714063	0.799372	0.310612	1.16932	0.369144	0.522488	0.456353	0.425387	0.183328	0.577951	0.450589	0.194383	0.547481	0.341544	0.487287	0.256931	0.190482	0.187579	0.155305	0.310291	0.160676	0.1475	0.220646	0.367207	0.345734	0.342144	0.335364
3895	Arg-Tyr	0.7932			MS2 reverse	337.174	437.849	0.530972	0.653943	0.543483	0.66831	0.394294	0.571688	0.682746	0.798209	0.714304	0.433293	0.572063	0.685938	0.670694	0.968693	0.620568	0.635613	0.613336	0.308205	0.368668	0.403302	0.301935	0.51354	0.374738	0.229763	0.522263	0.472247	0.518869	0.504146
3902			Avenanthramide 1c;Avenanthramide G;(Z)-N-Coumaroyl-5-hydroxyanthranilic acid;Marshdine;Aventhramide A	2.09810524464482;2.09810524464482;2.09810524464482;2.09810524464482;2.00615622461151	MS1 mz matched	338.052	167.425	0.848	0.787932	0.732982	0.94191	0.827156	0.786366	0.775098	0.778951	0.895444	0.883714	0.762707	0.81784	0.838918	0.853871	0.905945	0.925352	0.980406	0.831003	0.809948	0.823586	0.786495	0.820243	0.807593	0.805688	0.840221	0.891277	0.911819	0.617955
3903			gamma-Glutamylcysteinylserine;S-(Hydroxymethyl)glutathione;S-(Hydroxymethyl)glutathione	-16.9065415959949;-16.9065415959949;-16.9934593989384	MS1 mz matched	338.089	295.043	0.00717891	0.0156851	0.0105653	0.0113328	0.00711453	0.00688209	0.0150715	0.0323278	0.0501971	0.0171499	0.0210208	0.0298428	0.0305679	0.0261177	0.0175427	0.0129755	0.0199864	0.00505836	0.00794824	0.00736656	0.00807565	0.0115697	0.00637002	0.00607539	0.0149255	0.0164371	0.017467	0.016715
3907	Arg-Cys	0.7396			MS2 reverse	338.158	378.728	0.0926751	0.147066	0.0891659	0.0816775	0.0926328	0.073171	0.078566	0.139367	0.0897734	0.13051	0.080887	0.103195	0.0941573	0.172808	0.0883352	0.0828064	0.0786708	0.0472018	0.0903042	0.104758	0.0931438	0.0837383	0.0460582	0.134631	0.110687	0.0963398	0.101924	0.0902137
3909			7-Methylxanthosine	-16.70787944	MS1 mz matched	338.218	29.571	0.176335	0.04954	0.161233	0.224664	0.170277	0.041069	0.136399	0.183025	0.102577	0.155242	0.179602	0.146018	0.0444813	0.0233748	0.119465	0.156229	0.151901	0.12667	0.0445649	0.0654737	0.0708642	0.0522573	0.0449902	0.0187441	0.0713044	0.077971	0.0693358	0.0754553
3913	Erucamide	0.9221			MS2 forward	338.344	33.5685	4.38011	9.54335	8.62302	3.85113	10.8531	5.75233	6.3029	3.9875	6.72961	3.03438	5.59479	5.40159	2.22408	4.78547	4.43185	5.60411	4.8009	3.12517	3.51281	2.36029	5.13402	3.29522	2.16268	4.90478	5.41356	5.75443	4.22647	4.33031
3922			Galactopinitol A;Galactopinitol B;4-O-Methylgalactinol;D-Pinitol 2-O-alpha-D-Galactopyranosyl;Kievitone;Plaunol B;Cubebin;Coniferyl ferulate;Leachianone G;Norsolorinic acid anthrone;Noranthrone;2-Hexanoyl-1,3,6,8-tetrahydroxyanthracen-9(10H)-one;Pluviatolide;(-)-Pluviatolide;((3R,4R)-4-(2H-1,3-Benzodioxol-5-ylmethyl)-3-[(4-hydroxy-3-methoxyphenyl)methyl]oxolan-2-one	-8.03522601741894;-8.03522601741894;-8.03522601741894;-8.03522601741894;8.42398476955557;8.42398476955557;8.42398476955557;8.42398476955557;8.42398476955557;8.42398476955557;8.42398476955557	MS1 mz matched	339.125	40.8675	0.0999903	0.0407485	0.0507631	0.0291606	0.0542816	0.146339	0.109892	0.0932527	0.0715784	0.133659	0.0654884	0.0931743	0.0370135	0.153968	0.0867455	0.138195	0.0396682	0.0659773	0.0728648	0.0903221	0.0476083	0.0525127	0.0889468	0.0800597	0.0998381	0.103392	0.0951058	0.0915465
3924			Nicotine glucuronide;Columbamine;(S)-cis-N-Methylstylopine;Jatrorrhizine	-14.2697962076417;11.12293398684;11.12293398684;11.12293398684	MS1 mz matched	339.143	193.01	0.0511476	0.0445858	0.0668238	0.0710172	0.0686008	0.061144	0.0918186	0.0552206	0.0937476	0.108292	0.0902768	0.0840667	0.0718381	0.0627144	0.0998944	0.116898	0.1044	0.111181	0.117348	0.122127	0.108582	0.101708	0.116379	0.135453	0.107147	0.0869264	0.0935052	0.0916889
3946			Terodiline hydrochloride;Tridiphane	-6.29136572970264;0	MS1 mz matched	340.884	346.524	2.07933	1.93954	1.88644	2.04742	2.03679	1.84672	2.11261	1.97814	2.16899	2.0342	1.82323	2.05501	1.85337	1.9111	2.13969	2.03779	2.50099	2.07192	1.94989	1.96481	1.84347	2.03974	1.95105	1.89319	2.30284	2.17545	2.08345	1.91459
3956			N-Jasmonoylisoleucine;Lycofawcine;(-)-Jasmonoyl-L-isoleucine;(-)-JA-L-Ile	13.4327668964709;13.3040561592076;13.3040561592076	MS1 mz matched	341.245	32.887	0.0457283	0.0567385	0.0624624	0.0358499	0.0151401	0.0303226	0.0573652	0.0519538	0.0606629	0.0518044	0.0661799	0.0571269	0.0189003	0.0199036	0.0299018	0.0464899	0.0261845	0.0231278	0.0418557	0.0265418	0.0283962	0.0418065	0.0457628	0.048788	0.0388248	0.0394915	0.0464654	0.0389941
3979			Aristolochic acid;Aristolochic acid I	-18.15444996	MS1 mz matched	342.266	164.11	0.0345002	0.0453028	0.0380629	0.0285796	0.0210439	0.0392079	0.0369711	0.0122521	0.0146259	0.0394053	0.0274524	0.0237122	0.0250601	0.029384	0.12595	0.120521	0.239947	0.084046	0.0883793	0.0925076	0.0823744	0.0628169	0.131096	0.0719293	0.071411	0.0625693	0.0632258	0.0597854
3981			Stearoylglycine;	-2.91274657610672;	MS1 mz matched	342.302	45.791	0.0641558	0.0501989	0.0504516	0.0519435	0.0622034	0.0442846	0.0950977	0.0954736	0.198842	0.145309	0.126152	0.130989	0.0863404	0.126145	0.095789	0.0887081	0.119403	0.0511759	0.0787504	0.0576943	0.14086	0.0798494	0.0843277	0.0566792	0.10503	0.085373	0.0911644	0.0760477
3996			Thiadiazolidinethione;5-(4-Bromophenylimino)-3,4-tetramethylene-1,3,4-thiadiazolidine-2-thione;Triazolidinedithione;4-Bromophenyl-1,2-tetramethylene-1,2,4-triazolidine-3,5-dithione	18.1139413656931;18.1139413656931	MS1 mz matched	343.297	152.699	0.0238817	0.0371428	0.0498642	0.0369917	0.0351794	0.0761921	0.0465797	0.0512615	0.0414514	0.0419471	0.0341089	0.0447503	0.0357316	0.0377801	0.0399436	0.0413565	0.0422926	0.0381418	0.0424138	0.0367261	0.0572276	0.0523815	0.0419531	0.0294845	0.0502515	0.0461282	0.046007	0.0455701
4003	Famciclovir	0.7113			MS2 reverse	344.136	313.675	0.0265817	0.0202667	0.0174209	0.0171361	0.0169479	0.0198716	0.0244335	0.0292445	0.017977	0.041563	0.0169906	0.0249634	0.0144654	0.0238394	0.0215975	0.0308692	0.0205384	0.0108932	0.0213268	0.0161112	0.0229904	0.0197408	0.0163193	0.0292521	0.0235981	0.0277369	0.0245709	0.0163267
4004			Lorazepam;	12.4549287265528;	MS1 mz matched	344.147	193.009	0.0432712	0.0429053	0.0631708	0.0792036	0.0594229	0.0688885	0.109772	0.0634022	0.0985829	0.12611	0.0953928	0.0946187	0.0778139	0.0690814	0.120016	0.141257	0.128403	0.13802	0.131271	0.128855	0.12767	0.113311	0.131011	0.151747	0.110997	0.102807	0.108742	0.10222
4007					Unmapped	344.23	85.1395	0.517925	0.454317	0.406582	0.332174	0.976067	0.452986	0.946538	0.479919	0.32006	1.05434	0.829024	0.654074	0.883455	0.772702	0.654297	0.970916	0.432554	0.227593	0.708766	0.99214	0.444416	1.04118	0.329117	0.748865	1.11281	1.80198	1.58931	1.05864
4010			3-O-alpha-D-Glucopyranuronosyl-D-xylose;Aldobiouronic acid D3;3,3-Difluoro-17-methyl-5alpha-androstan-17beta-ol	-18.3905791194243;-18.3905791194243;18.0847291014768	MS1 mz matched	344.281	164.827	0.0650437	0.0838887	0.0520487	0.0498328	0.0596694	0.0683466	0.0477874	0.0214369	0.0203721	0.0220169	0.0197724	0.0280713	0.01609	0.0184454	0.0768926	0.105839	0.0718422	0.124512	0.107128	0.124073	0.0478797	0.0598387	0.116898	0.160511	0.0787543	0.0728529	0.0768424	0.0717917
4013	Stearamide	0.793			MS2 reverse	344.317	38.047	0.0274179	0.0429296	0.0492899	0.137115	0.0382707	0.0352667	0.0665771	0.0336293	0.0835049	0.177842	0.0762962	0.0744035	0.037112	0.0916652	0.0508352	0.0236371	0.046298	0.0860415	0.0467371	0.0545487	0.0793492	0.0341151	0.0692255	0.0217116	0.0631896	0.0698498	0.0651223	0.068627
4014			Cepharadione B;6'-Dehydro-6'-oxoparomamine;6'-Dehydroparomamine;6'-Oxoparomamine	0.933629231500331;0.311209550071587	MS1 mz matched	344.318	140.033	0.0339272	0.0349116	0.0439122	0.0802458	0.0377859	0.0389619	0.0381642	0.0550105	0.0716073	0.0359693	0.0237446	0.0499132	0.0325803	0.0453884	0.0371765	0.0306757	0.044149	0.0336395	0.0329016	0.0316508	0.0367441	0.0399214	0.0331067	0.0247049	0.0409307	0.0408948	0.0456603	0.0393163
4017			Eupatilin;Xanthomicrol;3',8-Dihydroxy-4',5',7-trimethoxyflavone;Aflatoxin Ex2B1;5,7-Dihydroxy-3',4',5'-trimethoxyflavone;Lathycarpin;3,7,4'-Tri-O-methylquercetin;3',5-Dihydroxy-3,4',7-trimethoxyflavone;Cirsilineol;Eupatilin;(-)-Usnic acid;(S)-Usnic acid;(S)-Uste;Nevadensin;Pachypodol;Quercetin 3,7,3'-trimethyl ether;Santin;Tambulin;Herbacetin 7,8,4'-trimethyl ether;Xanthomicrol;4',5-Dihydroxy-6,7…	-2.66442226746633;-2.66442226746633;-2.66442226746633;-2.66442226746633;-2.66442226746633;-2.66442226746633;-2.65599425266113;-2.65599425266113;-2.65599425266113;-2.65599425266113;-2.65599425266113;-2.65599425266113;-2.65599425266113;-2.65599425266113;-2.65599425266113;-2.65599425266113;-2.65599425266113	MS1 mz matched	345.089	234.686	0.129811	0.123555	0.139395	0.0805007	0.14877	0.145442	0.140141	0.127186	0.129063	0.134913	0.129361	0.132131	0.132959	0.128178	0.140493	0.13779	0.138767	0.163129	0.134432	0.130203	0.131607	0.140895	0.141985	0.123062	0.125091	0.132173	0.145045	0.136907
4037			Albomaculine;Akdicine	-2.50523239245599;-2.50523239245599	MS1 mz matched	346.157	238.016	0.0175617	0.012761	0.0154152	0.0148379	0.0120842	0.0125309	0.00988702	0.0063186	0.0129158	0.016188	0.0207481	0.0114593	0.0132905	0.00824775	0.0188193	0.0316742	0.0157307	0.0138034	0.015078	0.00564763	0.0160466	0.0151107	0.0149703	0.0183262	0.0123397	0.0135811	0.0130869	0.0117684
4042	(4Z,7Z,10Z,13Z,16Z,19Z)-4,7,10,13,1 6,19-Docosahexaenoic acid	0.6814			MS2 reverse	346.276	41.3045	0.246115	0.238346	0.175615	0.224676	0.260789	0.218926	0.262135	0.077671	0.102472	0.146601	0.135569	0.146158	0.102534	0.0785846	0.28726	0.378204	0.297668	0.404946	0.353589	0.298633	0.291226	0.410384	0.340127	0.354248	0.210076	0.27893	0.182858	0.213757
4045			Thiamin monophosphate;Thiamine monophosphate;Thiamin phosphate;Thiamine phosphate;TMP	-0.950962038	MS1 mz matched	346.334	56.195	3.49156	4.61686	5.26385	10.3703	4.38044	3.81592	6.25525	3.71704	4.1163	6.37117	3.1386	4.70793	3.49145	7.34434	4.35513	2.50938	5.13759	4.62171	3.29959	3.33173	4.13275	2.39262	4.16039	3.02127	5.17849	5.07246	4.61105	5.26732
4046			Thiamin monophosphate;Thiamine monophosphate;Thiamin phosphate;Thiamine phosphate;TMP	-1.921035981	MS1 mz matched	346.334	72.036	0.985384	0.947144	1.09219	2.3749	1.22364	0.775777	1.41789	0.860798	1.10827	1.73616	0.856895	1.16249	0.997536	2.14081	1.301	0.6591	1.51298	1.65109	0.828284	0.706398	1.22508	0.527062	1.14952	0.70518	1.04332	1.08101	1.14506	1.2551
4049			(S)-5-Diphosphomevalonic acid;(R)-Mevalonic acid-5-pyrophosphate;14-Dihydroxycornestin;Cornexistin;Monocerin	23.0432021094485;23.0432021094485;-6.4908511451572;-6.4908511451572	MS1 mz matched	347.087	373.356	0.0328336	0.0444178	0.0361896	0.0262836	0.0279249	0.0301301	0.0218273	0.0425533	0.0225546	0.0250872	0.0188235	0.0275738	0.0312866	0.0425971	0.0250934	0.0241646	0.0198828	0.0180645	0.024035	0.020547	0.0266678	0.0288988	0.0152497	0.0282773	0.0291982	0.0273385	0.0341471	0.027834
4052	Corticosterone	0.9181			MS2 forward	347.224	40.996	0.318453	0.109521	0.113639	1.0979	1.32	1.07109	0.731862	1.01469	0.695941	0.766587	0.33422	0.761413	0.220854	0.893519	0.596907	0.697707	0.504192	0.64234	0.775499	0.714487	0.149267	0.593707	1.01308	0.977432	0.852532	0.755052	0.653211	0.654601
4053			(-)-Chimonanthine;(+)-Calycanthine;13-(2-Methylcrotonoyl)oxylupanine;13-(2-Methylcrotonoyl)oxylupinine;(+)-13alpha-Tigloyloxylupanine	22.7517092175558;22.7517092175558;-5.7075502215288	MS1 mz matched	347.224	137.337	0.0147557	0.0297914	0.0215818	0.0231653	0.0186209	0.0241292	0.153261	0.0142582	0.0166506	0.503681	0.0250865	0.101989	0.0137762	0.0299934	0.105547	0.124119	0.100639	0.207127	0.327931	0.268815	0.229399	0.568788	0.327325	0.146797	0.143686	0.143189	0.142695	0.133666
4089			N-(1-Deoxy-1-fructosyl)phenylalanine;	6.7190043480433;	MS1 mz matched	350.122	277.521	0.041901	0.0427328	0.0415284	0.0418955	0.0399796	0.0376082	0.0438621	0.0480246	0.0342797	0.0827426	0.0366796	0.0455866	0.0390845	0.0579391	0.0563357	0.0619711	0.0667932	0.0399089	0.0533467	0.0375032	0.050157	0.0520556	0.0403982	0.0747237	0.0432706	0.0455374	0.0550163	0.0495855
4094					Unmapped	350.255	275.491	0.0399184	0.0411993	0.0357396	0.0442938	0.0435907	0.0357534	0.0497604	0.00951449	0.0129328	0.038721	0.0377795	0.0269054	0.0409258	0.052563	0.0432897	0.0270189	0.0619678	0.0338951	0.0273159	0.0307631	0.0517374	0.00790078	0.0302759	0.0333204	0.0413981	0.0393335	0.0357464	0.0367638
4097			N,N-Dimethylsphingosine;Stearoylethanolamide;N,N-Dimethylsphing-4-enine	9.99163708780591;9.99163708780591;10.0820711141156	MS1 mz matched	350.307	37.991	0.0784043	0.0978724	0.0784844	0.0532303	0.115509	0.0574218	0.063698	0.0497477	0.0471646	0.0287595	0.0602625	0.0517316	0.0273692	0.0560529	0.0852506	0.11038	0.0908295	0.0968212	0.0783632	0.0758689	0.0902715	0.0687394	0.094101	0.0687188	0.091261	0.0645491	0.0769456	0.0822761
4100					Unmapped	351.004	346.01	0.629909	0.669273	0.713547	0.937262	0.743444	0.660347	0.643176	0.737153	0.699955	0.770946	0.672976	0.699134	0.584072	0.667119	0.771156	0.912633	0.796357	0.69781	0.722436	0.650108	0.576049	0.630757	0.713264	0.905304	0.798659	0.612801	0.628026	0.553712
4107			Resolvin E1;(ent-6alpha,7alpha,12alpha)-6,7,12-Trihydroxy-16-kauren-19-oic acid;Oryzalic acid B;15-Epi-lipoxin B5;15-Keto-prostaglandin E2;Oryzalic acid A;5,12,18R-TriHEPE;8-iso-15-keto-PGE2;Prostaglandin D3;15-Oxo-lipoxin A4;PGH3;Prostaglandin E3;12-Oxo-20-hydroxy-leukotriene B4;20-oxo-leukotriene B4;(5Z,13E)-11alpha-Hydroxy-9,15-dioxoprost-13-enoate;(5Z)-(15S)-11alpha-Hydroxy-9,15-dioxoprosta-1…	14.3168660996667;14.3168660996667;14.3168660996667;14.3168660996667;14.3168660996667;14.3168660996667;14.3168660996667;14.3168660996667;14.3168660996667;14.3168660996667;14.3168660996667;14.3168660996667;14.3168660996667;14.3168660996667;14.3856830758441;14.3856830758441;14.3856830758441;14.3856830758441;14.3856830758441;14.3856830758441;14.3856830758441;14.3856830758441;14.3856830758441	MS1 mz matched	351.214	436.921	0.0686038	0.0606783	0.0532944	0.050599	0.0881692	0.0616075	0.0642805	0.0751002	0.0624501	0.126094	0.062148	0.0726457	0.0668418	0.104811	0.0884004	0.109412	0.0874411	0.0571712	0.102194	0.117647	0.0831993	0.0890581	0.0619983	0.156855	0.0911253	0.0829084	0.0740057	0.0730968
4109	3alpha-Hydroxy-5alpha-androstan-17-one (Androsterone)	0.7764			MS2 reverse	351.255	129.003	0.418816	0.673923	0.299564	0.349356	0.18667	0.621782	0.537975	0.313917	0.267839	1.04287	0.571188	0.460001	0.443159	0.48498	0.689355	1.34415	0.334267	0.502804	1.07631	0.298077	0.63036	1.14465	1.50298	1.04038	0.742423	0.719166	0.679317	0.619538
4119					Unmapped	352.156	138.861	0.87645	0.48171	1.3648	0.538434	0.570351	0.477159	0.600273	0.357071	0.468497	0.500782	0.764531	0.506756	0.378419	0.721541	0.507997	0.457306	0.617231	0.342574	0.556956	0.464473	0.400841	0.540187	0.446268	0.777636	0.614594	0.585182	0.586382	0.57182
4120			9-(beta-D-Ribofuranosyl)zeatin;O-beta-D-Xylosylzeatin;O-beta-D-Xyloxylzeatin;trans-Zeatin riboside;cis-Zeatin riboside	-6.27815235611714;-6.36700162861174;-6.36700162861174;-6.36700162861174	MS1 mz matched	352.152	206.68	0.18713	0.256588	0.0959454	0.153309	0.0920385	0.156218	0.0132776	0.210622	0.0671347	0.0127576	0.0157422	0.080459	0.132019	0.0617024	0.0314385	0.0089848	0.0104033	0.0094109	0.0105512	0.0101056	0.0108899	0.0114895	0.0120193	0.00818507	0.0900464	0.0823446	0.0855449	0.0924782
4125					Unmapped	352.231	29.369	0.061397	0.0324011	0.0710907	0.0711728	0.0606353	0.0322873	0.046746	0.0761006	0.0436062	0.0493281	0.066924	0.0560126	0.0234504	0.020109	0.0476014	0.0522223	0.064188	0.0492207	0.0231918	0.0362518	0.0306864	0.0263756	0.0195185	0.0159732	0.0330499	0.0352016	0.0312025	0.0419258
4126					Unmapped	352.246	254.388	0.0686478	0.0670216	0.0575914	0.0389707	0.0211705	0.0314382	0.0137418	0.113233	0.0427519	0.0110381	0.0134771	0.0477119	0.0368177	0.0291232	0.0191971	0.0132785	0.0089482	0.0268305	0.0291767	0.137325	0.0218876	0.0260818	0.00863715	0.0149887	0.0326552	0.0354347	0.0357593	0.0328887
4128			Bromodiphenhydramine;Allotetrahydrodeoxycorticosterone;5alpha-THDOC;3alpha,21-Dihydroxy-5alpha-pregn-20-one;3alpha,6alpha-Dihydroxy-5beta-pregn-20-one;6alpha-Hydroxypregnolone;3alpha,17alpha-Dihydroxy-5beta-pregn-20-one;17alpha-Hydroxypregnolone;17beta-Hydroxy-2alpha-(methoxymethyl)-5alpha-androstan-3-one;17beta-Hydroxy-2alpha-(hydroxymethyl)-17-methyl-5alpha-androstan-3-one;D-Homo-17a-oxa-5alpha…	5.9835273492362;6.58188402229507;6.58188402229507;6.58188402229507;6.58188402229507;6.58188402229507;6.58188402229507;6.58188402229507	MS1 mz matched	352.288	42.865	2.89058	3.07387	2.69048	3.42155	1.78677	2.85359	0.989355	2.81543	1.58151	0.873729	2.02156	1.72588	2.02147	1.04781	1.64509	2.07339	2.05499	0.343943	1.84223	0.233453	1.0561	1.34452	1.58578	3.4945	1.95711	2.0101	2.02438	1.85268
4129			8-Hydroxy-R-acenocoumarol;6-Hydroxy-R-acenocoumarol;7-Hydroxy-R-acenocoumarol;U50488;trans-3,4-Dichloro-N-methyl-N-[2-(1-pyrrolidinyl)cyclohexyl]-benzeneacetamide	11.1013365196714;11.1013365196714;11.1013365196714;1.35380833049217	MS1 mz matched	352.323	35.002	0.302336	0.480928	0.595875	0.167802	0.761983	0.241648	0.194649	0.181546	0.199742	0.0954144	0.383551	0.20148	0.0924096	0.362023	0.188487	0.243755	0.137653	0.122632	0.100515	0.0883252	0.165899	0.0858816	0.0871048	0.108609	0.206787	0.220155	0.205298	0.195436
4134			(S)-5-Diphosphomevalonic acid;(R)-Mevalonic acid-5-pyrophosphate;14-Dihydroxycornestin;Cornexistin;Monocerin	23.0432021094485;23.0432021094485;-6.4908511451572;-6.4908511451572	MS1 mz matched	353.095	373.45	0.0444432	0.0555695	0.0484155	0.045157	0.0460185	0.0577047	0.0453159	0.0613954	0.0379348	0.0470957	0.0323587	0.0465177	0.0505179	0.0596826	0.0427248	0.0441112	0.0400802	0.0263638	0.0396412	0.0394796	0.0447239	0.0394938	0.0322878	0.0452965	0.0437122	0.0495828	0.0482558	0.0403227
4138			Coriandrone D;Palmatine;5,6-Dihydro-2,3,9,10-tetramethoxydibenzo[a,g]quinolizinium	17.9547364585662;10.2963213062619	MS1 mz matched	353.159	183.292	0.0174896	0.0221364	0.036477	0.0265458	0.0209061	0.0194647	0.0692648	0.174481	0.131589	0.115838	0.184277	0.130101	0.133756	0.13908	0.0686249	0.0433545	0.0530012	0.0385001	0.0555186	0.0763362	0.0410403	0.0381829	0.0446733	0.0813223	0.0699434	0.0829491	0.0770114	0.0756249
4164	Jasmine lactone	0.7374			MS2 reverse	354.266	45.5915	0.0261926	0.145425	0.127042	0.0393058	0.0345374	0.057499	0.1293	0.0813389	0.176175	0.150743	0.143895	0.132614	0.0642859	0.121015	0.0791316	0.114264	0.0375055	0.0702176	0.116086	0.0664676	0.129499	0.130826	0.0978216	0.133187	0.158227	0.0814537	0.149623	0.139666
4175			2-O-p-Coumaroylhydroxycitric acid;2-Caffeoylisocitrate;(E)-Caffeoylisocitrate	-1.98495084332287;-1.98495084332287	MS1 mz matched	355.265	205.183	0.0299088	0.261086	0.120299	0.0139555	0.0297587	0.0615844	0.242394	0.319189	0.154355	1.55472	0.233614	0.369751	0.0619576	0.171058	0.148999	0.135585	0.153418	0.213473	0.325909	0.380244	0.223078	0.220924	0.434851	0.340136	0.273132	0.256649	0.261628	0.245605
4185			Gravacridonediol methyl ether;Promucosine;Marshmine;Buntanine;Romucosine C;(5,12,13-Triaza-indeno[1,2-b]anthracen-13-yl)-acetic acid ethyl ester	-18.174421764709;-18.174421764709;-18.174421764709;-18.174421764709;-18.174421764709;9.6254323391808	MS1 mz matched	356.136	273.552	0.00849934	0.00982524	0.0150015	0.00581919	0.00702513	0.00600634	0.0181308	0.0302245	0.0243325	0.0406323	0.0212939	0.025576	0.0310912	0.0522488	0.0392494	0.0277977	0.0500302	0.0367924	0.0295673	0.0697461	0.0376912	0.0281703	0.0258295	0.0165885	0.0328172	0.0293372	0.0274523	0.028002
4193			Pipercide;Spirasine I	-17.1335793523009;-17.0102757571409	MS1 mz matched	356.209	95.846	0.0174086	0.0256782	0.025997	0.157585	0.371296	0.180386	0.0388912	0.0237763	0.0259471	0.0491531	0.0869992	0.0372458	0.320663	0.167007	0.158069	0.0479516	0.264227	0.0363495	0.0761564	0.186854	0.10158	0.12075	0.0308232	0.0258501	0.133026	0.130178	0.137493	0.13654
4195			2,5-Diamino-6-(5-phospho-D-ribitylamino)pyrimidin-4(3H)-one;2,5-Diamino-6-(1-D-ribitylamino)pyrimidin-4(3H)-one 5'-phosphate	9.587275368	MS1 mz matched	356.245	214.847	0.0111707	0.0156935	0.00906981	0.00787565	0.00818975	0.0190951	0.0229051	0.0404646	0.0373265	0.0503784	0.0786805	0.0397582	0.0283865	0.0545488	0.0316569	0.0241593	0.0414908	0.0128522	0.0127346	0.013684	0.0143218	0.00915383	0.0103709	0.0177279	0.026022	0.0289582	0.0300708	0.0253824
4202			Deferasirox;Violaceinic acid	-17.4094008084925;-17.4094008084925	MS1 mz matched	356.354	51.517	0.113862	0.164564	0.32687	0.159372	0.147554	0.149034	0.191732	1.36156	1.67864	0.190173	0.0933349	0.890201	0.11437	0.0879849	0.11347	0.131897	0.134972	0.0620347	0.261165	0.169118	0.131281	0.726561	0.0633243	0.0768328	0.333911	0.288651	0.314708	0.318453
4207			Galactopinitol A;Galactopinitol B;4-O-Methylgalactinol;D-Pinitol 2-O-alpha-D-Galactopyranosyl;Kievitone;Plaunol B;Cubebin;Coniferyl ferulate;Leachianone G;Norsolorinic acid anthrone;Noranthrone;2-Hexanoyl-1,3,6,8-tetrahydroxyanthracen-9(10H)-one;Pluviatolide;(-)-Pluviatolide;((3R,4R)-4-(2H-1,3-Benzodioxol-5-ylmethyl)-3-[(4-hydroxy-3-methoxyphenyl)methyl]oxolan-2-one	-8.03522601741894;-8.03522601741894;-8.03522601741894;-8.03522601741894;8.42398476955557;8.42398476955557;8.42398476955557;8.42398476955557;8.42398476955557;8.42398476955557;8.42398476955557	MS1 mz matched	357.135	41.9	0.0697265	0.0681511	0.0557297	0.0530846	0.0446512	0.0918851	0.0703775	0.0616411	0.0491586	0.0866966	0.0477441	0.061758	0.0337058	0.0889425	0.0744064	0.105257	0.0607905	0.063869	0.0614848	0.0713711	0.0490549	0.0652049	0.0612841	0.0589193	0.0762335	0.0557344	0.0835772	0.0687942
4213			2-(10-Heptadecenyl)-6-hydroxybenzoic acid;3b-Hydroxy-5-cholenoic acid;D8'-Merulinic acid C;3-Oxo-5beta-cholate;3-Oxo-5beta-cholan-24-oate;3beta,21-Dihydroxy-4,4,14-trimethyl-5alpha-pregn-8-en-20-one;3beta-[(Tetrahydro-2H-pyran-2-yl)oxy]androst-5-en-17beta-ol;Androst-5-ene-3beta,17beta-diol 3-tetrahydropyranyl ether	10.4330398144367;10.4330398144367;10.4330398144367;10.4199479483185;10.4199479483185;10.4199479483185	MS1 mz matched	357.281	151.941	0.091536	0.517578	0.121298	0.0937415	0.0599319	0.147025	0.164322	0.269861	0.130524	0.523883	0.141152	0.217092	0.0582671	0.243053	0.143399	0.136503	0.130599	0.166978	0.256703	0.162028	0.225492	0.24543	0.361461	0.210425	0.283668	0.181856	0.280845	0.166341
4222			11-Hydroxytubotaiwine;3-Hydroxyquinine;3-Hydroxyquinine	-10.8548832725019;-10.8548832725019;-10.8766363090362	MS1 mz matched	358.209	242.559	0.0487721	0.0420704	0.0593935	0.0352395	0.0503501	0.0426886	0.0470468	0.0486158	0.0373505	0.0435692	0.0417126	0.0439983	0.0440782	0.0416294	0.0395338	0.0390683	0.0453455	0.0251978	0.047533	0.0416541	0.044496	0.0605443	0.0336793	0.0517187	0.107125	0.133486	0.106007	0.0910454
4226					Unmapped	358.297	159.583	0.0759036	0.129846	0.0721592	0.0798081	0.0454561	0.133046	0.146673	0.0173062	0.0241223	0.160406	0.0571508	0.0719161	0.0333994	0.0400879	0.288944	0.28752	0.477112	0.340443	0.418228	0.482514	0.352785	0.227405	0.572964	0.454749	0.239987	0.21538	0.221976	0.215702
4227					Unmapped	358.297	46.89	0.0444917	0.0502543	0.0400087	0.0626164	0.0116336	0.0350324	0.0732964	0.0872534	0.184725	0.118359	0.0816804	0.112077	0.0897952	0.110807	0.0647866	0.0422097	0.0729149	0.0367997	0.0528978	0.0405536	0.105898	0.0435905	0.0446409	0.055216	0.102005	0.0705655	0.0863232	0.0730361
4228			6'-Apiosyllotaustralin;Dihydromacarpine;13,14-Dihydro-5,7-dimethoxy-13-methyl-[1,3]benzodioxolo[5,6-c]-1,3-dioxolo[4,5-i]phenthridine	-10.9307314464196;-18.8108779748978	MS1 mz matched	358.37	52.057	0.356116	0.663514	0.53057	1.09298	0.838595	0.619751	0.63898	0.451813	0.504778	0.959259	0.33125	0.554537	0.503155	0.666846	0.592874	0.466729	0.672426	0.686224	0.400087	0.451064	0.558935	0.311355	0.465941	0.34428	0.632295	0.608338	0.565878	0.618047
4255	Arg-Phe	0.7586			MS2 reverse	360.139	378.646	0.0301842	0.0558428	0.0314104	0.0266624	0.0363893	0.0275936	0.0328157	0.05413	0.033997	0.0410981	0.0309971	0.0394609	0.0388106	0.0659782	0.0318648	0.0274968	0.0282209	0.0150915	0.0316535	0.0420893	0.0357854	0.0286251	0.0175477	0.0433248	0.0351104	0.0340543	0.0372093	0.0318453
4259			2-Hydroxylauroylcarnitine;Florasulam	24.9613676574484;-21.3171314709073	MS1 mz matched	360.276	190.512	0.0175014	0.0339914	0.0159245	0.0126426	0.014086	0.0152505	0.00938991	0.00828157	0.00774814	0.0109994	0.00576915	0.00845542	0.00690625	0.00739825	0.0154994	0.0194064	0.0136713	0.0243818	0.0241737	0.0333917	0.0087568	0.0143448	0.021313	0.0391878	0.0169937	0.0152463	0.0160902	0.0229873
4260			5-Decanoyl-2-nonylpyridine;	-18.2801448953346;	MS1 mz matched	360.312	147.585	0.0215013	0.017634	0.0337068	0.0345441	0.0230081	0.0187691	0.0214092	0.0274319	0.0345898	0.0269295	0.0131653	0.0262577	0.01892	0.026393	0.0239795	0.0182083	0.0303468	0.024921	0.0183468	0.0149408	0.0269692	0.0205874	0.0170518	0.0154451	0.023131	0.0209848	0.0265736	0.0243205
4287			Fenoxaprop-ethyl;Fenoxaprop ethyl	22.98712416	MS1 mz matched	362.086	365.625	0.0498893	0.0673319	0.0681723	0.0875144	0.0544512	0.0488268	0.0634963	0.0638675	0.0467806	0.0413873	0.0778692	0.0583642	0.0836734	0.0779093	0.0672277	0.0723555	0.0652448	0.0413783	0.0560248	0.0565917	0.0490269	0.0622654	0.0527945	0.0554261	0.0668187	0.0631813	0.0687464	0.0649908
4288					Unmapped	362.102	266.089	0.0792851	0.0819303	0.074558	0.0703996	0.0739181	0.0658413	0.064178	0.110532	0.0693433	0.0882295	0.052216	0.0791253	0.0675797	0.108366	0.0747053	0.0645693	0.0854893	0.0536695	0.0583552	0.0540306	0.0497335	0.0664715	0.0506373	0.0628116	0.0838958	0.0757745	0.0754081	0.0715044
4294					Unmapped	362.329	59.502	4.51193	4.80248	5.29496	10.8315	5.33569	3.7807	7.12539	8.17381	11.3764	7.73138	4.12256	8.29889	4.58844	9.69114	5.54282	3.13961	6.61136	5.48304	4.23168	3.22528	5.30892	4.70216	5.24261	2.72368	6.32658	5.89178	6.01713	5.37918
4295			2,4,14-Eicosatrienoic acid isobutylamide;2,4,8-Eicosatrienoic acid isobutylamide;	-15.4690474932744;-15.4690474932744;	MS1 mz matched	362.329	78.4865	1.4147	1.45425	1.74123	3.50693	1.7387	1.12121	2.2839	2.66777	4.04401	2.4502	1.27644	2.77151	1.4645	3.10642	1.96735	0.968597	2.326	2.61034	1.38756	0.98227	1.73425	1.51468	1.70282	0.967141	1.86303	1.86983	1.88111	2.08787
4305			3-(2,4-Cyclopentadien-1-ylidene)pregn-4-en-20-one	-16.53476361	MS1 mz matched	363.255	47.1715	0.0436461	0.160421	0.137193	0.102982	0.133813	0.124056	0.0725446	0.118958	0.10483	0.0730156	0.131713	0.099495	0.0707267	0.116759	0.0713199	0.0368459	0.101596	0.0450328	0.0868248	0.146867	0.0376575	0.0257424	0.10478	0.125874	0.0970526	0.086427	0.13708	0.14096
4331			Xanthylic acid;6alpha-Fluoro-11beta,17-dihydroxypregn-4-ene-3,20-dione;6alpha-Fluoro-11beta,17-dihydroxyprogesterone;9-Fluoro-11beta,16alpha-dihydroxypregn-4-ene-3,20-dione	-1.72979313321828;-0.631512472337667;-0.631512472337667	MS1 mz matched	365.205	406.507	0.0956842	0.0884085	0.0829857	0.0737547	0.0814657	0.0799586	0.0744798	0.100167	0.0684497	0.104242	0.0588991	0.0811398	0.0795383	0.108271	0.0840442	0.0933939	0.0829401	0.0548233	0.0828868	0.0976565	0.0663988	0.0771946	0.0658648	0.106245	0.088446	0.080762	0.0836812	0.0756372
4338			Fludarabine;Benzoylprop-ethyl	-2.77027764365792;-16.0215417528068	MS1 mz matched	366.053	291.502	0.089456	0.0959763	0.104488	0.103733	0.0924987	0.101106	0.131071	0.142124	0.151145	0.143709	0.125835	0.140112	0.121537	0.122349	0.125032	0.121046	0.135505	0.118312	0.109282	0.102467	0.12657	0.0968412	0.107738	0.119339	0.129099	0.124052	0.127399	0.109105
4341			5-O-Desmethyldonepezil;6-O-Desmethyldonepezil;Aegle marmelos Alkaloid C;	-12.2607095067194;-12.2607095067194;-12.2607095067194;	MS1 mz matched	366.195	39.029	0.0272958	0.0341446	0.031375	0.0296362	0.0277997	0.0395321	0.014073	0.0308629	0.0279734	0.0234018	0.0281628	0.024599	0.0237895	0.0262516	0.0363278	0.027629	0.0521427	0.0408357	0.0291308	0.069052	0.0325796	0.0379228	0.0118496	0.0213563	0.0345182	0.0348882	0.036818	0.0323162
4343					Unmapped	366.244	28.901	0.045063	0.0187591	0.0487129	0.051512	0.0490105	0.0191243	0.0363147	0.0425387	0.0276985	0.0379487	0.0518481	0.0373935	0.0192386	0.0134148	0.0361765	0.0440296	0.0458088	0.0353516	0.0181843	0.0202815	0.0211701	0.0238338	0.0137687	0.0150443	0.0246123	0.0269738	0.0216278	0.0255584
4347			DHAP(10:0);	2.46679691345031;	MS1 mz matched	366.338	124.912	0.0406946	0.0559135	0.0224844	0.089275	0.131714	0.0166408	0.216678	0.028802	0.0073822	0.0171098	0.0622746	0.0753683	0.222376	0.0429146	0.0994397	0.0510458	0.156186	0.0350145	0.0563041	0.0203629	0.0457034	0.110477	0.0565334	0.0193554	0.0718102	0.0609527	0.0649758	0.0616994
4356			Isoachifolidiene;Columbaridione;2-(4-Allyl-2-methoxyphenoxy)-1-(4-hydroxy-3-methoxyphenyl)-1-propanol;3-Dehydronobilin;Safficinolide;5-(6-Hydroxy-3,7-dimethyl-2,7-octadienyloxy)-7-methoxycoumarin;Rosmadial;(1(10)E,4E,6a,8b)-8-Angeloyloxy-14-oxo-1(10),4,11(13)-germacratrien-12,6-olide;Malabaricano;	-6.897616299689;-6.897616299689;-6.897616299689;-6.897616299689;-6.897616299689;-6.897616299689;-6.897616299689;-6.897616299689;-6.897616299689;	MS1 mz matched	367.152	279.488	0.0714172	0.0786428	0.053754	0.0611066	0.0629208	0.0543769	0.0520407	0.0740175	0.0468904	0.0913795	0.0490305	0.0601606	0.0601275	0.0897973	0.0675546	0.0820963	0.0675858	0.0309406	0.057851	0.0320315	0.063761	0.0677853	0.042599	0.0706347	0.0613523	0.0686906	0.0729678	0.0441712
4373	Sphinganine	0.7298			MS2 reverse	368.245	41.5275	0.0435306	0.0427531	0.0280763	0.0352756	0.0296689	0.048339	0.0340714	0.00404645	0.0737718	0.0510432	0.0463103	0.0395726	0.0329563	0.0456997	0.0300683	0.0248202	0.0282397	0.0285631	0.0224529	0.0255622	0.0296314	0.0221196	0.0208475	0.0205335	0.0387337	0.0436024	0.0323036	0.0369617
4376	Tetrahydrocorticosterone	0.6916			MS2 forward	368.282	48.211	0.160609	0.217696	0.202657	0.228524	0.274853	0.181441	0.191907	0.242645	0.24782	0.136387	0.259785	0.221583	0.260634	0.135106	0.197535	0.194252	0.248943	0.112817	0.212898	0.104874	0.173384	0.250222	0.167681	0.276118	0.217222	0.198124	0.201329	0.220394
4377			3, 5-Tetradecadiencarnitine;	24.2781745388224;	MS1 mz matched	368.281	161.868	0.0683137	0.0694621	0.0488321	0.0491045	0.0499917	0.0804759	0.0565672	0.0140395	0.0127552	0.0315306	0.0212475	0.0275076	0.0129882	0.014509	0.0844821	0.117388	0.0777602	0.14476	0.134856	0.149322	0.0767471	0.0876223	0.122022	0.211289	0.0868876	0.0841319	0.0858422	0.0826825
4400			(E)-26,27-Dinorergosta-4,22-dien-3-one;Decarbamoylgonyautoxin 1	23.2243175634475;-19.6305586633958	MS1 mz matched	369.316	33.193	0.0720035	0.0639214	0.104997	0.125324	0.164588	0.0593481	0.0891569	0.113922	0.0656053	0.0882167	0.102922	0.0907629	0.0733322	0.0523734	0.103711	0.105339	0.13604	0.105572	0.0558423	0.079509	0.0721279	0.0786012	0.0350861	0.0388576	0.0774989	0.0699187	0.0655402	0.0637726
4401			N,N-Dimethylsphingosine;Stearoylethanolamide;N,N-Dimethylsphing-4-enine	9.99163708780591;9.99163708780591;10.0820711141156	MS1 mz matched	369.352	33.728	0.0327277	0.0395588	0.038122	0.0388481	0.0415686	0.0410973	0.0359796	0.0290986	0.0308636	0.167647	0.0300087	0.0453501	0.0467471	0.0528352	0.0393948	0.0294854	0.0394127	0.0411103	0.041983	0.0358884	0.115456	0.0345511	0.0278332	0.0382979	0.0390129	0.0329665	0.0288222	0.030363
4413			trans-2-Tetradecenoylcarnitine;cis-5-Tetradecenoylcarnitine;	8.3709754020282;8.3709754020282;	MS1 mz matched	370.297	159.38	0.196179	0.261843	0.145989	0.138673	0.141068	0.182234	0.13514	0.0358473	0.0318315	0.0810943	0.0531288	0.0675072	0.0355662	0.0371389	0.208544	0.28947	0.217817	0.308981	0.360001	0.382513	0.20431	0.262863	0.389648	0.477433	0.238007	0.213252	0.216493	0.215124
4442	Arg-Arg	0.7934			MS2 reverse	372.24	272.738	0.026665	0.0139944	0.0234834	0.0233459	0.0180755	0.0111299	0.063112	0.124964	0.140568	0.0716289	0.0110012	0.0959014	0.0867427	0.0969467	0.0552736	0.0451467	0.0616444	0.00699035	0.0259045	0.0270879	0.0374771	0.014371	0.0152135	0.0433454	0.0539197	0.0520013	0.0473418	0.0479901
4447	MG(18:2(9Z,12Z)/0:0/0:0)[rac]	0.7908			MS2 forward	372.315	34.553	0.0772859	0.0843888	0.0928893	0.133411	0.0952534	0.0775125	0.114514	0.0885129	0.145261	0.316396	0.0924946	0.133766	0.0841864	0.0399355	0.11253	0.127988	0.117101	0.153184	0.137908	0.106486	0.102656	0.155765	0.145166	0.137797	0.10721	0.119038	0.143781	0.111659
4469			Dodecanedioylcarnitine;Myxalamid D	24.1735729636623;-16.7158859321135	MS1 mz matched	374.255	218.05	0.00856684	0.0111332	0.0111562	0.00904671	0.00960949	0.00980368	0.043505	0.0170865	0.0243457	0.102573	0.036405	0.0365478	0.0211738	0.0217305	0.027296	0.0173606	0.0506154	0.0126399	0.0183362	0.0180708	0.0327857	0.0122968	0.0125881	0.0248047	0.022762	0.020319	0.0241817	0.0240881
4471			Myxalamid D	-1.98868515	MS1 mz matched	374.261	32.158	0.085771	0.153542	0.173577	0.107939	0.10564	0.130835	0.0406473	0.0988531	0.0598298	0.111667	0.0673603	0.0710575	0.139103	0.090839	0.0784949	0.0639236	0.0710775	0.0622607	0.0507858	0.0220865	0.0895229	0.0612429	0.019138	0.0682125	0.0863745	0.0816829	0.0796408	0.0775832
4476			Deferasirox;Violaceinic acid	-17.4094008084925;-17.4094008084925	MS1 mz matched	374.365	54.127	1.40314	1.87115	1.8907	4.51927	1.80697	1.51321	2.36403	1.10628	1.48984	3.02568	1.25718	1.75099	1.49908	3.06087	1.93653	0.933912	2.45357	2.27113	1.13373	1.36346	1.57193	0.765047	1.60308	0.782579	1.91812	1.96581	2.01787	1.87308
4477			Deoxyribose triphosphate	22.99248924	MS1 mz matched	374.965	345.956	2.09386	2.1256	2.35426	2.99524	2.44386	2.18958	2.21054	2.45244	2.33076	2.50345	2.25061	2.3404	1.97516	2.26614	2.53362	2.95932	2.56864	2.34684	2.34147	2.09726	1.93029	2.13573	2.31864	2.81582	2.72706	1.95777	1.99812	1.93377
4487	Deoxycholic acid	0.6127			MS2 forward	375.291	151.968	0.0365095	0.0774275	0.0420484	0.0204585	0.0106243	0.0288419	0.0292605	0.0356454	0.0256714	0.192944	0.0277424	0.0462226	0.0110199	0.0415556	0.0268645	0.0296257	0.0233843	0.0289879	0.0448131	0.0454558	0.0409156	0.0641397	0.0452192	0.026301	0.0334157	0.034188	0.0313275	0.0216783
4494			5,8-Dihydroxy-3-(4-hydroxybenzyl)-7-methoxy-4-chromanone 8-acetate;Aflatoxin ExB2;3'-Hydroxy-4',5',7,8-tetramethoxyflavone;4'-Hydroxy-5,6,7,8-tetramethoxyflavone;5-Hydroxy-3',4',7,8-tetramethoxyflavone;12alpha-Hydroxymunduserone;7-Hydroxy-3',4',5,6-tetramethoxyflavone;Chrysoobtusin;Cellobiote;Cellobionic acid;4-O-beta-D-Glucopyranosyl-D-glucote	13.2561585220785;13.2561585220785;13.2561585220785;13.2561585220785;13.2561585220785;13.2561585220785;13.2561585220785;13.2561585220785;-3.07167245027617	MS1 mz matched	376.144	86.405	0.0867727	0.081214	0.0630819	0.0839504	0.0584716	0.0595812	0.0584315	0.0992245	0.121012	0.39123	0.0814692	0.121581	0.0755888	0.0617196	0.0920444	0.0811312	0.139437	0.063291	0.137774	0.106307	0.115412	0.0546743	0.227241	0.151591	0.122063	0.107489	0.111939	0.109268
4508			10,11-dihydro-leukotriene B4;8,9-DiHETrE;11,12-DiHETrE;Sterebin E;12-Keto-tetrahydro-leukotriene B4;6,7-dihydro-12-epi-LTB4;14,15-DiHETrE;5,6-DHET;15-Hydroperoxyeicosa-8Z,11Z,13E-trienoate;Aphidicolin;Zoapatanol;5,6-DHET;(8Z,11Z,14Z)-5,6-Dihydroxyeicosa-8,11,14-trienoic acid;(8Z,11Z,14Z)-5,6-Dihydroxyicosa-8,11,14-trienoic acid;8,9-DHET;(5Z,11Z,14Z)-8,9-Dihydroxyeicosa-5,11,14-trienoic acid;(5Z,1…	0.858547475225795;0.858547475225795;0.858547475225795;0.858547475225795;0.858547475225795;0.858547475225795;0.858547475225795;0.858547475225795;0.858547475225795;0.886929235113816;0.886929235113816;0.886929235113816;0.886929235113816;0.886929235113816;0.886929235113816	MS1 mz matched	377.198	47.777	0.0342198	0.0725613	0.0969255	0.108186	0.0814122	0.0942172	0.165754	0.107253	0.116466	0.316652	0.114358	0.14696	0.0374335	0.0882507	0.0939654	0.103537	0.119224	0.0796978	0.129522	0.132002	0.197541	0.0899678	0.149842	0.122319	0.121605	0.111294	0.121418	0.11779
4538			Terodiline hydrochloride;Tridiphane	-6.29136572970264;0	MS1 mz matched	378.923	346.137	0.230639	0.248525	0.261348	0.26777	0.251788	0.232376	0.253353	0.271638	0.258731	0.25282	0.246963	0.258971	0.246073	0.2555	0.275156	0.27802	0.302493	0.258857	0.254156	0.254126	0.228398	0.251287	0.256928	0.263924	0.289058	0.247885	0.256601	0.2351
4556	D-erythro-Sphingosine-1-phosphate	0.902			MS2 forward	380.258	266.579	0.126184	0.123408	0.101767	0.136958	0.0971936	0.104291	0.0679982	0.111246	0.101374	0.0897156	0.118837	0.0956868	0.129454	0.11392	0.11549	0.108718	0.119017	0.111876	0.0670075	0.0667393	0.0725763	0.0692039	0.0647128	0.0651182	0.0909435	0.0901445	0.109307	0.0864281
4559			Hyaluronan biosynthesis, precursor 1;Chondroitin;4-Deoxy-beta-D-gluc-4-enuronosyl-(1,3)-N-acetyl-D-galactosamine;3-(4-Deoxy-beta-D-gluc-4-enuronosyl)-N-acetyl-D-glucosamine;3-(4-Deoxy-alpha-L-threo-hex-4-enopyranosyluronic acid)-2-acetamido-2-deoxy-D-glucose	4.67815012580638;4.67815012580638;4.67815012580638;4.67815012580638	MS1 mz matched	380.318	42.799	2.92659	2.96765	2.54645	3.38503	1.79615	2.75274	0.931195	2.56396	1.67446	0.898519	1.96302	1.66472	1.90672	1.03542	1.67073	2.16275	2.08885	0.377448	1.78399	0.262335	1.05569	1.37793	1.57174	3.24603	2.05664	1.97393	1.91298	1.81232
4562					Unmapped	380.878	346.51	0.583271	0.555986	0.454196	0.542537	0.476304	0.326805	0.60871	0.504527	0.634619	0.491762	0.44803	0.560074	0.530792	0.433238	0.594782	0.579201	0.711902	0.586237	0.514081	0.515313	0.442521	0.496883	0.534507	0.537226	0.503091	0.599352	0.484735	0.591931
4564			Teflubenzuron	17.89595188	MS1 mz matched	380.989	350.824	0.0622107	0.0670305	0.0644895	0.0632556	0.0626998	0.0648081	0.0545576	0.0619136	0.0573486	0.0536677	0.0503069	0.0567494	0.0514221	0.050413	0.0545076	0.0556918	0.0573531	0.0528407	0.0581153	0.0545204	0.0539933	0.0671618	0.046872	0.0632058	0.0602872	0.0491174	0.0567546	0.0492164
4568	Enoxacin	0.9986			MS2 reverse	381.158	39.169	0.0159808	0.0157895	0.0173054	0.0171549	0.0389274	0.0524207	0.0507192	0.0147011	0.0182037	0.0407682	0.019556	0.0283321	0.0296208	0.0341953	0.110698	0.0706421	0.112989	0.294969	0.212752	0.918345	0.314797	0.145899	0.0330404	0.156452	0.171186	0.175147	0.17024	0.155475
4604			Farnesyl pyrophosphate;7-Dehydrodesmosterol;Cholesta-5,7,24-triene-3beta-ol;Cholesta-3,5-dien-7-one	16.7349286380874;23.2740013956135;23.2740013956135	MS1 mz matched	383.332	33.1655	0.121698	0.0734811	0.097155	0.105723	0.0870238	0.0790253	0.0786675	0.0751284	0.0786306	0.0935791	0.0918429	0.0805226	0.101057	0.0419587	0.103127	0.111292	0.117768	0.110642	0.0562734	0.0609548	0.0653252	0.0694046	0.0624134	0.0318524	0.0902953	0.0939152	0.0873373	0.095817
4606			1-(1,2,3,4,5-Pentahydroxypent-1-yl)-1,2,3,4-tetrahydro-beta-carboline-3-carboxylate;2-S-Glutathionyl acetate;S-(Carboxymethyl)glutathione	11.4955804967781;6.56887077833134	MS1 mz matched	383.402	33.832	0.0723145	0.13255	0.0859482	0.0704336	0.135924	0.0706507	0.0679505	0.0704425	0.086024	0.0375134	0.0862149	0.0722174	0.0430259	0.0633186	0.0684713	0.0810794	0.0773522	0.0538142	0.0548132	0.0430123	0.0682577	0.0555105	0.041337	0.066976	0.0671447	0.0800111	0.0547131	0.0719548
4616			3-Hydroxy-5, 8-tetradecadiencarnitine;Acetylleucyl-leucyl-norleucil	23.9357832840129;-5.3561588651146	MS1 mz matched	384.276	185.288	0.0338969	0.058753	0.0253759	0.0265591	0.0264705	0.0380382	0.026146	0.0150887	0.0174047	0.0426585	0.0188245	0.0217855	0.0151987	0.017177	0.0372646	0.0454351	0.0351069	0.0583573	0.0719744	0.112547	0.0357421	0.044061	0.0639715	0.106263	0.045419	0.0468469	0.0453637	0.0428879
4652			Dide-O-methylsimmondsin;Hydroxysanguirine	-8.06178088188761;-16.9871723814977	MS1 mz matched	386.272	41.381	0.061584	0.0434269	0.0719788	0.115074	0.0650433	0.0840212	0.147122	0.123649	0.140036	0.0221968	0.159706	0.127739	0.110656	0.0194431	0.074953	0.0979839	0.0525775	0.0886613	0.0800316	0.0713533	0.0662947	0.0968326	0.0846813	0.0669866	0.0574228	0.0419649	0.0534725	0.0507089
4653			3-Hydroxy-cis-5-tetradecenoylcarnitine;3beta-(1-Pyrrolidinyl)-5alpha-pregne-11,20-dione	23.6369218841385;-16.0127963257196	MS1 mz matched	386.292	182.825	0.0494891	0.121637	0.0442752	0.0432782	0.0514533	0.0476419	0.0233438	0.011319	0.0123628	0.0708643	0.0112548	0.0207521	0.0112518	0.0139241	0.0423882	0.0449491	0.051856	0.0660384	0.0797849	0.108794	0.0388025	0.0504522	0.0664376	0.126955	0.0504062	0.0569191	0.0557183	0.0515468
4656			(-)-Epigallocatechin sulfate;	13.3148034246776;	MS1 mz matched	386.328	156.451	0.0308695	0.0597607	0.0357761	0.0278077	0.024061	0.0371627	0.0405615	0.00975726	0.0107242	0.033976	0.0154978	0.0212255	0.0138037	0.0127251	0.0363383	0.0430509	0.0423472	0.0486868	0.048195	0.0498275	0.0374566	0.0388312	0.0491625	0.0600062	0.0406985	0.036076	0.0381806	0.0353033
4658			Pyrithiobac-sodium;Pyrithiobac sodium	-22.41412803	MS1 mz matched	386.946	345.956	0.0566026	0.0539273	0.0547215	0.0886821	0.0667576	0.0564916	0.0453761	0.0718625	0.0518839	0.0693405	0.046612	0.0566946	0.0334772	0.0500191	0.0649547	0.0885862	0.0672906	0.0543217	0.0627525	0.0464502	0.0376684	0.0504781	0.0597157	0.0935834	0.0747793	0.042572	0.0494934	0.0457483
4661			Corchoionol C 9-glucoside;Citroside A;Sonchuionoside C;	-20.8907921446987;-20.8907921446987;-20.8907921446987;	MS1 mz matched	387.195	37.1395	0.350584	0.282171	0.50262	0.323109	0.330345	0.249192	0.316669	0.211391	0.268912	0.286146	0.164345	0.257575	0.358064	0.340742	0.325968	0.335858	0.356413	0.220228	0.208857	0.194113	0.495144	0.138607	0.200291	0.185846	0.308727	0.29412	0.326072	0.304329
4673			Compound III(S);5-(7-(4-(4-Ethyl-4,5-dihydrooxazol-2-yl)phenoxy)heptyl)-3-methylisoxazole	-9.723800839	MS1 mz matched	388.256	93.1175	0.850944	0.56769	0.554618	0.274949	0.912428	0.575459	0.669937	0.819762	0.257474	1.18251	0.691775	0.653342	0.576018	0.614052	0.381431	0.359299	0.330974	0.188058	0.516498	0.789076	0.644481	0.645227	0.283147	0.470909	1.20838	1.64636	1.20536	0.81655
4674					Unmapped	388.255	37.549	0.109464	0.0930566	0.110972	0.136322	0.135762	0.151923	0.124812	0.100533	0.117632	0.151511	0.109942	0.117606	0.0974016	0.015797	0.115965	0.134467	0.130531	0.147147	0.121186	0.0975617	0.101428	0.12636	0.145564	0.107902	0.145381	0.133265	0.129621	0.161649
4692			3-Oxocholic acid;(6b,7b,13R)-6,7-Diacetoxy-8,14-labdadiene-13-ol;Annocherin A;3,7-Dihydroxy-12-oxocholanoic acid;7-Ketodeoxycholic acid;3alpha,7alpha-Dihydroxy-12-oxo-5beta-cholate;3alpha,12alpha-Dihydroxy-7-oxo-5beta-cholate;Ardisianone	2.64773403147325;2.64773403147325;2.64773403147325;2.64773403147325;2.64773403147325;2.70754635013668;2.70754635013668;2.70754635013668	MS1 mz matched	389.27	180.725	0.0185815	0.0972423	0.035144	0.0146988	0.00945921	0.0267754	0.0203707	0.0323014	0.0135437	0.187521	0.0149217	0.0379019	0.0121518	0.0286003	0.0207886	0.0198526	0.0146261	0.0338299	0.0533341	0.158573	0.0414654	0.0296685	0.0494427	0.0458775	0.0483417	0.043892	0.0454614	0.0397911
4697					Unmapped	389.902	345.928	0.0599728	0.0564121	0.0471532	0.0640102	0.0562567	0.048527	0.0529754	0.0549874	0.0467595	0.0581299	0.0399532	0.0510676	0.0426909	0.0502956	0.0585226	0.0692284	0.0638505	0.0485074	0.0543308	0.0441703	0.043513	0.0480964	0.0531708	0.0695922	0.0587439	0.0414851	0.038506	0.0374126
4708	Undecanoic Acid	0.6655			MS2 reverse	390.36	56.8585	0.94515	1.00941	1.15049	2.23857	1.1593	0.871041	1.42913	0.658046	0.928827	1.70744	0.893537	1.06436	0.95985	2.086	1.21627	0.661399	1.45785	1.30456	0.756091	0.674581	1.08164	0.418876	1.16635	0.591536	1.25173	1.1047	1.41455	1.08205
4712					Unmapped	390.996	346.01	0.0781978	0.0862893	0.0825305	0.114108	0.0881182	0.0814996	0.0862393	0.0955726	0.0854474	0.0975261	0.0855989	0.0895817	0.0767413	0.0884751	0.0986705	0.112629	0.106128	0.0852855	0.0907057	0.0840135	0.0760274	0.0858927	0.0900193	0.104219	0.104372	0.0802372	0.0774793	0.0756339
4715			3-O-Caffeoyl-1-O-methylquinic acid;3-O-Feruloylquinic acid;3-O-Caffeoyl-4-O-methylquinic acid;5-O-Feruloylquinic acid;O-Feruloylquite;3-O-Feruloylquinic acid	3.44407236505602;3.44407236505602;3.44407236505602;3.53154635280836	MS1 mz matched	391.103	286.628	0.178682	0.179365	0.216514	0.224383	0.214677	0.181392	0.193981	0.231248	0.216051	0.213139	0.189252	0.211247	0.231755	0.258939	0.201826	0.250388	0.153085	0.136859	0.187531	0.229749	0.193427	0.216689	0.207594	0.120268	0.216331	0.128092	0.261693	0.223652
4743			Leptophos	-8.176318811	MS1 mz matched	393.053	167.514	0.247823	0.228462	0.230444	0.271091	0.25584	0.242233	0.236491	0.230965	0.258976	0.265161	0.23698	0.243929	0.233102	0.257359	0.269422	0.27648	0.290735	0.256057	0.245966	0.241436	0.229969	0.249269	0.244913	0.251415	0.266545	0.264955	0.273056	0.200996
4752					Unmapped	393.289	33.666	0.93333	0.688943	0.671905	0.566596	0.691806	0.562717	0.952771	0.578756	0.82348	0.547601	0.414883	0.72425	0.775064	0.585583	0.603346	0.54371	0.520419	0.737366	0.532693	0.570197	0.446547	0.612522	0.539466	0.464333	0.704657	0.68676	0.668277	0.584601
4764					Unmapped	394.297	157.115	0.0545765	0.0661866	0.0366632	0.0452935	0.0293897	0.0531365	0.043862	0.0134921	0.0113175	0.0360836	0.0166386	0.0235847	0.0121909	0.0162485	0.0601912	0.073575	0.068647	0.0909288	0.0974089	0.134517	0.0700416	0.0652709	0.100356	0.122947	0.0650628	0.0621838	0.0598421	0.0564872
4779			9,12-Hexadecadienoylcarnitine;	22.903664281328;	MS1 mz matched	396.313	129.634	0.272592	0.43088	0.123841	0.15482	0.0705107	0.368494	0.193419	0.138273	0.106759	0.441335	0.179409	0.178995	0.14452	0.185403	0.27535	0.593472	0.107989	0.1771	0.431555	0.0957228	0.293426	0.514625	0.582676	0.3751	0.300896	0.388931	0.275334	0.252734
4794			4-O-Methylmelleolide;Clausarinol;Eplerenone;Armillarin;Armillaripin;Magnoshinin;Eplerenone;Estra-1,3,5(10)-triene-3,6alpha,17beta-triol triacetate;Estra-1,3,5(10)-triene-3,6beta,17beta-triol triacetate	9.08078587465177;9.08078587465177;9.08078587465177;9.08078587465177;9.08078587465177;9.17421889979015;9.17421889979015;9.17421889979015;9.17421889979015	MS1 mz matched	397.203	34.5255	0.0743764	0.0706134	0.0950801	0.120694	0.083505	0.0580536	0.105413	0.0586487	0.0564808	0.0843463	0.105656	0.0778116	0.086897	0.137403	0.094831	0.0665375	0.119277	0.0755853	0.0728382	0.0693348	0.0976227	0.0520292	0.0868767	0.0716283	0.0945457	0.0891985	0.0918884	0.0855721
4797					Unmapped	397.312	80.296	0.842373	1.11306	0.915076	0.687801	0.638939	0.285114	0.254138	0.462291	0.694227	0.250218	0.948035	0.496	1.80262	1.13441	0.483939	0.147923	0.191676	0.106566	0.128502	0.108418	0.101172	0.110397	0.167475	0.125415	0.598084	0.540828	0.549318	0.508953
4803			Thiazopyr;Sulfazecin;SQ 26445	13.3719331440873;16.9040016791664	MS1 mz matched	397.38	34.218	0.036679	0.0623159	0.069135	0.0245514	0.104142	0.0368834	0.0191041	0.0302124	0.0318578	0.00946282	0.0395652	0.0265493	0.0117404	0.0496534	0.0205369	0.0228984	0.014768	0.0112595	0.0103917	0.00870746	0.0192613	0.00930001	0.00740538	0.0117753	0.0183941	0.0239646	0.0136513	0.0210408
4813			Solanidine;Solanidine	-15.3173221457256;-15.4054077860669	MS1 mz matched	398.328	155.612	0.186085	0.374053	0.174424	0.16599	0.152001	0.190819	0.113006	0.0308397	0.026372	0.0621395	0.0372893	0.0553344	0.0305533	0.0313595	0.153279	0.218786	0.121193	0.278273	0.262877	0.313235	0.121427	0.256621	0.237706	0.328463	0.192529	0.183789	0.186426	0.178036
4850	L-Palmitoylcarnitine	0.9878			MS2 forward	400.345	155.052	1.14529	2.21903	1.20607	1.36871	1.26709	1.2469	0.810651	0.254802	0.266525	0.509018	0.359932	0.442089	0.301371	0.269823	1.1025	1.44589	0.950576	1.9928	1.62975	1.797	0.651429	1.38826	1.7349	2.07023	1.27587	1.19073	1.20241	1.16972
4851					Unmapped	400.38	52.18	0.0819566	0.0526048	0.173541	0.0591758	0.0870295	0.0460072	0.0524015	0.575891	0.839064	0.0613062	0.0426936	0.401695	0.0639676	0.0518294	0.0615719	0.0723364	0.069051	0.0351557	0.124859	0.111392	0.0815526	0.334301	0.0164483	0.0451187	0.143262	0.123553	0.149549	0.139129
4855					Unmapped	400.906	346.065	1.08719	1.07398	1.05775	1.13182	1.14205	1.00492	1.09919	1.09487	1.11438	1.12931	1.03304	1.09849	1.00077	1.04233	1.16321	1.1763	1.31664	1.08427	1.09393	1.07328	0.990669	1.09435	1.09654	1.13738	1.20245	1.10756	1.11332	1.05405
4859			Melleolide;Armillaritin;Deoxygomisin A;(+)-gamma-Schizandrin;Gomisin L1 methyl ether;Rubschisandrin;(-)-gamma-Schizandrin;Cortancyl;Prednisone 21-acetate;21-Acetoxy-17alpha-hydroxypreg-1,4-diene-3,11,20-trione	12.6265469429113;12.6265469429113;12.5980600146281;12.5980600146281;12.5980600146281	MS1 mz matched	401.194	273.564	0.00487445	0.00517694	0.00707263	0.0045675	0.00432545	0.00372548	0.00915741	0.0156345	0.0106251	0.0186862	0.011128	0.0124259	0.0167266	0.023552	0.0191686	0.0136064	0.0247482	0.0176821	0.0138595	0.0301703	0.0159253	0.0114676	0.0140522	0.0091675	0.0145353	0.0154541	0.0122975	0.012995
4863	7-Oxocholesterol	0.8467			MS2 reverse	401.344	34	0.319702	0.180549	0.472076	0.203337	0.165695	0.241919	0.0698379	0.19698	0.271039	0.163092	0.29713	0.189451	0.502276	0.243871	0.223934	0.153653	0.178794	0.202212	0.112309	0.0601637	0.10484	0.0977463	0.140004	0.121532	0.241136	0.229686	0.193685	0.184725
4871					Unmapped	402.193	40.873	0.0372691	0.0330655	0.0244601	0.0241868	0.021127	0.0720306	0.0495785	0.0515469	0.0348673	0.0545987	0.0305955	0.0447842	0.017707	0.0675377	0.0346752	0.0506977	0.0146593	0.0297431	0.0275235	0.0311965	0.0200047	0.019295	0.0345761	0.0301417	0.0389585	0.0350297	0.0370585	0.0338332
4882			3beta,4-Dimethyl-4-aza-5alpha-cholestane	-14.11377416	MS1 mz matched	402.397	52.747	0.219646	0.319895	0.281793	0.533168	0.320168	0.252426	0.304858	0.118178	0.168954	0.460464	0.153444	0.219255	0.226436	0.392807	0.271183	0.145962	0.379898	0.24241	0.152515	0.19717	0.218271	0.0883262	0.215253	0.112563	0.242493	0.247527	0.264893	0.255335
4888					Unmapped	402.971	350.965	0.0565181	0.0580355	0.0563544	0.0565481	0.0562062	0.059066	0.0515615	0.0533163	0.0537162	0.0442946	0.0402757	0.0507488	0.0499242	0.04822	0.0516359	0.0510445	0.05723	0.0467272	0.055202	0.0562539	0.0512686	0.0590773	0.0478037	0.0598058	0.0541023	0.0507585	0.0541194	0.0406884
4892			Cinitapride;Dehydrocholic acid;3,7,12-Triketo-5beta-cholanoic acid;Gamabufogenin;Gamabufotalin;Telocinobufagin	13.482197790176;-21.0610266590451;-21.0610266590451;-21.0610266590451	MS1 mz matched	403.232	369.783	0.0495149	0.0425647	0.0562553	0.0503902	0.0321886	0.0346702	0.0473575	0.0512248	0.0416075	0.0540933	0.0512501	0.0479183	0.0609373	0.0604992	0.0525332	0.0493921	0.0472066	0.0550737	0.0383216	0.0355998	0.0467819	0.0370627	0.0398472	0.035903	0.0499538	0.039924	0.0491044	0.048043
4912			Corchoionol C 9-glucoside;Citroside A;Sonchuionoside C;	-20.8907921446987;-20.8907921446987;-20.8907921446987;	MS1 mz matched	404.218	37.771	0.0622441	0.0679261	0.0758896	0.054203	0.0644803	0.0563505	0.0581665	0.0684775	0.0723987	0.0313942	0.0173479	0.0579523	0.0851303	0.103718	0.0614124	0.0636198	0.0370407	0.050682	0.0444062	0.0435645	0.0864429	0.0312682	0.0629225	0.0235797	0.0742962	0.0691236	0.0716185	0.0705858
4940			Aminopentol;AP1	24.07181628	MS1 mz matched	406.355	67.757	0.51992	0.416167	0.731018	0.73236	0.562466	0.448455	0.660656	2.72602	4.10606	0.544369	0.379751	2.09047	0.505339	0.800773	0.557856	0.421307	0.706475	0.393934	0.690739	0.364298	0.599645	1.51829	0.372522	0.337982	0.919244	0.848527	0.849952	0.751904
4941			Aminopentol;AP1	23.72470491	MS1 mz matched	406.355	90.744	0.221836	0.192063	0.325134	0.330918	0.263391	0.191705	0.293651	1.19381	2.02156	0.23841	0.171717	0.976751	0.229076	0.340912	0.28024	0.183645	0.371516	0.28242	0.320497	0.176162	0.261326	0.669227	0.192483	0.176094	0.398021	0.378705	0.384836	0.429075
4947			3-Oxocholic acid;(6b,7b,13R)-6,7-Diacetoxy-8,14-labdadiene-13-ol;Annocherin A;3,7-Dihydroxy-12-oxocholanoic acid;7-Ketodeoxycholic acid;3alpha,7alpha-Dihydroxy-12-oxo-5beta-cholate;3alpha,12alpha-Dihydroxy-7-oxo-5beta-cholate;Ardisianone	2.64773403147325;2.64773403147325;2.64773403147325;2.64773403147325;2.64773403147325;2.70754635013668;2.70754635013668;2.70754635013668	MS1 mz matched	407.281	181.979	0.013609	0.326447	0.0815064	0.0110272	0.0236654	0.0453484	0.0803049	0.102037	0.0285038	0.73208	0.0268241	0.132116	0.0155052	0.0974349	0.0435476	0.0278131	0.036524	0.0639906	0.0947049	0.268135	0.0921517	0.0438566	0.112021	0.0641579	0.100492	0.0924863	0.102612	0.0870991
4961	Dioctyl phthalate	0.9818			MS2 reverse	408.302	26.619	0.0657653	0.0550489	0.0731667	0.0658113	0.073552	0.0856356	0.0759016	0.0677541	0.0669079	0.0674501	0.0690079	0.0697961	0.0858784	0.0982764	0.0801777	0.0707347	0.0835737	0.0729103	0.0703231	0.0637944	0.0813911	0.075332	0.0728113	0.0611238	0.0635053	0.0719644	0.0773654	0.0741698
4973			3a,6b,7b-Trihydroxy-5b-cholanoic acid;Ursocholic acid;2b,3a,7a-Trihydroxy-5b-cholanoic acid;6a,12a-Dihydroxylithocholic acid;3a,6a,7b-Trihydroxy-5b-cholanoic acid;Allocholic acid;1,3,12-Trihydroxycholan-24-oic acid;3b,7b,12a-Trihydroxy-5b-cholanoic acid;3b,7b,12a-Trihydroxy-5a-Cholanoic acid;3a,7b,12a-Trihydroxy-5a-Cholanoic acid;3a,7b,12b-Trihydroxy-5b-cholanoic acid;1b,3a,12a-Trihydroxy-5b-chol…	1.04240252879032;1.04240252879032;1.04240252879032;1.04240252879032;1.04240252879032;1.04240252879032;1.04240252879032;1.04240252879032;1.04240252879032;1.04240252879032;1.04240252879032;1.04240252879032;1.04240252879032;1.04240252879032;1.04240252879032;1.04240252879032;1.04240252879032;1.04240252879032;1.04240252879032;1.04240252879032;1.04240252879032;1.04240252879032;0.979701563342307;0.97970…	MS1 mz matched	409.297	205.237	0.007034	0.0420773	0.0107672	0.00668875	0.00913879	0.00965941	0.0178551	0.0258003	0.0132741	0.104845	0.0197867	0.0276444	0.0094066	0.0169142	0.0143269	0.0113833	0.0143512	0.0211854	0.0261258	0.0265484	0.0189973	0.0167526	0.0383826	0.0257569	0.0232309	0.0220084	0.0221979	0.0188296
4980			Acidissiminol epoxide;	23.8692470801634;	MS1 mz matched	410.235	45.8295	0.0205257	0.0341568	0.0314184	0.0275575	0.0346507	0.0365111	0.0273734	0.0265293	0.0190248	0.0451739	0.0288977	0.0268545	0.0160837	0.0354817	0.0283773	0.0250391	0.0290646	0.0369085	0.0355141	0.0307615	0.0185426	0.0403422	0.0434377	0.0309088	0.0329278	0.0337449	0.0372111	0.0304383
4985	Chenodeoxycholate	0.9112			MS2 forward	410.328	142.976	0.114247	0.625351	0.144798	0.0904533	0.047747	0.127411	0.151448	0.159766	0.120022	0.449016	0.133938	0.173292	0.062887	0.167095	0.129408	0.144884	0.0990281	0.177116	0.160474	0.109266	0.200685	0.164074	0.190411	0.131061	0.217191	0.178813	0.19783	0.139162
5011			3-Hydroxyhexadecadienoylcarnitine;Cyclopamine	22.3341456243774;-14.686114272405	MS1 mz matched	412.308	180.045	0.0395107	0.0908905	0.0418961	0.0314479	0.0375073	0.045116	0.0288713	0.00839539	0.0101872	0.0429313	0.0133056	0.0182781	0.012305	0.0107247	0.0438751	0.0495294	0.0483525	0.0746851	0.0798949	0.0916248	0.0474927	0.0454758	0.0661431	0.135818	0.0484661	0.0545216	0.0530336	0.0453099
5025			MG(18:3(6Z,9Z,12Z)/0:0/0:0);MG(18:3(9Z,12Z,15Z)/0:0/0:0);MG(0:0/18:3(9Z,12Z,15Z)/0:0);MG(0:0/18:3(6Z,9Z,12Z)/0:0);Montanol	16.0119747633096;16.0119747633096;16.0119747633096;16.0119747633096;15.897285368239	MS1 mz matched	413.307	46.507	0.360246	0.340072	0.207028	0.102055	0.116119	0.203134	0.0488285	0.108862	0.101233	0.117407	0.170497	0.0978367	0.121873	0.111858	0.106917	0.130541	0.0875308	0.0845755	0.0723515	0.102966	0.0570427	0.0668044	0.0602984	0.0842121	0.153718	0.12238	0.1326	0.134745
5036			Ziprasidone;Ziprasidone	14.7197144351979;15.688402743598	MS1 mz matched	413.942	35.571	0.0198617	0.0197676	0.0244944	0.028753	0.019649	0.014689	0.0187941	0.0143328	0.0150024	0.0122388	0.0268869	0.0167471	0.0220569	0.0363382	0.0186647	0.0118858	0.0191613	0.0138596	0.011421	0.00832665	0.0141362	0.00787966	0.0169354	0.00959009	0.0179748	0.0174982	0.0160474	0.0177804
5044			Heptadecanoyl carnitine;	22.3577806214719;	MS1 mz matched	414.36	152.923	0.0546672	0.0781969	0.0704244	0.0569783	0.0425092	0.0669737	0.0448487	0.0180855	0.0151476	0.0366352	0.0223037	0.0267157	0.0190097	0.0194437	0.0480594	0.06088	0.0461432	0.0722256	0.0622477	0.0624923	0.0392285	0.0603847	0.0605192	0.0743795	0.0533925	0.0512206	0.0575011	0.0493007
5050					Unmapped	414.958	345.966	0.716123	0.718994	0.716644	0.941568	0.791408	0.707987	0.717435	0.796876	0.745317	0.813108	0.691767	0.753055	0.634373	0.730032	0.810404	0.911237	0.859173	0.740903	0.755576	0.658366	0.643593	0.695869	0.775313	0.873996	0.855053	0.668509	0.665666	0.629019
5054			4-O-Methylmelleolide;Clausarinol;Eplerenone;Armillarin;Armillaripin;Magnoshinin;Eplerenone;Estra-1,3,5(10)-triene-3,6alpha,17beta-triol triacetate;Estra-1,3,5(10)-triene-3,6beta,17beta-triol triacetate	9.08078587465177;9.08078587465177;9.08078587465177;9.08078587465177;9.08078587465177;9.17421889979015;9.17421889979015;9.17421889979015;9.17421889979015	MS1 mz matched	415.215	35.722	8.25866	7.88987	10.9362	13.2809	8.4131	6.6953	8.81498	6.34316	6.54641	5.64494	12.8325	7.63563	10.1462	16.5859	8.43332	5.38388	8.78831	5.74945	4.59604	3.19898	5.59959	2.99978	7.12356	3.81233	8.32078	7.44428	7.28577	7.12662
5058					Unmapped	415.323	82.2505	0.342531	0.253559	0.226771	0.427492	0.416288	0.201202	0.16413	0.115672	0.26451	0.0933185	0.535721	0.208054	1.03595	0.382071	0.236971	0.0688432	0.0880229	0.0837941	0.0840376	0.0392935	0.056679	0.104558	0.116423	0.0581696	0.236202	0.233093	0.215713	0.302501
5076					Unmapped	416.288	92.615	0.0950465	0.108565	0.0966643	0.129148	0.0972296	0.0653848	0.0722662	0.0834418	0.124859	0.157404	0.132962	0.103854	0.237388	0.136665	0.0985008	0.0710743	0.0774566	0.0505361	0.0685144	0.0686659	0.0736575	0.0722648	0.0625019	0.068791	0.116598	0.170797	0.135981	0.104591
5080			Tomatidine;Tomatidine	-15.324367802334;-15.2528620785699	MS1 mz matched	416.339	177.991	0.100332	0.250353	0.105339	0.0934271	0.113943	0.123549	0.0625665	0.0196111	0.0265424	0.0566457	0.0260056	0.0372571	0.0118087	0.021862	0.0829829	0.0859317	0.0940892	0.157608	0.149013	0.148665	0.0672787	0.1151	0.111321	0.251399	0.10492	0.110854	0.097533	0.0897609
5101			Iophendylate;Calcitriol;1alpha,25-Dihydroxyvitamin D3;(1S,3R,5Z,7E)-9,10-Seco-5,7,10(19)-cholestatriene-1,3,25-triol;Sarsasapogenin;(25S)-5beta-Spirostan-3beta-ol;Secalciferol;24(R),25-Dihydroxyvitamin D3;(24R),25-Dihydroxyvitamin D3;(3S,5Z,7E,24R)-9,10-Secocholesta-5,7,10-triene-3,24,25-triol;Paricalcitol;19-Nor-1alpha,25-dihydroxyvitamin D2;Smilagenin;(25R)-5beta-Spirostan-3beta-ol;Tigogenin;5-…	-11.529127379537;7.20583961238805;7.20583961238805;7.20583961238805;7.20583961238805;7.20583961238805;7.20583961238805;7.20583961238805;7.20583961238805;7.20583961238805;7.20583961238805;7.20583961238805;7.20583961238805;7.20583961238805;7.20583961238805;7.20583961238805;7.20583961238805;7.20583961238805;7.20583961238805	MS1 mz matched	417.338	38.0315	0.181248	0.147551	0.210378	0.178614	0.135482	0.175169	0.132676	0.116969	0.1377	0.161358	0.159671	0.135395	0.319717	0.154049	0.212249	0.213048	0.184873	0.221805	0.147068	0.108642	0.130312	0.160048	0.158291	0.143559	0.175267	0.180178	0.175801	0.187166
5118			N-Acetyl gemifloxacin;Grixazone B	0.969354873410205;-2.86397027649439	MS1 mz matched	418.391	54.818	0.369798	0.414055	0.45795	0.965025	0.491366	0.367719	0.584974	0.248506	0.358875	0.798628	0.350797	0.432904	0.398839	0.834278	0.482318	0.239913	0.589909	0.516882	0.291397	0.297932	0.413813	0.149358	0.453215	0.223261	0.507442	0.443527	0.467462	0.452215
5119			N-Acetyl gemifloxacin;Grixazone B	-0.469344092216299;-4.30266372712531	MS1 mz matched	418.391	71.4825	0.0860306	0.0900908	0.0993062	0.198146	0.110286	0.0777967	0.129662	0.0598407	0.0853975	0.180118	0.0819847	0.0995171	0.0948519	0.180809	0.11737	0.0596917	0.143229	0.142361	0.072312	0.0782287	0.105913	0.04105	0.102887	0.05818	0.0878441	0.0959833	0.101978	0.112318
5131	L-Tetrahydropalmatine	0.9792			MS2 reverse	419.189	92.086	0.00834665	0.00802783	0.00702278	0.00805246	0.0790381	0.0415586	0.00940184	0.00850562	0.0070245	0.00992158	0.00674855	0.00831554	0.040146	0.0291986	0.0325556	0.00869596	0.0535363	0.0344188	0.0283311	0.0635943	0.0495535	0.0468985	0.00778493	0.00912772	0.0210146	0.0225492	0.024885	0.0167948
5161			6-Ethylchenodeoxycholic acid;6-ECDCA;6-Ethyl-CDCA;6alpha-Ethyl-chenodeoxycholic acid	-9.754142043	MS1 mz matched	421.32	33.706	0.837447	0.64877	0.589196	0.503809	0.622637	0.516906	0.754394	0.450122	0.771526	0.455893	0.452583	0.617792	0.680426	0.538122	0.51516	0.466044	0.43184	0.60575	0.302586	0.355574	0.370241	0.494031	0.00814843	0.360338	0.509969	0.604437	0.473056	0.537015
5165					Unmapped	422.256	47.5565	0.0221163	0.0540854	0.0653057	0.0644687	0.0577101	0.0682688	0.0862222	0.0713659	0.0707136	0.175484	0.0812904	0.0865579	0.0261819	0.054333	0.0673304	0.0733558	0.0853569	0.0658491	0.0873379	0.0844781	0.131381	0.0653776	0.114636	0.0665565	0.0879326	0.068103	0.0911927	0.0871161
5176					Unmapped	422.888	345.966	0.679349	0.660514	0.662198	0.766528	0.737795	0.65905	0.714214	0.726249	0.753812	0.735634	0.665592	0.725263	0.658949	0.680456	0.766714	0.772622	0.880585	0.702616	0.690137	0.674102	0.621414	0.687917	0.700545	0.713734	0.800055	0.708762	0.683966	0.646438
5194			3-Oxocholic acid;(6b,7b,13R)-6,7-Diacetoxy-8,14-labdadiene-13-ol;Annocherin A;3,7-Dihydroxy-12-oxocholanoic acid;7-Ketodeoxycholic acid;3alpha,7alpha-Dihydroxy-12-oxo-5beta-cholate;3alpha,12alpha-Dihydroxy-7-oxo-5beta-cholate;Ardisianone	2.64773403147325;2.64773403147325;2.64773403147325;2.64773403147325;2.64773403147325;2.70754635013668;2.70754635013668;2.70754635013668	MS1 mz matched	424.308	180.688	0.0248707	0.54579	0.195648	0.0100015	0.0349992	0.0840589	0.0668027	0.122511	0.0391044	1.22188	0.047757	0.187875	0.0367993	0.16743	0.10247	0.0595934	0.098282	0.185365	0.319291	1.07541	0.221577	0.116657	0.324618	0.269697	0.256483	0.248037	0.254235	0.209191
5197			Linoleyl carnitine;Linoelaidyl carnitine;Xanthommatin	7.41989452088161;7.41989452088161;12.9921515594491	MS1 mz matched	424.345	153.831	0.534071	0.894332	0.553349	0.679767	0.487077	0.773282	0.470003	0.0680035	0.107672	0.245977	0.167015	0.21348	0.127544	0.101836	0.684598	0.909518	0.583479	1.32281	0.974208	1.02975	0.457231	0.870263	1.03703	1.18837	0.703524	0.674064	0.652478	0.604287
5215			Taraxasterone;gamma-Taraxasterone;Anhydrosophoradiol;Momodicaursenol;31-Norcyclolaudenone;Butyrospermone;Moretenone;Mangiferoleanone;Cycloeucalenone;alpha-Amyrone;Glutinone;Alnusenone;Lupenone	-1.21638987697598;-1.21638987697598;-1.21638987697598;-1.21638987697598;-1.21638987697598;-1.21638987697598;-1.21638987697598;-1.21638987697598;-1.21638987697598;-1.21638987697598;-1.1782157336294;-1.1782157336294	MS1 mz matched	425.374	33.996	0.04718	0.0760285	0.0406938	0.0680152	0.0465535	0.0682295	0.0697534	0.0305238	0.0703536	0.0656593	0.0794142	0.0600089	0.0801827	0.109627	0.067401	0.0315232	0.0795017	0.0677554	0.0634345	0.0658929	0.103631	0.0717699	0.0579974	0.0445405	0.039232	0.0677407	0.0698497	0.0658371
5219					Unmapped	426.215	39.2285	0.0115748	0.0106336	0.0119663	0.0149192	0.0154173	0.0185721	0.0143083	0.0121534	0.011796	0.0112459	0.0135917	0.0126858	0.0111621	0.0123815	0.0255112	0.0183677	0.0264618	0.0569576	0.0371923	0.135626	0.0532823	0.0317278	0.0105199	0.0263828	0.0319384	0.0305559	0.0334158	0.0280719
5221	Cholic acid	0.9657			MS2 forward	426.324	205.108	0.190515	2.37306	1.04035	0.0797475	0.220227	0.472376	2.31098	3.03843	1.33611	14.1911	2.16549	3.41847	0.491965	1.54858	1.32682	1.21971	1.35035	1.9329	3.00577	3.46043	2.00723	2.01243	4.11885	3.08999	2.53849	2.48685	2.39107	2.18047
5236					Unmapped	427.948	345.966	0.0842399	0.0916431	0.100214	0.165344	0.107124	0.103542	0.0882788	0.115582	0.104456	0.121167	0.0868523	0.10302	0.0624318	0.103222	0.116844	0.153415	0.117907	0.102011	0.108738	0.0719424	0.0702984	0.0844613	0.103034	0.16693	0.120366	0.0812033	0.0832096	0.0639694
5237			Butoconazole;Butocozole	-16.5904991445551;-16.5846458373231	MS1 mz matched	428.046	23.554	0.0453368	0.0677167	0.0420585	0.0364203	0.0702241	0.0450821	0.0510648	0.14113	0.108905	0.737649	0.0929961	0.163358	0.111368	0.0689224	0.0985639	0.0567777	0.122175	0.142999	0.324365	0.716254	0.265984	0.151284	0.29464	0.402105	0.14976	0.144184	0.147335	0.147677
5249			(1R,3R,4R,5S,6S,8x)-1-Acetoxy-8-angeloyloxy-3,4-epoxy-5-hydroxy-7(14),10-bisaboladien-2-one;1-(4-Hydroxy-3,5-dimethoxyphenyl)-7-(4-hydroxy-3-methoxyphenyl)-3,5-heptanediol;Argentine	9.469985273839;9.469985273839;6.15459606769988	MS1 mz matched	429.194	44.289	0.0662991	0.0383588	0.0711529	0.118196	0.0488407	0.0638148	0.111681	0.0298611	0.0242295	0.135322	0.0655151	0.0642896	0.0438655	0.0993241	0.0690648	0.0304899	0.0842101	0.106272	0.0574384	0.0481663	0.0477214	0.032798	0.093584	0.0530542	0.0598497	0.059952	0.0861576	0.0562851
5252			3-Oxocholic acid;(6b,7b,13R)-6,7-Diacetoxy-8,14-labdadiene-13-ol;Annocherin A;3,7-Dihydroxy-12-oxocholanoic acid;7-Ketodeoxycholic acid;3alpha,7alpha-Dihydroxy-12-oxo-5beta-cholate;3alpha,12alpha-Dihydroxy-7-oxo-5beta-cholate;Ardisianone	5.10913965702647;5.10913965702647;5.10913965702647;5.10913965702647;5.10913965702647;5.16895212291189;5.16895212291189;5.16895212291189	MS1 mz matched	429.263	137.512	0.0197359	0.059733	0.0204891	0.0135902	0.0126009	0.0183281	0.021797	0.0957199	0.0368367	0.16321	0.049675	0.0624495	0.0140258	0.0327449	0.0231029	0.0205025	0.0237447	0.0261069	0.0430404	0.0389219	0.0409006	0.0235242	0.060644	0.0473001	0.0434988	0.0417724	0.0428068	0.0354961
5273			Hexadecanedioic acid mono-L-carnitine ester;Imperialine;Cevan-6-one, 3,20-dihydroxy-, (3-beta,5-alpha,17-beta)-;Kashmirine;Peiminine	21.6582908226613;-13.8911307839266	MS1 mz matched	430.318	250.147	0.0108148	0.0239474	0.00782706	0.00506696	0.00757581	0.0119323	0.00825424	0.00608247	0.00693907	0.0337646	0.0071638	0.00976638	0.00695404	0.00769451	0.0130953	0.0139926	0.0159227	0.0152336	0.026211	0.0362753	0.0168545	0.0117928	0.0237599	0.0428148	0.0183587	0.0192403	0.017287	0.0153625
5277					Unmapped	430.381	31.662	0.715913	1.4311	1.18021	0.912179	1.03459	0.942369	0.697172	0.633813	0.877393	0.988628	0.707948	0.758558	1.28525	0.895073	1.05347	0.89456	1.30303	0.839784	0.836257	1.14305	0.927151	0.988302	0.429387	0.94195	1.0059	0.782454	0.972619	0.890066
5281			Coumestrin;Daidzein 4'-O-glucuronide;Daidzein 7-O-glucuronide;	21.4822480614136;21.4822480614136;21.4822480614136;	MS1 mz matched	431.099	228.403	0.00218625	0.00473595	0.00506	0.004022	0.00290562	0.00457756	0.0388512	0.0548274	0.0391252	0.102842	0.0432075	0.0500193	0.0335287	0.0458382	0.0209273	0.0126299	0.0228434	0.00396063	0.0128119	0.0117108	0.0403713	0.00775982	0.00774723	0.0130069	0.0235054	0.0257964	0.0262297	0.0209542
5286			Homatropine Methylbromide;Shanzhiside	5.4013033345204;-5.60716412071559	MS1 mz matched	431.318	76.8005	0.478533	0.74585	0.44977	0.26014	0.24742	0.383882	0.092721	0.214147	0.335044	0.353174	0.375768	0.244071	0.482049	0.324334	0.281401	0.236862	0.250459	0.230808	0.226882	0.120312	0.15109	0.146979	0.253044	0.349009	0.333921	0.305082	0.333184	0.353043
5300					Unmapped	432.173	326.95	0.0162867	0.0108007	0.0238622	0.0208475	0.0268179	0.02808	0.0289173	0.0192153	0.0374756	0.0411946	0.030742	0.0300225	0.036947	0.0276034	0.0427797	0.0450561	0.0510798	0.0400275	0.0452886	0.0798887	0.0544837	0.0499001	0.0308651	0.0386773	0.0351323	0.035866	0.0266533	0.0295495
5304			4-O-Methylmelleolide;Clausarinol;Eplerenone;Armillarin;Armillaripin;Magnoshinin;Eplerenone;Estra-1,3,5(10)-triene-3,6alpha,17beta-triol triacetate;Estra-1,3,5(10)-triene-3,6beta,17beta-triol triacetate	9.08078587465177;9.08078587465177;9.08078587465177;9.08078587465177;9.08078587465177;9.17421889979015;9.17421889979015;9.17421889979015;9.17421889979015	MS1 mz matched	432.242	36.0655	1.59082	1.6561	2.10791	2.36268	1.56196	1.40107	1.58816	1.53384	1.37283	0.955069	3.53759	1.64789	2.03902	2.62854	1.65134	1.35003	1.68685	1.09284	1.03367	0.604866	1.12482	0.888774	1.28862	1.05024	1.79313	1.59039	1.58443	1.48818
5305					Unmapped	432.24	243.4	0.0170182	0.0094051	0.0157162	0.022145	0.0127564	0.0197461	0.00613311	0.00977119	0.0187121	0.0298732	0.0106997	0.0132883	0.0124865	0.0082071	0.0151985	0.0176863	0.0121852	0.0233958	0.0138374	0.0130211	0.0100433	0.0111395	0.0237201	0.00838171	0.0125736	0.0145038	0.0141463	0.0142576
5306					Unmapped	432.282	97.434	0.21564	0.190387	0.197075	0.15432	0.50643	0.192601	0.202981	0.228436	0.149234	0.616576	0.222065	0.238704	0.232334	0.173501	0.164048	0.173867	0.163378	0.0897334	0.18261	0.155981	0.225676	0.233973	0.15126	0.156434	0.551459	0.58464	0.489369	0.403998
5312					Unmapped	433.007	345.956	1.10228	1.16201	1.27817	1.8442	1.35067	1.2247	1.1376	1.386	1.28551	1.42874	1.19647	1.27828	0.959459	1.18892	1.43355	1.82699	1.46169	1.2348	1.31371	1.10151	0.994341	1.07779	1.28254	1.78015	1.50108	1.05249	1.04715	0.941051
5322			Scymnol;5beta-Scymnol;5beta-Cholestane-3alpha,7alpha,12alpha,24,26,27-hexol	-0.213517767	MS1 mz matched	433.333	45.781	0.189483	0.207054	0.232348	0.152165	0.138557	0.179976	0.125182	0.114871	0.118894	0.142572	0.137133	0.12369	0.244207	0.126631	0.272322	0.301615	0.27217	0.35168	0.189732	0.148293	0.184844	0.218373	0.202905	0.165291	0.202605	0.20171	0.198745	0.18643
5335			Peonidin 3-xyloside;Luteolinidin 3-O-glucoside;Pelargonidin 3-galactoside;Petunidin 3-arabinoside;Peonidin 3-arabinoside;Pelargonidin 5-galactoside;Isopeonidin 3-arabinoside;Cyanidin 3-rhamnoside;Isopeonidin 3-xyloside;Pelargonidin 3-O-glucoside;Pelargonidin 3-glucoside;Pelargonidin 3-O-beta-D-glucoside	-10.1526262768251;-10.1526262768251;-10.1526262768251;-10.1526262768251;-10.1526262768251;-10.1526262768251;-10.1526262768251;-10.1526262768251;-10.1526262768251;-10.1526262768251	MS1 mz matched	434.386	63.5235	0.130586	0.113039	0.176612	0.178088	0.14902	0.112523	0.160379	0.117771	0.178897	0.147993	0.100442	0.146723	0.119191	0.194988	0.136165	0.0950038	0.174945	0.108945	0.0897231	0.097378	0.136718	0.0740038	0.0937274	0.0809443	0.145792	0.133701	0.136587	0.117538
5363					Unmapped	436.162	195.525	0.02902	0.0771369	0.036426	0.0180318	0.0240343	0.0374424	0.0338496	0.0602937	0.0641967	0.0832913	0.0339411	0.0539472	0.0402653	0.0584802	0.0304162	0.021939	0.0323681	0.0134006	0.0197249	0.0199322	0.0176274	0.0129809	0.026164	0.0207386	0.0465034	0.0423024	0.0430273	0.0329451
5367			Sambutoxin;	0.201417241130641;	MS1 mz matched	436.284	182.045	0.0311954	0.0365612	0.046353	0.039068	0.0357404	0.0285881	0.0630648	0.0374961	0.0518283	0.0414023	0.0499743	0.0497748	0.0456024	0.046595	0.0532351	0.0568294	0.0581334	0.0490776	0.0494506	0.0333612	0.0411076	0.0548444	0.0669008	0.0357689	0.0500966	0.0482579	0.0447428	0.0417139
5369			Philanthotoxin 343;Philanthotoxin	17.19444207709;17.19444207709	MS1 mz matched	436.328	26.422	0.0409492	0.0456061	0.0304839	0.0424783	0.0448121	0.0533263	0.0331068	0.0293523	0.0167471	0.028653	0.0437278	0.0283597	0.0281817	0.051074	0.0413147	0.0571774	0.0316789	0.032948	0.0305121	0.0271554	0.0325329	0.0360003	0.0292862	0.0267509	0.0322724	0.032924	0.0326891	0.0315539
5381			4-O-Methylmelleolide;Clausarinol;Eplerenone;Armillarin;Armillaripin;Magnoshinin;Eplerenone;Estra-1,3,5(10)-triene-3,6alpha,17beta-triol triacetate;Estra-1,3,5(10)-triene-3,6beta,17beta-triol triacetate	9.08078587465177;9.08078587465177;9.08078587465177;9.08078587465177;9.08078587465177;9.17421889979015;9.17421889979015;9.17421889979015;9.17421889979015	MS1 mz matched	437.196	35.829	0.138588	0.128656	0.182382	0.240766	0.14363	0.103915	0.102634	0.0974136	0.105687	0.0308334	0.191395	0.103752	0.175128	0.265281	0.101437	0.0444966	0.084096	0.0532774	0.038633	0.0292292	0.0461753	0.0252387	0.0654323	0.0259261	0.0751354	0.0549902	0.0564365	0.060987
5396			PE(P-16:0e/0:0);Lyngbyatoxin;Lyngbyatoxin A	21.0086827410885;-10.0351197175378	MS1 mz matched	438.3	172.697	0.293033	0.189969	0.0990444	0.126807	0.149439	0.102422	0.113065	0.171881	0.154667	0.0693233	0.111411	0.135303	0.208235	0.0839643	0.107184	0.0842488	0.0988446	0.103543	0.081956	0.0664972	0.0844472	0.0941684	0.0871047	0.0694577	0.132545	0.116111	0.139483	0.117874
5397			Lyngbyatoxin;Lyngbyatoxin A	8.265413413	MS1 mz matched	438.308	26.79	0.123604	0.111452	0.121342	0.117917	0.127719	0.126819	0.117126	0.117278	0.114784	0.119092	0.116854	0.116711	0.100593	0.123753	0.118561	0.11948	0.116892	0.129457	0.115856	0.11686	0.106458	0.118812	0.127055	0.10485	0.134055	0.123167	0.111038	0.119254
5411					Unmapped	439.928	345.947	0.207068	0.20985	0.225702	0.36188	0.254539	0.221781	0.20787	0.251537	0.22877	0.259337	0.204699	0.229917	0.165042	0.212244	0.256013	0.332222	0.255141	0.225231	0.246407	0.18696	0.175534	0.197345	0.247573	0.343172	0.273759	0.170973	0.193151	0.16742
5420			N-Arachidonyl dopamine;Arachidonoyl dopamine;DA	13.77141262	MS1 mz matched	440.315	185.292	0.0639989	0.0296322	0.0176131	0.032315	0.0241435	0.0254889	0.0114967	0.0362109	0.0217663	0.00825309	0.0145346	0.0208051	0.0385709	0.0149606	0.0227056	0.0275785	0.0134298	0.0243207	0.00900193	0.00659632	0.00814119	0.0105831	0.00786025	0.00978729	0.0259681	0.019662	0.0230811	0.018556
5425			Indigo Carmine;Tetracenomycin A2	0;11.3640614397717	MS1 mz matched	440.43	345.947	0.0422288	0.0321724	0.042481	0.063365	0.0428552	0.0388276	0.034155	0.0465701	0.0333623	0.0437015	0.0348136	0.0382748	0.026591	0.033954	0.0434742	0.059863	0.0426342	0.0360664	0.0407472	0.0336914	0.0336983	0.0342734	0.0407464	0.0525112	0.0465207	0.0297433	0.0293842	0.02707
5448			3-Hydroxy-9Z-octadecenoylcarnitine;3-Hydroxy-11Z-octadecenoylcarnitine;	20.3645478561611;20.3645478561611;	MS1 mz matched	442.354	173.727	0.0790041	0.173993	0.0597751	0.0453419	0.0935162	0.0972743	0.0556592	0.00418721	0.0085635	0.0365091	0.00825351	0.0227189	0.00188143	0.00527998	0.0710744	0.0732373	0.0898322	0.135704	0.105151	0.143693	0.069139	0.106436	0.111097	0.09697	0.0795863	0.0806463	0.0655595	0.0696505
5450			Folic acid;Folate;Pteroylglutamic acid;Folic acid	-15.7121415503086;-15.7121415503086	MS1 mz matched	442.391	149.942	0.0277024	0.0312904	0.0314882	0.0290247	0.0225219	0.0396545	0.0187402	0.00805109	0.00657459	0.0226463	0.0116121	0.0123234	0.00921673	0.00997039	0.0243689	0.0265048	0.0303033	0.0324089	0.0269943	0.0232701	0.0202164	0.0219278	0.0341501	0.028843	0.024022	0.0227516	0.0241352	0.0215904
5477			Dihydrofolic acid;Dihydrofolate;Dihydrofolic acid;7,8-Dihydrofolate;7,8-Dihydrofolic acid;7,8-Dihydropteroylglutamate	-15.3319713233222;-15.3319713233222	MS1 mz matched	444.407	52.62	0.047467	0.0393878	0.097376	0.0431373	0.0561614	0.0396117	0.0460674	0.119153	0.171342	0.0457114	0.039359	0.098257	0.0524478	0.0420541	0.0520498	0.0512008	0.0634689	0.0407506	0.0570513	0.056343	0.0477215	0.0968788	0.0362855	0.0417539	0.0711114	0.0650831	0.0879263	0.0662393
5509			Linoleyl carnitine;Linoelaidyl carnitine;Xanthommatin	7.41989452088161;7.41989452088161;12.9921515594491	MS1 mz matched	446.328	152.036	0.0234611	0.0276506	0.0204526	0.019751	0.0185328	0.0341652	0.0273898	0.00761946	0.00767463	0.0301089	0.0120132	0.0155946	0.0088972	0.00926343	0.0412135	0.0457555	0.0479633	0.0696529	0.0627657	0.0685769	0.0469199	0.0423316	0.0714644	0.0782642	0.040361	0.0425166	0.0427757	0.0385314
5510					Unmapped	446.402	32.1085	2.03633	2.04649	1.78922	1.92439	1.40315	1.84457	1.63982	1.01902	1.77739	2.05876	1.21021	1.50989	1.83998	1.48465	1.78551	1.80626	1.93802	1.66709	1.23847	1.15349	1.18144	1.38119	1.09547	1.29199	1.24022	1.35166	1.43324	1.40553
5511			Lucuminamide;Tridihexethyl iodide	-15.2665654583143;-22.6751718767311	MS1 mz matched	446.422	53.438	0.0636426	0.0756624	0.0698219	0.162119	0.08522	0.0610275	0.0953782	0.0311048	0.0437285	0.139458	0.0522636	0.0645619	0.0704975	0.127009	0.0767087	0.0423479	0.0922439	0.0765873	0.0465861	0.0618243	0.0617007	0.0191444	0.0710393	0.0381922	0.0798107	0.0705274	0.069451	0.0658959
5518			Olmesartan;Yangambin;Lirioresinol-B dimethyl ether;Estrone glucuronide;Estrone 3-glucuronide;Estrone beta-D-glucuronide	-7.33583886050187;20.7654023215544;20.7654023215544	MS1 mz matched	447.203	45.087	0.028436	0.0275235	0.0308536	0.0796814	0.0346297	0.0223788	0.0500366	0.0146831	0.0120098	0.0839559	0.0385318	0.03271	0.0323366	0.104214	0.0629099	0.0238307	0.0613598	0.125964	0.0301502	0.0159228	0.0157751	0.0139188	0.0719673	0.0152904	0.0399462	0.0393536	0.0437551	0.0412939
5523			3-Hydroxysintaxanthin;3-Dehydro-2-deoxyecdysone	-12.6927300710231;21.5449945239421	MS1 mz matched	447.313	132.151	0.238105	0.154874	0.220399	0.130432	0.0907369	0.194961	0.0579277	0.0784281	0.0659347	0.0602477	0.0485331	0.0648222	0.184634	0.0837003	0.248344	0.310594	0.234703	0.334544	0.134607	0.0765367	0.200119	0.16177	0.122243	0.117018	0.167636	0.157838	0.163507	0.137298
5541	Desmosterol	0.6617			MS2 reverse	448.345	150.352	0.241276	0.177353	0.214166	0.206532	0.133045	0.364498	0.203969	0.0506964	0.0453108	0.203286	0.10024	0.110346	0.0684288	0.0652844	0.39283	0.468685	0.42478	0.693131	0.564793	0.64497	0.348195	0.391115	0.619181	0.735243	0.35048	0.342392	0.361744	0.338902
5545	alpha-Tocopherol (Vitamin E)	0.992			MS2 reverse	448.409	32.2835	0.0975404	0.110006	0.115527	0.0974782	0.0864387	0.0934906	0.072198	0.0536363	0.0870344	0.10349	0.0785658	0.0749706	0.0845491	0.0806184	0.0881333	0.0776171	0.101479	0.0915063	0.0702963	0.0748528	0.0716308	0.0839077	0.056038	0.0687342	0.0834312	0.0639038	0.0741315	0.0734741
5551			Piperenol C;Isosakuranin;Puddumin A;7-Hydroxy-8-O-methylaloin B;Aromadendrin 4'-methyl ether 7-rhamnoside;Chalconosakuranetin;Sakuranin;NSC 407308	15.7384925460852;15.7384925460852;15.7384925460852;15.7384925460852;15.7384925460852;15.7384925460852;15.8433728621319	MS1 mz matched	449.152	46.964	0.0903418	0.0802169	0.133435	0.0986962	0.109717	0.0667491	0.111931	0.164936	0.211602	0.0640576	0.0585562	0.14252	0.0825924	0.11413	0.105826	0.0924151	0.134361	0.0905552	0.0926969	0.0876526	0.097982	0.11645	0.0838585	0.0776921	0.120186	0.114546	0.114744	0.123837
5560			2-Deoxycastasterone;6-Deoxodolichosterone;Teasterone;Typhasterol	-8.7943654324307;-8.7943654324307;-8.88357960752371;-8.88357960752371	MS1 mz matched	449.351	33.9055	0.267112	0.197503	0.201899	0.195483	0.179223	0.160688	0.270151	0.151785	0.205073	0.150991	0.128936	0.195195	0.220759	0.171149	0.19416	0.158796	0.192547	0.25618	0.173447	0.17881	0.1712	0.195882	0.177508	0.145783	0.231741	0.209463	0.199492	0.212326
5570	Glycodeoxycholic acid	0.8766			MS2 forward	450.323	188.491	0.0695929	0.055583	0.0341907	0.0187308	0.0134419	0.0336875	0.0249724	0.0373413	0.0105962	0.0201979	0.0101406	0.0224765	0.0134092	0.0202789	0.0168403	0.0149084	0.0124392	0.0279176	0.0235476	0.0304057	0.0136045	0.0225077	0.0121846	0.0371073	0.0259758	0.0230421	0.0223126	0.02059
5571	Stearoylcarnitine	0.9888			MS2 reverse	450.358	150.333	0.0421957	0.0443597	0.0375041	0.0398309	0.0257487	0.0480123	0.0389193	0.0131786	0.0122473	0.0329786	0.021757	0.0226323	0.0152332	0.0164325	0.0566733	0.0758102	0.0570929	0.0837103	0.069125	0.0707183	0.0472939	0.0588197	0.073785	0.0823595	0.0527051	0.0504981	0.0556288	0.0502669
5573					Unmapped	450.381	76.6445	0.0669941	0.0426728	0.119858	0.0678978	0.0789562	0.0636703	0.0793451	0.702598	1.24331	0.048512	0.0423409	0.549153	0.057595	0.0687231	0.0749242	0.068277	0.10995	0.0429089	0.173784	0.0534697	0.089477	0.477286	0.0484781	0.0723199	0.201369	0.149346	0.190198	0.163122
5574			Cyanidin 3-glucoside;Cyanidin 3-galactoside;Cyanidin 7-glucoside;Cyanidin 4'-glucoside;Chrysanthemin;Cyanidin 3-O-glucoside;Cyanidin 3-O-beta-D-glucoside;Cyanidin 3-O-galactoside;Cyanidin 3-O-beta-D-galactoside;Cyanidin 5-O-glucoside	-8.9649227120991;-8.9649227120991;-8.9649227120991;-8.9649227120991;-8.9649227120991;-8.9649227120991;-8.9649227120991	MS1 mz matched	450.381	99.6405	0.0302492	0.0543947	0.0619271	0.0426071	0.0317357	0.0415309	0.041842	0.386457	0.675001	0.0341584	0.0321744	0.300847	0.0321283	0.031423	0.0451103	0.0411952	0.0587088	0.0481666	0.0840519	0.033969	0.0388945	0.219673	0.0331902	0.0350073	0.0905906	0.0695263	0.0824207	0.0849139
5588			Heptadecanoyl carnitine;Imperialine;Cevan-6-one, 3,20-dihydroxy-, (3-beta,5-alpha,17-beta)-;Kashmirine;Peiminine	22.9611426461929;15.6059184165058	MS1 mz matched	452.321	26.7655	0.077406	0.0683302	0.0928432	0.0939497	0.082319	0.109664	0.0901814	0.087077	0.0918252	0.0832567	0.0831762	0.0883989	0.0854182	0.0863598	0.0939482	0.0940932	0.0995561	0.0959696	0.0906379	0.0946708	0.100157	0.0958536	0.0929565	0.0780216	0.0931885	0.0860199	0.0935448	0.0902515
5593					Unmapped	452.376	42.057	0.0502423	0.093804	0.0685094	0.0854353	0.0850025	0.0519239	0.117733	0.0852577	0.0777929	0.133081	0.0902711	0.097211	0.0461625	0.0932376	0.118221	0.117765	0.129506	0.172052	0.091592	0.0852916	0.0819442	0.103169	0.107286	0.0703008	0.0713413	0.0740679	0.0769445	0.106453
5602			4-O-Methylmelleolide;Clausarinol;Eplerenone;Armillarin;Armillaripin;Magnoshinin;Eplerenone;Estra-1,3,5(10)-triene-3,6alpha,17beta-triol triacetate;Estra-1,3,5(10)-triene-3,6beta,17beta-triol triacetate	9.08078587465177;9.08078587465177;9.08078587465177;9.08078587465177;9.08078587465177;9.17421889979015;9.17421889979015;9.17421889979015;9.17421889979015	MS1 mz matched	453.17	35.018	0.029555	0.0362761	0.0468474	0.05584	0.0414953	0.0354076	0.0185147	0.0239493	0.0288996	0.0106647	0.0503513	0.0251319	0.0405982	0.0575458	0.0219636	0.0142111	0.0140192	0.00877087	0.00977792	0.00934101	0.0146014	0.00835825	0.00939057	0.00993995	0.0179785	0.0126628	0.013021	0.0144496
5604			Mammea E/BB;Mammea E/BA;Melleolide H;Armillarilin;Athamantin	6.61716783537082;6.61716783537082;6.61716783537082;6.61716783537082;6.50861275422935	MS1 mz matched	453.191	40.0135	0.0580486	0.0596399	0.0796505	0.0451991	0.0222869	0.0179567	0.0433945	0.0359218	0.0406363	0.0448526	0.078992	0.0443718	0.0699525	0.0603906	0.0481267	0.0236112	0.0563134	0.0511347	0.0258651	0.0249622	0.0234303	0.0140242	0.0491087	0.0157141	0.0302938	0.0276146	0.0267021	0.0262537
5615			(+)-11-Hydroxy-9-triacontanone;Melissic acid A;	-1.04042392587887;-1.04042392587887;	MS1 mz matched	453.796	193.009	0.0275721	0.0286738	0.0406557	0.0420443	0.0350998	0.0376934	0.0641675	0.0363162	0.0491076	0.079142	0.0596934	0.0537745	0.046217	0.0441512	0.0682653	0.0803467	0.0705195	0.0778	0.0811519	0.0862537	0.0786003	0.0719606	0.0820962	0.0884427	0.0731919	0.0621262	0.0629838	0.0674629
5622	1-Palmitoyl-2-hydroxy-sn-glycero-3-phosphoethanolamine	0.9909			MS2 forward	454.296	182.013	0.757305	0.945973	1.17373	0.993979	0.89987	0.712874	1.81113	0.965076	1.26483	1.04137	1.39224	1.32097	1.11769	1.16641	1.45982	1.54796	1.67711	1.40198	1.26659	0.857403	1.00947	1.35776	1.66479	1.02708	1.29296	1.23396	1.26132	1.13556
5625			Bispyribac-sodium	-7.282765497	MS1 mz matched	454.355	205.231	0.0119799	0.131607	0.0304432	0.0103533	0.0132233	0.0160155	0.0874615	0.18053	0.0413527	1.70047	0.0855271	0.261092	0.0192232	0.0464943	0.046786	0.0402823	0.0439659	0.0839936	0.284839	0.316058	0.0903785	0.0696916	0.494026	0.352014	0.137512	0.113041	0.114485	0.116477
5630					Unmapped	454.391	149.203	0.0818968	0.117049	0.100316	0.130505	0.0901607	0.112395	0.0756328	0.0253379	0.0187378	0.0498234	0.0401991	0.0409245	0.0242864	0.0232238	0.105157	0.125115	0.130048	0.148771	0.128064	0.0987825	0.0885405	0.105822	0.186547	0.117627	0.092734	0.0843211	0.094151	0.0901217
5635	Deoxycytidine	0.9996			MS2 forward	455.192	193.006	12.1667	12.4174	18.1443	21.4858	16.7916	18.3066	30.9897	17.4883	21.281	36.3897	29.7709	25.2185	21.9036	20.0981	33.6586	40.0941	36.2433	36.8599	37.3551	38.2013	38.3716	31.4051	36.9413	43.0203	33.9552	30.1009	33.4664	31.4778
5651					Unmapped	456.334	239.773	0.0165602	0.0697042	0.022234	0.0131053	0.0147386	0.019851	0.055453	0.039769	0.032628	0.293484	0.0594239	0.0693841	0.0414553	0.040072	0.0609317	0.0555659	0.101587	0.0294279	0.083318	0.0514446	0.136357	0.0197771	0.0475876	0.174652	0.0639444	0.0669512	0.0500335	0.0596298
5658					Unmapped	456.969	345.947	1.57885	1.62062	1.79093	2.39013	1.84568	1.6697	1.59751	1.95909	1.69727	1.97876	1.65518	1.76443	1.39485	1.63813	1.94519	2.40738	1.94446	1.7807	1.84149	1.54541	1.43888	1.56416	1.82802	2.3943	2.08576	1.50399	1.47153	1.35185
5685					Unmapped	458.861	36.1435	0.0116654	0.0113201	0.0156946	0.0213706	0.0108802	0.0110776	0.0119923	0.0115354	0.0125226	0.006819	0.0231324	0.0126086	0.0161732	0.0201023	0.011806	0.00878859	0.0118886	0.00744429	0.005799	0.00440248	0.00620467	0.00467554	0.00807492	0.00501812	0.0109502	0.00799151	0.0102329	0.00912263
5708			Thioguanosine 5'-diphosphate;Militarinone A	6.53216218920169;15.0241006171206	MS1 mz matched	460.273	35.8905	5.27046	5.19074	6.21181	8.06282	5.65815	4.90897	4.41303	5.24978	5.07146	2.01262	8.91862	5.02226	6.8829	8.61446	4.49429	2.91863	4.24474	2.80683	1.98778	1.13484	2.41492	1.67692	3.01541	1.43067	4.53018	3.97381	3.74525	3.63228
5716					Unmapped	460.927	346.01	0.443214	0.425682	0.483177	0.529183	0.501753	0.455173	0.455672	0.480939	0.496642	0.481942	0.451183	0.475513	0.436029	0.465832	0.521716	0.535315	0.587871	0.488326	0.486077	0.467624	0.420448	0.488989	0.490736	0.510034	0.541818	0.458366	0.450436	0.434447
5718					Unmapped	461.005	26.4555	0.0504401	0.0946373	0.0337458	0.0444158	0.0548198	0.0375585	0.0417219	0.162618	0.103213	0.125593	0.068649	0.101438	0.0706117	0.102783	0.0679794	0.0512002	0.0813892	0.0457988	0.0730113	0.151389	0.0728698	0.0533777	0.0511192	0.0851983	0.0937569	0.0956963	0.0800468	0.0754521
5724	gamma-Tocopherol	0.6182			MS2 reverse	461.331	47.873	0.0212419	0.0263029	0.0304622	0.0361609	0.0333432	0.0182264	0.0340832	0.0349299	0.0180191	0.0189921	0.0282746	0.0279353	0.041073	0.0313332	0.0382022	0.0300661	0.0537326	0.0282608	0.0287733	0.0263765	0.0252335	0.0373805	0.0289457	0.0222202	0.0284979	0.0421136	0.0345619	0.0298303
5732			Pimozide;Bitolterol	-20.8441437435704;-4.2168578044834	MS1 mz matched	462.218	37.803	0.0204995	0.018798	0.0417662	0.0646998	0.0816294	0.0217317	0.0481526	0.0252282	0.0475743	0.16425	0.0173057	0.0504103	0.0347054	0.0152017	0.0338029	0.0228719	0.0410224	0.0535721	0.0517536	0.0632646	0.0245905	0.0297709	0.047037	0.0843226	0.0435258	0.0455515	0.0422111	0.0431617
5735					Unmapped	462.27	180.087	0.0165658	0.0127355	0.0112143	0.016656	0.0101305	0.0149265	0.0374179	0.0151543	0.0339411	0.0542037	0.0158285	0.0300735	0.0150667	0.0112594	0.0479224	0.0766183	0.0416704	0.0607847	0.0631144	0.0744133	0.0537653	0.0391253	0.0568055	0.0926813	0.0453351	0.0452526	0.044135	0.0422232
5736			Lorazepam glucuronide;	4.02186284645242;	MS1 mz matched	462.269	139.048	0.0249726	0.0345437	0.0217093	0.0281597	0.0175683	0.0326882	0.0339895	0.0224953	0.0296822	0.0606921	0.0154487	0.0305919	0.0175002	0.0233542	0.042952	0.0499099	0.0436223	0.0633897	0.111246	0.0729989	0.0703702	0.133344	0.0738064	0.156258	0.0549101	0.0521331	0.0511929	0.0548957
5739					Unmapped	462.299	172.011	0.0859555	0.0301816	0.00932705	0.0460525	0.0324384	0.0401041	0.00462379	0.0641574	0.0411301	0.0149581	0.00736268	0.0315417	0.0515194	0.0091799	0.0139574	0.00879289	0.00858287	0.00781231	0.013777	0.0173781	0.011413	0.00918822	0.0238317	0.00784728	0.0251764	0.0245755	0.0278327	0.0273241
5741	Psychosine	0.7601			MS2 reverse	462.344	125.392	0.053778	0.0623072	0.0429952	0.0353503	0.0327943	0.0326663	0.0365927	0.0475068	0.0384596	0.0402948	0.0241683	0.0391287	0.0425849	0.0511072	0.0411232	0.0419449	0.0346121	0.0424955	0.0601759	0.0618322	0.0605922	0.0822152	0.0331312	0.0644041	0.0540455	0.0495449	0.0713991	0.0436637
5745			4-(2-Nitroethyl)phenyl primeveroside;	0.394003517873012;	MS1 mz matched	462.417	60.143	0.0574194	0.0477628	0.0734627	0.0829335	0.0660539	0.0480231	0.0731167	0.0503844	0.0821912	0.0762537	0.0417741	0.0666541	0.0497913	0.0848071	0.0568045	0.0419974	0.066666	0.0497169	0.0368826	0.0423506	0.0617941	0.0292324	0.0397713	0.0302517	0.0741925	0.0654148	0.0583682	0.0676899
5747					Unmapped	462.906	346.076	0.406416	0.387717	0.405889	0.416447	0.401101	0.364185	0.410564	0.411804	0.423323	0.417535	0.386856	0.412623	0.407498	0.411935	0.447255	0.433617	0.510858	0.416122	0.406997	0.41149	0.38433	0.426834	0.397217	0.403756	0.45767	0.416045	0.438642	0.38945
5764					Unmapped	464.233	43.795	0.0285948	0.0132654	0.0194291	0.0293672	0.0365336	0.0258548	0.0838445	0.0315324	0.0216504	0.176058	0.0310356	0.05725	0.010417	0.0246379	0.0453496	0.0336807	0.0553303	0.090037	0.0681269	0.0660843	0.0348634	0.0385912	0.0928331	0.0861961	0.0516432	0.063332	0.0432561	0.0610607
5768			Adenylsuccinic acid;N(6)-(1,2-dicarboxyethyl)AMP;Gentamicin C2;Gentamicin C2b;Sagamicin;Gentamicin C2a	19.3613809304786;19.3613809304786;3.8204137875535;3.8204137875535;3.8204137875535	MS1 mz matched	464.302	213.156	0.0353505	0.0825291	0.0303144	0.0192734	0.022688	0.0310757	0.009851	0.0810333	0.00650028	0.0297544	0.00704029	0.0296487	0.0106036	0.0155124	0.0153783	0.0132717	0.0110016	0.0302045	0.0446478	0.0883493	0.0221341	0.0226539	0.0209631	0.0823811	0.0378668	0.0372242	0.0382025	0.0340343
5769					Unmapped	464.315	170.8	0.206852	0.101024	0.0515457	0.0867899	0.0864577	0.0938031	0.037836	0.111567	0.072473	0.0455353	0.0404148	0.0677621	0.165188	0.0388541	0.0576574	0.0555031	0.0236973	0.0543121	0.0435149	0.0322292	0.0432049	0.0833103	0.0314226	0.0201602	0.0623051	0.0665601	0.0616866	0.0540142
5771			Tizoxanide glucuronide;	24.9224571729488;	MS1 mz matched	464.375	46.58	0.163854	0.355063	0.204416	0.148894	0.211983	0.259297	0.0673561	0.120112	0.112878	0.108784	0.096995	0.10067	0.129699	0.119978	0.130783	0.0730319	0.159065	0.19127	0.181073	0.277017	0.12257	0.161177	0.170572	0.197428	0.20824	0.217878	0.168663	0.140647
5773					Unmapped	464.885	347.078	1.10707	1.04872	1.06173	1.0355	1.06784	1.03795	1.1882	1.1279	1.19715	1.07858	1.06819	1.15154	1.0289	1.04906	1.14777	1.06116	1.35632	1.09753	1.09403	1.09787	1.05079	1.17168	1.07727	1.04791	1.20576	1.19575	1.20259	1.13208
5774					Unmapped	464.971	350.824	0.0536103	0.051343	0.0549662	0.0588612	0.052115	0.0533725	0.049983	0.0512738	0.0466627	0.0467392	0.042209	0.04834	0.0489591	0.0467907	0.0486196	0.0497595	0.0521682	0.0415321	0.0493872	0.0490032	0.0483306	0.0527819	0.0406377	0.0552821	0.0494904	0.0443672	0.0502752	0.0440734
5793			Piperenol C;Isosakuranin;Puddumin A;7-Hydroxy-8-O-methylaloin B;Aromadendrin 4'-methyl ether 7-rhamnoside;Chalconosakuranetin;Sakuranin;NSC 407308	15.7384925460852;15.7384925460852;15.7384925460852;15.7384925460852;15.7384925460852;15.7384925460852;15.8433728621319	MS1 mz matched	466.178	46.961	0.143233	0.123699	0.218817	0.17096	0.15685	0.109311	0.172845	0.264278	0.320682	0.0992671	0.0894887	0.220957	0.130093	0.182619	0.16724	0.154052	0.203727	0.142791	0.138513	0.129076	0.174147	0.186215	0.0972809	0.12222	0.195976	0.188757	0.185595	0.174833
5794			Piperenol C;Isosakuranin;Puddumin A;7-Hydroxy-8-O-methylaloin B;Aromadendrin 4'-methyl ether 7-rhamnoside;Chalconosakuranetin;Sakuranin;NSC 407308	13.50703181354;13.50703181354;13.50703181354;13.50703181354;13.50703181354;13.50703181354;13.611911895554	MS1 mz matched	466.177	85.1395	0.0632367	0.0507526	0.0941599	0.0802054	0.0676537	0.0512836	0.0605464	0.10791	0.129843	0.0513852	0.0473733	0.0894225	0.0527225	0.0699584	0.0741488	0.0608937	0.104767	0.0629759	0.0622951	0.0505447	0.0775507	0.0691982	0.0618274	0.0545452	0.0721231	0.0725586	0.0745448	0.0788091
5797	Glycocholic acid	0.9464			MS2 forward	466.318	230.335	0.0774228	0.0969221	0.0259005	0.0310681	0.0261473	0.0413425	0.0434484	0.201071	0.0193418	0.0575615	0.01742	0.0778612	0.0223557	0.0201272	0.0286661	0.0319796	0.0229714	0.0439699	0.0620983	0.0705537	0.0372479	0.0576074	0.0275222	0.107314	0.0584461	0.0614385	0.0636227	0.0648448
5799					Unmapped	466.331	169.654	0.106084	0.0685277	0.0525008	0.0814184	0.0540394	0.0458526	0.0543562	0.0922148	0.0604205	0.0426463	0.0558149	0.0650438	0.10201	0.0553613	0.0547211	0.0482225	0.0517671	0.0353162	0.0351084	0.0268789	0.0389724	0.0378601	0.0391467	0.0299553	0.0673284	0.0562951	0.0635062	0.0568045
5802					Unmapped	466.391	46.7775	0.0718335	0.0357322	0.0506966	0.0502129	0.0553439	0.0558754	0.059533	0.0257111	0.0284276	0.0509877	0.0265022	0.0380614	0.0463421	0.0257347	0.0893936	0.11482	0.0783732	0.144216	0.126031	0.151463	0.121541	0.152468	0.0876533	0.130118	0.0827975	0.0826214	0.085253	0.086933
5814			Agnuside;Agnuside	11.7737408487051;11.7988404958526	MS1 mz matched	467.161	214.562	0.00944844	0.00873692	0.0124145	0.01153	0.0103291	0.00854305	0.0120532	0.0213215	0.0260346	0.0075571	0.0052375	0.0171219	0.00928694	0.0114424	0.00939347	0.00956344	0.00983468	0.00686712	0.00944294	0.0104432	0.0108616	0.0123722	0.00731105	0.00773847	0.0115465	0.0104057	0.0107275	0.0112479
5821			LysoSM(d18:0);Vitamin K1 epoxide;(2,3-Epoxyphytyl)mequinone;2,3-Epoxy-2,3-dihydro-2-methyl-3-phytyl-1,4-phthoquinone;2,3-Epoxyphylloquinone;1a,7a-Dihydro-1a-methyl-7a-(3,7,11,15-tetramethyl-2-hexadecenyl)-phth[2,3-b]oxirene-2,7-dione;Phylloquinone oxide;Phylloquinone epoxide;Phylloquinone-2,3-epoxide;Vitamin K1 2,3-epoxide;Vitamin K1 oxide;omega-Hydroxyphylloquinone	-6.95974102749703;12.0374478363403;12.0374478363403	MS1 mz matched	467.35	204.84	0.00598941	0.040204	0.00886319	0.00496824	0.00475868	0.00603535	0.0230103	0.0524783	0.0095156	0.235964	0.0253019	0.0487944	0.00618296	0.0143105	0.0122541	0.009029	0.00977882	0.0252407	0.0509434	0.0590032	0.0252075	0.0227992	0.0765078	0.0601515	0.0319434	0.0273259	0.0298608	0.0312192
5832	1-Myristoyl-sn-glycero-3-phosphocholine	0.9814			MS2 forward	468.312	180.018	1.42223	1.3891	1.97864	1.28675	1.22351	1.06894	1.15182	2.30735	2.17559	1.08927	1.71291	1.78282	2.0144	2.34307	1.8539	2.01523	1.63177	1.47308	1.0725	0.634441	0.95766	0.98616	1.16907	1.26963	1.66113	1.64083	1.7008	1.6427
5833					Unmapped	468.314	27.248	0.0924502	0.0775645	0.0959849	0.0970602	0.0894698	0.0811234	0.0873086	0.0866426	0.0899364	0.0905934	0.0774004	0.0871694	0.0889737	0.087514	0.0952854	0.0907415	0.104751	0.0972354	0.0831327	0.0733517	0.0976759	0.0781433	0.087661	0.0818079	0.101262	0.0871842	0.099463	0.0859099
5838					Unmapped	468.391	13.271	0.119425	0.11559	0.0827259	0.118799	0.12541	0.111782	0.0621828	0.118316	0.132954	0.0219639	0.117711	0.097555	0.095811	0.118431	0.12294	0.113523	0.146016	0.122766	0.137814	0.117543	0.0719339	0.125008	0.114806	0.205937	0.128047	0.20117	0.126758	0.120318
5845			Copal-8-ol diphosphate;(13E)-8alpha-Hydroxylabd-13-en-15-yl diphosphate	4.027943363	MS1 mz matched	469.206	193	0.0193065	0.0230556	0.0290472	0.0334786	0.0258909	0.0218388	0.050631	0.0285296	0.0464202	0.0690366	0.0622319	0.046615	0.0455877	0.0441619	0.0587525	0.068622	0.0593211	0.0613022	0.0570068	0.0504656	0.0624877	0.0516597	0.051075	0.0686835	0.0533216	0.0479637	0.0528907	0.0487432
5864			Kalbreclasine	-21.19617099	MS1 mz matched	470.386	97.1645	0.0368345	0.0408206	0.0404126	0.0382362	0.0402555	0.0330317	0.0714045	0.0320583	0.0358425	0.0507131	0.0431565	0.046535	0.0460554	0.0352044	0.0914124	0.0868324	0.0939525	0.171156	0.118189	0.137625	0.0914924	0.113423	0.0977516	0.146116	0.0969602	0.067628	0.0776303	0.100067
5881					Unmapped	471.912	345.959	0.023175	0.023282	0.0242821	0.0290642	0.0265361	0.0202837	0.0190026	0.0254782	0.0218733	0.0253849	0.0205007	0.022283	0.0202657	0.0137662	0.0195727	0.0201754	0.0241123	0.0144088	0.0259854	0.0216148	0.0217258	0.0230227	0.0239166	0.0342531	0.0205092	0.0210586	0.0208299	0.0190859
5893					Unmapped	473	346.055	0.0887582	0.0919753	0.0942491	0.129008	0.0978339	0.0902895	0.095195	0.102914	0.0970282	0.103975	0.0959127	0.0986922	0.0801888	0.0918339	0.106449	0.124943	0.108396	0.101333	0.101756	0.0893103	0.0825259	0.0891108	0.100273	0.127762	0.114715	0.0904828	0.08607	0.0736925
5929			LysoPE(0:0/18:3(6Z,9Z,12Z));LysoPE(18:3(6Z,9Z,12Z)/0:0);LysoPE(18:3(9Z,12Z,15Z)/0:0);LysoPE(0:0/18:3(9Z,12Z,15Z));	-3.97500460891927;-3.97500460891927;-3.97500460891927;-3.97500460891927;	MS1 mz matched	476.267	40.0135	0.167566	0.148831	0.176364	0.367373	0.183294	0.119854	0.277355	0.0337539	0.0463115	0.311572	0.200984	0.146568	0.198506	0.490093	0.301321	0.147088	0.372504	0.382191	0.16994	0.150928	0.178242	0.0541543	0.352559	0.107122	0.236365	0.205457	0.230521	0.213731
5931			Dinoprost Tromethamine;Dinoprost tromethamine	-12.2102308840637;-12.1736239900342	MS1 mz matched	476.309	106.353	0.191368	0.153769	0.112482	0.0846002	0.352687	0.163172	0.135157	0.125941	0.0975401	0.44773	0.156753	0.156085	0.136649	0.0953271	0.105703	0.101173	0.126317	0.0621273	0.115725	0.0980395	0.12084	0.141322	0.11378	0.0967857	0.276155	0.310822	0.275748	0.235033
5933			2-(Methoxycarbonyl)-5-methyl-2,4-bis(3-methyl-2-butenyl)-6-(2-methyl-1-oxopropyl)-5-(4-methyl-3-pentenyl)cyclohexanone;(3beta,17alpha,23S)-17,23-Epoxy-3,29-dihydroxy-27-norlanost-8-en-24-one;(3beta,5alpha,9alpha,22E,24R)-3,5,9-Trihydroxy-23-methylergosta-7,22-dien-6-one;	-3.51267916811952;-3.51267916811952;-3.51267916811952;	MS1 mz matched	476.375	46.9255	0.0963264	0.159656	0.115235	0.061457	0.0784544	0.0889408	0.04486	0.0581801	0.0636958	0.0775983	0.0640477	0.0586275	0.0831455	0.0537149	0.0674565	0.0870903	0.0592022	0.0460819	0.065311	0.0616686	0.0620822	0.0595112	0.0804069	0.0585915	0.0803068	0.0756274	0.0705936	0.0729668
5941					Unmapped	477.173	192.999	0.0993292	0.106727	0.175325	0.152988	0.140067	0.174372	0.330727	0.15491	0.182545	0.379715	0.309814	0.247135	0.227568	0.183903	0.336581	0.387488	0.357064	0.407919	0.399082	0.437869	0.416104	0.371749	0.366211	0.438357	0.257496	0.288224	0.329798	0.349982
5947			Loquatoside;	-7.07145661276042;	MS1 mz matched	477.346	33.71	0.050982	0.058028	0.0376555	0.0331169	0.0452701	0.0346003	0.0735756	0.0273214	0.0424649	0.100181	0.0326849	0.0515165	0.0467995	0.0327885	0.0688948	0.0505372	0.111405	0.0702795	0.0602336	0.0827586	0.0481453	0.0685915	0.0592524	0.0489432	0.0591303	0.0606424	0.0868859	0.0984876
5953					Unmapped	478.029	26.53	0.157339	0.341307	0.104419	0.124684	0.157097	0.113454	0.132089	0.552918	0.343672	0.336385	0.216696	0.329622	0.240323	0.326095	0.224695	0.159839	0.288352	0.13902	0.234114	0.512597	0.252308	0.158686	0.161805	0.270597	0.301165	0.301771	0.272586	0.270134
5957			Furcelleran;19-Chloroproansamitocin	10.7574695190448;15.3854278300802	MS1 mz matched	478.199	220.224	0.0233118	0.0336168	0.024846	0.0265713	0.0194622	0.0279157	0.109589	0.0238445	0.0232996	0.0631684	0.0195543	0.0500678	0.0265395	0.0323136	0.0439861	0.0466452	0.0319032	0.0823172	0.0491831	0.0457915	0.0680645	0.0834875	0.0254483	0.0328047	0.0474251	0.0471691	0.0449386	0.0416102
5960	1-Oleoyl-L-.alpha.-lysophosphatidic acid	0.6826			MS2 reverse	478.296	180.755	0.171384	0.159159	0.234765	0.167942	0.131903	0.189482	0.585833	0.487565	0.551629	0.418598	0.614798	0.53668	0.548592	0.479292	0.577465	0.646163	0.666398	0.396896	0.484878	0.325276	0.591589	0.355415	0.659919	0.459134	0.466169	0.429406	0.455592	0.424513
5961	1-Palmitoyl-sn-glycero-3-phosphocholine	0.9919			MS2 reverse	478.323	117.439	0.0240644	0.0499433	0.0320045	0.053377	0.0234434	0.0321933	0.0574037	0.0555617	0.0369913	0.0285417	0.024209	0.0452635	0.0399283	0.102179	0.129686	0.31119	0.0272418	0.0792817	0.0563422	0.0553468	0.0541844	0.0674527	0.046461	0.0562953	0.0676767	0.0562784	0.0599271	0.0618536
5962			LysoPC(16:0);	11.124850715075;	MS1 mz matched	478.332	175.702	0.584093	0.670413	0.706354	0.623527	0.601863	0.55605	0.536786	0.626827	0.637656	0.475457	0.557797	0.583664	0.646852	0.757344	0.603454	0.607536	0.590329	0.471311	0.479433	0.370709	0.475341	0.521334	0.475358	0.483912	0.609417	0.62892	0.648858	0.589709
5965					Unmapped	478.391	46.5835	0.187519	0.384459	0.357424	0.152328	0.232229	0.183062	0.0810284	0.0735533	0.0775581	0.0868414	0.0727044	0.0778585	0.0869607	0.116984	0.147377	0.154758	0.163359	0.174595	0.158917	0.150241	0.183851	0.177176	0.173206	0.120271	0.148181	0.18272	0.179905	0.157309
5985			LysoPE(0:0/18:1(9Z));LysoPE(18:1(11Z)/0:0);LysoPE(0:0/18:1(11Z));LysoPE(18:1(9Z)/0:0);	7.95053316182314;7.95053316182314;7.95053316182314;7.95053316182314;	MS1 mz matched	480.31	179.281	0.137384	0.144102	0.231727	0.142339	0.115985	0.130085	0.240683	0.390686	0.32465	0.174536	0.281401	0.300532	0.352791	0.301959	0.249237	0.236531	0.253884	0.146131	0.174901	0.118909	0.188017	0.165295	0.210301	0.165186	0.226731	0.227392	0.256514	0.221078
5987			LysoPC(P-16:0);	19.2634595855213;	MS1 mz matched	480.347	167.183	0.364308	0.349238	0.581081	0.457307	0.383991	0.311593	0.23405	0.26015	0.290132	0.419296	0.338254	0.28491	0.326045	0.311692	0.308155	0.295855	0.38579	0.177746	0.194492	0.132912	0.212491	0.170062	0.223298	0.20646	0.31764	0.273069	0.314596	0.330566
6012	Tauroursodeoxycholic acid	0.862			MS2 reverse	482.295	137.417	0.0348618	0.0170751	0.0489176	0.0385435	0.0183314	0.0399626	0.0463568	0.0233269	0.0561738	0.194918	0.0278589	0.0558397	0.0318497	0.0206352	0.0834237	0.157408	0.0514239	0.0957231	0.0663586	0.0749798	0.0666946	0.0637504	0.0652566	0.0667099	0.0450408	0.0523129	0.0523192	0.0558513
6013			LysoPE(18:0/0:0);LysoPE(0:0/18:0);LysoPC(15:0);T 0901317;T0901317	21.5731076704752;21.5731076704752;21.5731076704752;-11.3790315929239	MS1 mz matched	482.327	26.524	0.135615	0.104723	0.114296	0.120753	0.122182	0.128585	0.121023	0.117624	0.123261	0.130822	0.113867	0.120978	0.115123	0.15095	0.134614	0.125835	0.145765	0.132828	0.116973	0.120509	0.109996	0.104009	0.137035	0.111166	0.143234	0.123785	0.114057	0.114823
6014	Ile-Thr	0.9831			MS2 reverse	482.327	176.978	1.68026	1.75396	2.7942	1.1961	1.29029	1.56267	2.04569	3.36088	2.2763	1.6804	2.43543	2.46035	2.7744	3.64797	2.42669	2.01105	2.27569	2.2416	1.49935	1.1434	1.28684	1.83838	1.63072	1.24213	2.05759	2.185	2.05303	2.29696
6016			1-O-Hexadecyl-lyso-sn-glycero-3-phosphocholine;1-O-Hexadecyl-2-lyso-sn-glycero-3-phosphocholine	-4.570448477	MS1 mz matched	482.355	179.507	2.44527	2.05364	3.0135	3.92101	2.799	1.97842	0.256396	0.924997	4.15308	1.45466	3.52377	1.92037	0.506543	5.36011	0.811413	0.149273	0.0707286	0.0834823	0.764796	0.528237	2.07253	0.310265	0.231903	1.35053	1.7097	1.66845	1.53421	1.5156
6024			3'-Hydroxy-T2 Toxin;2'-Dehydrokamycin A;2'-Oxokamycin;6'-Oxokamycin C	-0.409153425959072;-15.3456164624835;-15.3456164624835	MS1 mz matched	483.223	183.421	0.480273	0.579942	1.06469	1.07566	0.588229	0.565128	2.34984	1.0963	2.26719	3.82593	3.05104	2.21125	2.27867	2.30808	2.75585	3.33092	2.68573	2.5659	2.54597	2.32443	2.70293	2.26732	2.35201	3.0428	2.01875	2.19802	2.14593	1.99135
6035					Unmapped	484.1	24.0505	0.0310028	0.0637016	0.0542612	0.0294219	0.0327812	0.0331788	0.0106646	0.0628942	0.0345806	0.0204232	0.0668414	0.0375636	0.0408859	0.0410537	0.0240572	0.0121649	0.0257208	0.0165888	0.0200448	0.0253869	0.0179	0.0204807	0.0163118	0.0221429	0.0276266	0.0270724	0.0289371	0.0262214
6047					Unmapped	484.888	346.01	0.579576	0.575029	0.58302	0.610444	0.61033	0.591205	0.586757	0.599743	0.627109	0.596437	0.55659	0.598932	0.571251	0.577091	0.644682	0.649152	0.718366	0.613678	0.592637	0.596157	0.555126	0.608549	0.582802	0.599304	0.658428	0.587542	0.592716	0.581998
6052	Thymidine	0.9944			MS2 forward	485.19	98.8955	0.163229	0.323362	0.742867	0.257805	0.123065	0.118817	0.0965363	0.0978052	0.0691481	0.0651562	0.100492	0.0868287	0.087263	0.332167	0.140441	0.133692	0.111488	0.0990111	0.174941	0.174457	0.0759699	0.0927209	0.146423	0.322975	0.207358	0.17155	0.179631	0.1906
6077					Unmapped	486.953	350.88	0.0469492	0.0443338	0.0444427	0.043452	0.0446779	0.0454242	0.0415988	0.0442072	0.0391229	0.0380373	0.0350598	0.0406241	0.0405615	0.0375059	0.0404475	0.0424838	0.042223	0.0358979	0.0413802	0.0381233	0.0330801	0.0496615	0.0362169	0.0425959	0.039206	0.0361128	0.0379187	0.0372201
6081			Isoquercitrin;6-Hydroxykaempferol 7-glucoside;Quercetin 4'-glucoside;Quercetin 3-galactoside;2'-Hydroxyisoorientin;Myricitrin;6-Hydroxykaempferol 3-glucoside;Myricetin 7-rhamnoside;Quercetin 3-O-glucoside;Isoquercitrin;2-(3,4-Dihidroxyphenyl)-3-(beta-D-glucofuranosyloxy)-5,7-dihydroxy-4H-1-benzopyran-4-one;Isotrifoliin;Gossypetin 8-rhamnoside;Hyperin;Quercetin 3-galactoside;Myricitrin;Myricetin 3…	1.50739820269642;1.50739820269642;1.50739820269642;1.50739820269642;1.50739820269642;1.50739820269642;1.50739820269642;1.50739820269642;1.50739820269642;1.50739820269642;1.50739820269642;1.50739820269642;1.50739820269642;1.50739820269642;1.50739820269642	MS1 mz matched	487.367	346.554	0.0577605	0.0521512	0.0528071	0.0551437	0.0563731	0.051286	0.060766	0.0539113	0.0572105	0.0583607	0.0503857	0.0567114	0.0496914	0.0544835	0.0587983	0.0559416	0.0652266	0.0626145	0.0534567	0.054758	0.0556876	0.0562385	0.052565	0.050242	0.0659214	0.0588634	0.0613325	0.0613087
6088			LysoPE(0:0/20:2(11Z,14Z));LysoPE(20:2(11Z,14Z)/0:0);	-11.5559180789364;-11.5559180789364;	MS1 mz matched	488.304	36.1435	0.178623	0.18837	0.232013	0.313175	0.188479	0.182374	0.277346	0.210079	0.234577	0.168968	0.46988	0.256419	0.29237	0.354931	0.217234	0.174681	0.18425	0.189798	0.15834	0.105169	0.0988534	0.183543	0.20347	0.130254	0.155251	0.233289	0.218314	0.227655
6109			Buprenorphine;Buprenorphine	0.944140038410367;0.855974574038024	MS1 mz matched	490.293	180.031	0.0652521	0.0691116	0.0960821	0.0566859	0.0549485	0.0531091	0.0552383	0.0945376	0.0881035	0.0639082	0.0739834	0.0772237	0.086651	0.103067	0.0799014	0.0850479	0.0706432	0.0646605	0.0454119	0.0346366	0.0401466	0.0484585	0.0449406	0.0488519	0.0661869	0.0659687	0.075423	0.074271
6127			Sildenafil;Sildefil	12.8126041927322;12.8636376385051	MS1 mz matched	492.244	25.3415	0.022787	0.0218977	0.0213029	0.0226376	0.0253799	0.0214069	0.0423087	0.0208404	0.0201887	0.0215814	0.0381408	0.0281956	0.0245672	0.0229798	0.0318282	0.0241299	0.0487191	0.027823	0.0228696	0.0206756	0.0181332	0.0262933	0.0247968	0.0201174	0.0330379	0.031318	0.0456345	0.0318328
6139					Unmapped	493.146	192.947	0.00978639	0.0104312	0.0153101	0.0113462	0.0121764	0.0163538	0.0274127	0.0123517	0.0146009	0.0323825	0.0254772	0.0202834	0.0192584	0.0204579	0.0288161	0.0347448	0.0268507	0.0353172	0.0343326	0.0353581	0.0307309	0.0293373	0.0351247	0.0395019	0.0245039	0.0254318	0.029022	0.0298448
6151					Unmapped	494.209	46.594	0.0341079	0.0323318	0.0563234	0.03864	0.0482418	0.0282266	0.0425292	0.0595216	0.0750664	0.0355141	0.0275116	0.0535338	0.0342427	0.0476366	0.0475476	0.0431761	0.0654448	0.0337896	0.0456387	0.044822	0.0470367	0.0548881	0.0461227	0.0356871	0.0409006	0.0450155	0.0432507	0.0481316
6155					Unmapped	494.351	47.018	0.042756	0.0682215	0.0571395	0.0111705	0.0408829	0.0456472	0.0498201	0.0167086	0.0162989	0.0679751	0.0152197	0.0304068	0.0615903	0.0173978	0.0526892	0.0469497	0.0631147	0.0642814	0.0579787	0.0576656	0.0846121	0.0694451	0.0421577	0.0524632	0.0583629	0.0579998	0.0595585	0.0565941
6156					Unmapped	494.362	165.668	0.0319572	0.0311661	0.0436812	0.0386729	0.0265231	0.0259102	0.0214239	0.0182602	0.0244552	0.0254048	0.0246785	0.0221121	0.03057	0.0272834	0.02378	0.0228604	0.0255759	0.0145265	0.0143416	0.010623	0.01736	0.0129031	0.0153128	0.0150713	0.0242435	0.0234739	0.0216769	0.0193282
6183			CMP-N-trimethyl-2-aminoethylphosphonate;Compound WIN VIII;5-(5-(2,6-Dichloro-4-(4,5-dihydro-2-oxazolyl)phenoxy)pentyl)-3-(hydroxyethyloxymethyleneoxymethyl)isoxazole	24.2958174222397;-6.12658496339789	MS1 mz matched	496.34	27.165	0.0735312	0.0691158	0.0794612	0.0744975	0.0744043	0.0899708	0.0823348	0.0758066	0.0810637	0.081495	0.0707031	0.0790078	0.0780044	0.0814	0.0829935	0.0856674	0.0822053	0.0846306	0.0792147	0.0873904	0.0926147	0.0760128	0.0850208	0.0685198	0.0910641	0.0800323	0.0870741	0.0770254
6192			CI Orange G;C.I. Orange G;Sunset Yellow FCF;C.I. Food Yellow 3;Food yellow No.5	21.0189779245479;21.0189779245479	MS1 mz matched	496.961	345.956	0.479637	0.505442	0.533268	0.733276	0.564365	0.507929	0.466272	0.571209	0.550219	0.586444	0.508375	0.532869	0.435951	0.502652	0.590533	0.681096	0.626474	0.550995	0.552871	0.486383	0.440679	0.479071	0.539336	0.707211	0.632545	0.477122	0.458882	0.438995
6193			3,4-Dihydro-3-hydroxy-4-S-glutathionyl bromobenzene;2,3-Dihydro-2-S-glutathionyl-3-hydroxy bromobenzene;3,4-Dihydro-3-hydroxy-4-S-glutathionyl bromobenzene;2,3-Dihydro-2-S-glutathionyl-3-hydroxy bromobenzene	-21.2581018989822;-21.2581018989822;-21.2927540757829;-21.2927540757829	MS1 mz matched	497.062	165.397	2.09137	1.96129	2.01849	2.33128	2.18684	2.07592	2.11119	2.07789	2.24423	2.36525	1.98394	2.15047	1.88821	2.10786	2.28402	2.31358	2.5578	2.18216	2.16817	2.18676	2.03879	2.2075	2.13352	2.20504	2.46424	2.30829	2.2443	1.98082
6233			Conivaptan;Strictosamide	-15.9030737109977;-5.11220188183438	MS1 mz matched	499.198	193.004	0.02162	0.0188148	0.034065	0.0321313	0.0251321	0.0288752	0.053737	0.0338079	0.0435199	0.0603221	0.0545045	0.0464333	0.038186	0.0395425	0.0606375	0.0689205	0.0627025	0.0751881	0.068453	0.0763759	0.0693937	0.063994	0.0652252	0.0728157	0.0571452	0.0580983	0.066029	0.0587922
6250			LysoPE(18:2(9Z,12Z)/0:0);LysoPE(0:0/18:2(9Z,12Z));	5.15561398243422;5.15561398243422;	MS1 mz matched	500.278	180.698	0.0145049	0.0109101	0.0206044	0.0138021	0.00836153	0.0192519	0.0322746	0.0315414	0.0362162	0.0229773	0.0325632	0.0322293	0.0299436	0.0355398	0.033165	0.0326475	0.0383265	0.0256728	0.0275537	0.0189267	0.031565	0.0207522	0.0356975	0.0279421	0.030826	0.0321554	0.0301243	0.0298798
6268	Taurolithocholic acid	0.7627			MS2 reverse	501.336	45.818	0.0205077	0.0121416	0.0125135	0.0173361	0.0157477	0.0276022	0.0130934	0.0161163	0.0195906	0.0181822	0.0106653	0.0158982	0.0172008	0.00875542	0.014961	0.0178986	0.0125949	0.0169353	0.0161321	0.0205292	0.023728	0.0110005	0.0160954	0.0168028	0.0260186	0.015059	0.01505	0.0223367
6273	Fexofenadine	0.6549			MS2 reverse	502.295	177.561	0.265994	0.259258	0.370855	0.264198	0.268124	0.344284	0.500472	0.443261	0.401222	0.347709	0.515987	0.445024	0.374629	0.38794	0.559296	0.679034	0.595449	0.553502	0.567285	0.446057	0.646341	0.452419	0.620353	0.644897	0.518806	0.480105	0.502041	0.467135
6298	1-Eicosatrienoyl-sn-glycero-3-phosphoethanolamine	0.9805			MS2 reverse	504.308	178.161	0.120119	0.156725	0.172328	0.130289	0.113384	0.104261	0.164594	0.173277	0.168918	0.114203	0.147537	0.161318	0.167048	0.196142	0.179488	0.180068	0.197532	0.143735	0.128876	0.113743	0.11366	0.124068	0.149781	0.124158	0.143035	0.161521	0.157331	0.160063
6299			1-O-Hexadecyl-lyso-sn-glycero-3-phosphocholine;1-O-Hexadecyl-2-lyso-sn-glycero-3-phosphocholine	-4.570448477	MS1 mz matched	504.344	178.204	0.224667	0.141622	0.24466	0.184119	0.133107	0.17237	0.0894668	0.204579	0.100211	0.126539	0.17521	0.13531	0.117355	0.243082	0.139447	0.12199	0.167144	0.0603726	0.0866264	0.0652597	0.118938	0.0544262	0.114815	0.0865332	0.202093	0.106626	0.175521	0.180848
6303					Unmapped	504.443	33.0455	0.0254739	0.0338362	0.0159342	0.0152273	0.0222394	0.0232819	0.0146315	0.0193431	0.0196814	0.0184959	0.0197214	0.01813	0.0319288	0.0327664	0.0260381	0.025053	0.0225831	0.024344	0.0229859	0.0260497	0.0356494	0.0224687	0.0197631	0.0208281	0.0239759	0.0225967	0.0243263	0.0215463
6309			Tetrahydroaldosterone-3-glucuronide;Saccharocin;KA-5685;4''-Deamino-4''-hydroxyapramycin	5.4379668607876;-7.9590674417271	MS1 mz matched	505.247	28.5455	0.0212084	0.0173367	0.014681	0.0258845	0.0134062	0.0348779	0.0225241	0.0203595	0.0210625	0.0352734	0.016839	0.0222635	0.0437541	0.0291388	0.0314135	0.0277178	0.0343443	0.0252028	0.0466783	0.0292955	0.0416317	0.0313447	0.0627504	0.0543508	0.0354445	0.0356262	0.0391817	0.0328932
6320					Unmapped	506.056	26.429	0.0329236	0.0490453	0.0231924	0.0284555	0.0329592	0.0260864	0.0274447	0.0526182	0.039999	0.0422314	0.0351265	0.0397523	0.0375899	0.0455498	0.0375936	0.031249	0.0448215	0.0300834	0.0350808	0.0480425	0.0377946	0.0269589	0.0335276	0.0388778	0.0419376	0.0426805	0.0416954	0.0383045
6331			O-(1->4)-alpha-L-Dihydrostreptosyl-streptidine 6-phosphate;alpha-L-Dihydrostreptosyl-(1->4)-streptidine 6-phosphate	11.46630728	MS1 mz matched	506.421	46.0755	0.0508381	0.0715123	0.082999	0.0543077	0.084266	0.0600651	0.0332799	0.191553	0.140371	0.0390166	0.107606	0.11205	0.141101	0.0435031	0.0679137	0.0488057	0.0742386	0.0537013	0.0448501	0.0372649	0.0565216	0.0486111	0.0552499	0.029157	0.0411376	0.0480598	0.0555129	0.0587803
6335			Flufenoxuron	-12.48038176	MS1 mz matched	506.795	55.4765	0.163161	0.199228	0.193939	0.228323	0.197944	0.200814	0.161078	0.178152	0.170743	0.209345	0.168953	0.173823	0.184444	0.194149	0.225944	0.256011	0.240408	0.202987	0.197415	0.19917	0.172	0.206551	0.191506	0.203059	0.238726	0.220464	0.215802	0.214916
6336					Unmapped	506.871	346.111	0.287898	0.293204	0.294304	0.337539	0.316076	0.285583	0.294574	0.31064	0.316433	0.312601	0.275474	0.30458	0.271333	0.287388	0.329033	0.340472	0.371887	0.30853	0.304086	0.282968	0.274857	0.310144	0.300258	0.320736	0.355162	0.302726	0.281998	0.280873
6352			Theasapogenol A;	8.41435693833945;	MS1 mz matched	507.366	47.653	0.0500198	0.0504396	0.053523	0.0379864	0.0382717	0.0368613	0.0228179	0.0620623	0.0384871	0.0366075	0.0377537	0.0403341	0.0391342	0.0512373	0.0517801	0.0659003	0.0426487	0.0529415	0.0345587	0.0407493	0.0377276	0.0291766	0.0217712	0.0492186	0.0497465	0.0441321	0.0545101	0.0664451
6364			C.I. Acid Yellow 17;C.I. Pigment Yellow;Gymnodimine;Gymnodimine A;GYM A	5.91336914204091;5.91336914204091;-13.6004836253727	MS1 mz matched	508.329	48.517	0.0810578	0.131522	0.0742214	0.21658	0.294951	0.0622818	0.197291	0.0850156	0.042687	0.0451701	0.110162	0.102198	0.137548	0.115125	0.177026	0.129983	0.290534	0.136747	0.160492	0.0812428	0.110628	0.250299	0.205451	0.0741431	0.135843	0.124348	0.113723	0.131694
6366			Gymnodimine;Gymnodimine;Gymnodimine A;GYM A	12.8512754162746;12.7702627987312	MS1 mz matched	508.341	174.554	0.293439	0.315836	0.370922	0.236428	0.194039	0.213352	0.259051	0.932079	0.623203	0.264888	0.316718	0.541983	0.64297	0.715734	0.403941	0.320358	0.325806	0.273828	0.240228	0.183783	0.205167	0.250233	0.249352	0.255416	0.444949	0.39061	0.439813	0.389084
6369			LysoPC(P-18:0);	8.13017944781836;	MS1 mz matched	508.378	176.26	1.66382	1.33852	2.12189	2.23123	1.49315	1.60061	0.811767	0.983957	1.0156	1.11142	1.05388	0.966217	1.50564	1.04301	1.08184	1.02137	1.23323	0.634027	0.663719	0.522854	0.699999	0.582288	0.719096	0.728993	1.33066	1.14959	1.29251	1.10351
6398			LysoPC(17:0);LysoPE(0:0/20:0);LysoPE(20:0/0:0);	9.54258909196741;9.54258909196741;9.54258909196741;	MS1 mz matched	510.358	173.844	3.20043	3.17769	5.15419	3.82029	3.65727	3.23006	2.68551	4.79197	4.28468	2.21987	2.88126	3.64669	3.97836	5.11122	3.17836	2.607	2.93338	2.55732	1.79041	1.27294	1.85652	1.99437	1.89282	1.6533	3.5271	3.30254	3.25272	3.2222
6401	1-O-Octadecyl-sn-glyceryl-3-phosphorylcholine	0.8629			MS2 forward	510.392	176.362	0.302192	0.23595	0.362382	0.481375	0.337288	0.293419	0.201104	0.234877	0.258985	0.349326	0.276427	0.247899	0.390589	0.248878	0.256671	0.234139	0.278175	0.163876	0.173451	0.173558	0.201085	0.126326	0.171957	0.211669	0.258567	0.271956	0.287153	0.278447
6408			Dide-O-methyl-4-O-alpha-D-glucopyranosylsimmondsin;	-9.39114950309085;	MS1 mz matched	510.454	145.071	0.0679274	0.0703928	0.0645709	0.0779447	0.0633728	0.0467953	0.0605381	0.0266739	0.0222065	0.0743781	0.0562806	0.0422441	0.0398485	0.0424296	0.0543177	0.0554198	0.070947	0.0430557	0.0461695	0.0294182	0.0563494	0.0523706	0.0505079	0.0380942	0.0521003	0.0471933	0.0453825	0.046545
6428					Unmapped	512.333	27.729	0.0764103	0.0579514	0.0705289	0.0730921	0.0693516	0.0802285	0.0697094	0.0652099	0.065845	0.0750961	0.0636811	0.0674149	0.0763639	0.0698087	0.0757483	0.0756672	0.0809849	0.0707188	0.0648225	0.0609536	0.0786055	0.0653124	0.0621138	0.0633234	0.0830897	0.0698093	0.0760657	0.0764027
6429					Unmapped	512.337	193.637	0.282951	0.254609	0.190006	0.177141	0.265984	0.167242	0.110926	0.214573	0.184438	0.277974	0.174917	0.181273	0.183953	0.215019	0.153842	0.134595	0.157886	0.111983	0.115408	0.0929232	0.140472	0.086853	0.146596	0.111809	0.173275	0.241384	0.261898	0.149825
6435					Unmapped	512.418	38.823	0.175808	0.19243	0.17942	0.190532	0.188377	0.235895	0.205177	0.215316	0.193318	0.182931	0.189845	0.200961	0.175598	0.332921	0.224523	0.222487	0.222294	0.18738	0.212292	0.207609	0.207194	0.313433	0.167217	0.159893	0.251249	0.238347	0.2532	0.287855
6460			Sulfolithocholylglycine;	5.79921886920323;	MS1 mz matched	514.285	162.286	0.016714	0.0112458	0.0146921	0.016689	0.0215086	0.0288615	0.0338931	0.0349304	0.0317719	0.119925	0.0255478	0.0413728	0.0131176	0.0253152	0.0491489	0.057978	0.0479888	0.0806266	0.144765	0.30251	0.103534	0.073008	0.101458	0.216135	0.0892356	0.0836669	0.0854739	0.0780891
6466					Unmapped	515.011	345.956	0.629173	0.654509	0.7318	1.14928	0.785092	0.706371	0.658553	0.795801	0.718916	0.853104	0.676206	0.73247	0.518367	0.660218	0.820963	1.09317	0.804392	0.721098	0.773099	0.622742	0.540749	0.598502	0.750962	1.11335	0.881859	0.565249	0.537308	0.517704
6471			Lorazepam glucuronide;	4.02186284645242;	MS1 mz matched	515.317	137.481	0.0690742	0.0456674	0.0478115	0.073976	0.0479897	0.152645	0.188718	0.10601	0.140646	0.197717	0.10063	0.145934	0.0455219	0.0584815	0.178017	0.166719	0.280141	0.208093	0.394892	0.47404	0.246016	0.45183	0.238202	0.520792	0.174071	0.167149	0.297372	0.237989
6489			LysoPC(18:4(6Z,9Z,12Z,15Z));2-Aminoethylphosphocholate	-7.00677598843996;-7.02754039766143	MS1 mz matched	516.298	36.07	0.0267252	0.0302422	0.0289493	0.0413872	0.0374426	0.041002	0.0346401	0.0461719	0.0234955	0.0478529	0.0492737	0.037528	0.0420961	0.0348224	0.0449219	0.0356959	0.0552468	0.0526929	0.052924	0.0562617	0.0494038	0.056722	0.0452454	0.0568729	0.0476737	0.0515603	0.039315	0.0442069
6490			Taurallocholic acid;Taurocholic acid;Taurohyocholate;Tauro-b-muricholic acid;Tauroursocholic acid;Taurocholate;Taurocholic acid;Cholyltaurine;Taurohyocholate;N-(3alpha,6alpha,7alpha-Trihydroxy-5beta-cholan-24-oyl)taurine	6.45556714969387;6.45556714969387;6.45556714969387;6.45556714969387;6.45556714969387;6.40413963579743;6.40413963579743	MS1 mz matched	516.308	177.536	0.121837	0.132696	0.167977	0.128728	0.120956	0.127271	0.155122	0.356359	0.198017	0.172611	0.167692	0.223229	0.19801	0.177565	0.180877	0.193229	0.17777	0.154334	0.214131	0.213611	0.175591	0.13802	0.246201	0.272821	0.23718	0.215103	0.234673	0.212622
6501			Glyburide;Glyburide;Glibenclamide	-8.09710042837527;-7.08497004570631	MS1 mz matched	516.989	345.862	0.0202731	0.0225564	0.027684	0.0158571	0.0311289	0.0270861	0.0192794	0.0301443	0.0258782	0.0304663	0.0249247	0.0256196	0.0212972	0.0275472	0.0245341	0.019455	0.0313927	0.0215879	0.0246241	0.0171853	0.0138551	0.0244784	0.0149542	0.0412679	0.0200938	0.0249052	0.0245244	0.0232325
6507			Ganoderic acid delta;Ganoderenic acid C;Ganoderic acid epsilon;Ganoderic acid B;Cucurbitacin D;Ganoderic acid A;L-Olivosyl-oleandolide	-20.3136223015093;-20.3136223015093;-20.3136223015093;-20.3136223015093;-20.3136223015093;-20.3136223015093;9.32744830748301	MS1 mz matched	517.298	579.317	0.122248	0.113469	0.119992	0.116418	0.109589	0.114369	0.118565	0.116845	0.111263	0.118329	0.115443	0.115823	0.124837	0.126222	0.128475	0.119355	0.142875	0.123656	0.116687	0.113086	0.115746	0.123196	0.123341	0.105228	0.128931	0.119448	0.114358	0.108282
6511	Taurodeoxycholic acid	0.9839			MS2 forward	517.333	136.715	0.182998	0.148548	0.0728752	0.163844	0.145022	0.255841	0.199193	0.105051	0.290934	0.934277	0.138357	0.265978	0.117576	0.0688158	0.370029	0.417961	0.238362	0.931815	0.437308	0.423369	0.840773	0.344684	0.378115	0.443051	0.275852	0.283439	0.312071	0.267148
6531					Unmapped	518.745	174.489	0.129107	0.119265	0.163779	0.109329	0.0988626	0.130793	0.152168	0.185439	0.151088	0.119556	0.183086	0.160583	0.230565	0.188489	0.14975	0.133167	0.147106	0.0937314	0.0787498	0.0767591	0.108332	0.068563	0.0784288	0.0789106	0.15068	0.128505	0.155947	0.139353
6549					Unmapped	520.271	25.0345	0.0296828	0.0257686	0.0303589	0.0355871	0.0358365	0.0378685	0.0370206	0.025967	0.0289731	0.0185696	0.0340526	0.0297851	0.038585	0.0336438	0.0357807	0.0326727	0.0386559	0.0356877	0.0300199	0.0205983	0.023373	0.043059	0.0302934	0.0227331	0.0487545	0.0415292	0.0456219	0.0462633
6553			LysoPC(18:2(9Z,12Z));	4.84776140706458;	MS1 mz matched	520.335	111.279	0.170539	0.0783177	0.0799664	0.0724369	0.270677	0.0860341	0.115121	0.111336	0.0889589	0.49581	0.137626	0.147454	0.113425	0.0744085	0.0808633	0.0911463	0.079136	0.0463101	0.0965933	0.0787811	0.0977283	0.108102	0.10089	0.0870417	0.210882	0.224628	0.198242	0.160538
6554			LysoPC(18:2(9Z,12Z));	8.68518741120973;	MS1 mz matched	520.344	174.505	39.7904	41.6701	52.8989	40.3241	36.6395	43.7929	52.0881	70.9354	74.1846	49.0231	73.5304	64.8442	84.6455	84.9693	62.7453	51.8551	67.5769	40.2547	37.7785	27.4644	42.635	34.7387	44.1869	36.4566	60.5752	55.9673	57.5688	55.886
6573			Molybdoenzyme molybdenum cofactor;Molybdenum cofactor	19.30287428	MS1 mz matched	522.285	220.816	0.059187	0.0355618	0.0190084	0.0441823	0.0468808	0.0513201	0.00618273	0.0429682	0.0230866	0.0119209	0.00721376	0.0211768	0.0372288	0.00959977	0.0106045	0.00615645	0.00645649	0.00643299	0.00707956	0.00932897	0.00911488	0.0059007	0.00713462	0.0065966	0.0237341	0.0234943	0.0225231	0.0205583
6575	1-Oleoyl-sn-glycero-3-phosphocholine	0.9674			MS2 forward	522.358	173.24	18.703	18.7983	26.0657	17.5173	18.1527	17.0191	18.5716	44.2382	38.08	18.427	26.0588	31.3525	40.1541	41.2095	25.7773	16.4004	27.2186	17.3076	14.6581	11.0978	16.5702	16.2488	17.1123	11.2312	25.8246	23.3918	24.2491	24.3296
6577			Mometasone furoate	6.712316814	MS1 mz matched	522.433	345.953	0.0275633	0.0330228	0.0380102	0.0590128	0.0357789	0.0349081	0.029642	0.0421569	0.0366226	0.0442929	0.0373912	0.0370808	0.0209682	0.0307737	0.0410953	0.0617117	0.0380567	0.0331706	0.0396919	0.0316625	0.0240595	0.0308114	0.0391769	0.0579605	0.0432531	0.0244926	0.0293756	0.0238394
6579					Unmapped	522.763	172.392	0.235601	0.246865	0.257662	0.211786	0.259489	0.203173	0.179542	0.186044	0.152576	0.0722263	0.171731	0.162572	0.275056	0.24741	0.172554	0.120041	0.177074	0.123523	0.0893168	0.0653597	0.0891138	0.127581	0.0942808	0.0551486	0.162173	0.170701	0.163671	0.150504
6589			Frangulanine;Adouetine X;Adouetine X;Frangulanine	-14.502047202169;-14.502047202169;-14.5901866404387;-14.5901866404387	MS1 mz matched	523.318	46.219	0.0300281	0.0218297	0.0189207	0.0266985	0.0254078	0.0356049	0.0139676	0.0213649	0.0191723	0.0170225	0.0108546	0.0173223	0.0199427	0.0132979	0.014238	0.0119311	0.0160908	0.0114594	0.0128737	0.0131086	0.0134598	0.0150724	0.0124093	0.0108314	0.0176115	0.022257	0.020561	0.0176284
6600					Unmapped	524.3	219.129	0.0473824	0.0356726	0.0196782	0.0384137	0.0324424	0.0423252	0.0088701	0.0421337	0.0244236	0.00805127	0.00672836	0.021592	0.0491546	0.0108944	0.0129993	0.00804902	0.00650543	0.0074889	0.00940189	0.00746362	0.0101946	0.00961324	0.00699442	0.0120276	0.0229303	0.021953	0.0223286	0.0213588
6603	1-Stearoyl-2-hydroxy-sn-glycero-3-phosphocholine	0.996			MS2 forward	524.375	172.082	137.603	141.675	155.222	115.068	154.65	113.511	101.313	118.098	117.703	54.1162	108.782	106.187	155.442	148.004	101.127	70.6765	103.611	74.1737	55.3672	40.4201	59.591	67.9628	67.3391	34.8211	100.06	96.2492	97.68	98.2514
6614					Unmapped	525.287	326.95	0.0108475	0.00655539	0.0147204	0.0158603	0.01895	0.016897	0.017915	0.0128267	0.0221072	0.0367213	0.0160446	0.0193696	0.0252127	0.0178976	0.0322878	0.0332527	0.0393635	0.0343155	0.0370556	0.051461	0.0375035	0.031853	0.0249111	0.0488325	0.0305886	0.0273857	0.021531	0.0226596
6642	Leu-Leu	0.9613			MS2 reverse	527.322	175.538	0.387863	0.38725	0.546217	0.332237	0.325083	0.310347	0.250144	0.311886	0.288439	0.301773	0.415497	0.298518	0.389623	0.466744	0.317415	0.296029	0.317788	0.188039	0.251607	0.194495	0.3337	0.293738	0.243291	0.208425	0.358635	0.368189	0.392288	0.495888
6655			LysoPE(0:0/20:2(11Z,14Z));LysoPE(20:2(11Z,14Z)/0:0);	-11.5559180789364;-11.5559180789364;	MS1 mz matched	528.298	36.194	0.0663694	0.0668149	0.0823655	0.0962952	0.063542	0.0522306	0.0450421	0.0572121	0.0592096	0.0222981	0.113688	0.0566557	0.0836883	0.111239	0.0525802	0.0354734	0.0433349	0.0313716	0.0250524	0.0215404	0.0228613	0.0213576	0.0332891	0.0226494	0.0493806	0.0392409	0.0379773	0.0410207
6661					Unmapped	528.857	346.209	0.399512	0.388379	0.374158	0.395879	0.40754	0.357286	0.401143	0.39822	0.409847	0.394418	0.3647	0.398368	0.351377	0.375566	0.412649	0.39814	0.4802	0.393592	0.391433	0.381264	0.365018	0.413421	0.387739	0.38686	0.462877	0.425334	0.415029	0.383529
6684	Ketoconazole	0.781			MS2 forward	531.158	44.3425	0.0104162	0.00556771	0.00665382	0.009269	0.00768746	0.00601622	0.0111658	0.0104196	0.127816	0.0107813	1.53297	0.194216	0.0118806	0.0383464	0.0150654	0.0145722	0.00888112	0.0116787	0.00986055	0.00813458	0.00759085	0.00730956	0.0101555	0.013615	0.0666334	0.0691682	0.0706639	0.0646291
6685					Unmapped	531.277	31.711	0.0209734	0.0553942	0.0764869	0.078628	0.0554007	0.0581833	0.0749432	0.0875263	0.0782578	0.0422183	0.0527723	0.073693	0.0992128	0.0771298	0.0804635	0.0518038	0.115382	0.0579499	0.0649522	0.0587803	0.0733633	0.0869292	0.0251473	0.0819403	0.0876443	0.0615317	0.115468	0.0735298
6686			Kukoamine B;Kukoamine A;Kukoamine D;Kukoamine C;Kukoamine A;Kukoamine B;Kukoamine C;Kukoamine D	2.81759494274875;2.81759494274875;2.81759494274875;2.81759494274875;2.88378278083102;2.88378278083102;2.88378278083102;2.88378278083102	MS1 mz matched	531.312	126.469	0.0594645	0.0254544	0.0253054	0.0808311	0.0494663	0.0871415	0.0798085	0.0942456	0.157777	0.178578	0.0742302	0.113769	0.0635187	0.0336604	0.105453	0.0991574	0.118755	0.178488	0.191778	0.2306	0.163965	0.10318	0.182657	0.28537	0.126413	0.128021	0.115289	0.113838
6687			Sulfolithocholylglycine;	5.79921886920323;	MS1 mz matched	531.312	162.339	0.0303966	0.031204	0.0300397	0.04065	0.0419265	0.0631763	0.0660562	0.0774316	0.077049	0.298419	0.0525719	0.0939089	0.0300572	0.0469595	0.115578	0.142396	0.111505	0.191375	0.329489	0.636103	0.247733	0.169922	0.228294	0.50593	0.198872	0.185953	0.193608	0.181527
6721	Taurocholate	0.9583			MS2 forward	533.328	180.049	0.171198	0.0451741	0.0563838	0.121968	0.0845188	0.168796	0.38893	0.13908	0.348783	0.560925	0.131744	0.303078	0.125051	0.059783	0.548735	0.947005	0.448502	0.711644	0.76481	0.915504	0.665512	0.426981	0.637113	1.21106	0.524693	0.496033	0.57426	0.455859
6733			Orlistat;	-18.921970736223;	MS1 mz matched	534.348	43.046	0.0896249	0.065291	0.0912815	0.032389	0.0477637	0.0608468	0.0810297	0.0497288	0.110143	0.066613	0.0461857	0.0755203	0.0315299	0.0427033	0.100341	0.112283	0.0658184	0.234691	0.176466	0.408456	0.0842904	0.132413	0.11581	0.228744	0.134194	0.134288	0.133412	0.115674
6764	Primaquine	0.8161			MS2 reverse	536.372	171.919	0.118468	0.134653	0.174254	0.116742	0.127219	0.117527	0.131126	0.310186	0.16844	0.0736663	0.162009	0.186168	0.205532	0.197718	0.130494	0.0897038	0.130564	0.0950557	0.0670382	0.0378012	0.0755774	0.0821225	0.0812133	0.0455406	0.123742	0.135	0.123813	0.12285
6788			CDP-ribitol;CDP-L-ribitol;CDP 5-ester with D-ribitol	1.272631569	MS1 mz matched	538.077	26.6305	0.0888962	0.0506934	0.0811021	0.077626	0.0829197	0.0863066	0.0843941	0.0807579	0.0905993	0.088366	0.0808155	0.0851185	0.0842556	0.0935829	0.0917639	0.0821256	0.101059	0.096631	0.0813386	0.0671643	0.0819739	0.08177	0.0904385	0.0768844	0.0806007	0.0838896	0.0877874	0.0851284
6792					Unmapped	538.283	180.09	0.0193211	0.0152666	0.00833971	0.0201865	0.015905	0.0164349	0.0301526	0.0181654	0.0184659	0.0289829	0.0192734	0.0226347	0.0117172	0.0135237	0.0294996	0.0457219	0.026995	0.030812	0.0392498	0.043441	0.0333113	0.0306769	0.0368506	0.0508771	0.0278804	0.0285198	0.0271757	0.030042
6797			LysoPE(22:0/0:0);LysoPE(0:0/22:0);	17.4277229609704;17.4277229609704;	MS1 mz matched	538.389	170.75	0.813322	0.832491	0.845647	0.838215	0.839268	0.730608	0.592121	0.917068	0.65653	0.322662	0.506082	0.660399	0.792864	0.805412	0.512298	0.415579	0.481491	0.305206	0.229618	0.160829	0.268699	0.266415	0.223262	0.210318	0.519396	0.503241	0.523394	0.566014
6804			Glyburide;Glyburide;Glibenclamide	-8.09710042837527;-7.08497004570631	MS1 mz matched	538.972	345.956	0.801016	0.848021	0.937577	1.444	0.974066	0.885083	0.800734	1.03929	0.897941	1.08752	0.882556	0.927132	0.682515	0.879823	1.0502	1.35118	1.04538	0.935441	0.982101	0.792058	0.714416	0.789725	0.965053	1.36317	1.11277	0.754646	0.724363	0.713685
6819			DG(16:1(9Z)/14:0/0:0);DG(14:1(9Z)/16:0/0:0);DG(14:0/0:0/16:1n7);DG(16:0/14:1(9Z)/0:0);DG(14:0/16:1(9Z)/0:0);DG(16:0/0:0/14:1n5);	14.4971887884983;14.4971887884983;14.4971887884983;14.4971887884983;14.4971887884983;14.4971887884983;	MS1 mz matched	539.85	346.158	0.357303	0.321651	0.326621	0.320364	0.357662	0.323323	0.361388	0.350478	0.362211	0.342921	0.294019	0.350115	0.294933	0.347113	0.359967	0.341962	0.412133	0.358599	0.329825	0.326806	0.332945	0.364618	0.320947	0.303872	0.397624	0.365681	0.35724	0.337073
6828					Unmapped	540.36	27.3215	0.0561373	0.0477063	0.0597062	0.0502717	0.0523708	0.0551119	0.0524426	0.0534851	0.0572907	0.0506996	0.0530929	0.0539042	0.0588968	0.062361	0.0612376	0.054073	0.07027	0.0588822	0.0550369	0.0595843	0.0554017	0.0554617	0.0561949	0.051612	0.0632895	0.0611899	0.0592348	0.0590685
6830					Unmapped	540.368	187.78	0.0757801	0.0767126	0.113826	0.0898406	0.098526	0.095751	0.03832	0.0819013	0.0859582	0.0554413	0.0613433	0.0666597	0.0791596	0.104877	0.0484535	0.0338915	0.0418308	0.0201796	0.0368444	0.0153745	0.0429275	0.0333129	0.0421648	0.0408254	0.0522765	0.0498874	0.0563468	0.0556009
6832					Unmapped	540.449	38.5255	0.141586	0.143715	0.176769	0.142203	0.162495	0.169784	0.171888	0.142617	0.156082	0.14129	0.159621	0.155581	0.176406	0.217119	0.173556	0.158055	0.174029	0.165047	0.164069	0.1666	0.173277	0.190205	0.165745	0.131854	0.177171	0.168613	0.178138	0.173906
6854			LysoPC(18:2(9Z,12Z));	8.68518741120973;	MS1 mz matched	542.325	174.388	0.848649	0.89211	1.02743	0.73922	0.788443	0.939285	1.26682	1.90397	2.05406	1.10043	1.55306	1.65864	2.00226	1.79936	1.3085	0.888607	1.43748	0.929154	0.853448	0.780869	1.00895	0.873811	0.999103	0.656332	1.35928	1.25412	1.30107	1.22286
6859					Unmapped	542.67	171.379	0.0864007	0.0840217	0.0832023	0.0680473	0.0693655	0.0592428	0.061357	0.0870908	0.0847325	0.0374625	0.0633587	0.0722635	0.113125	0.104411	0.0615366	0.0450427	0.0468338	0.0452835	0.0326907	0.0284341	0.0491108	0.0382644	0.031313	0.0239333	0.0579044	0.0524548	0.0679775	0.0736935
6862			Quercetin 3,3',7-trissulfate;Quercetin 3,4',7-trissulfate	23.8045546418028;23.8045546418028	MS1 mz matched	542.93	346.01	0.379547	0.378026	0.391601	0.481192	0.409093	0.386193	0.391785	0.425879	0.396187	0.409796	0.391206	0.403794	0.348419	0.403033	0.44447	0.475669	0.488173	0.41651	0.406415	0.400778	0.35907	0.383832	0.395531	0.459751	0.457843	0.366418	0.375956	0.337727
6891			N-[(3a,5b,7a,12a)-3,12-dihydroxy-24-oxo-7-(sulfooxy)cholan-24-yl]-Glycine;N-[(3a,5b,7a,12a)-3,7-dihydroxy-24-oxo-12-(sulfooxy)cholan-24-yl]-Glycine;	20.443788923996;20.443788923996;	MS1 mz matched	546.285	217.548	0.528425	0.325382	0.154935	0.428398	0.338115	0.345736	0.0217475	0.345897	0.179128	0.0158623	0.0317701	0.150569	0.400624	0.0583824	0.0682445	0.0154376	0.012564	0.0162099	0.0218704	0.0210028	0.0224744	0.0229962	0.0242626	0.0184514	0.161725	0.15603	0.178109	0.141162
6921					Unmapped	548.867	346.594	0.907608	0.862209	0.853583	0.907651	0.895804	0.826727	0.961599	0.886459	0.948802	0.92306	0.833144	0.92145	0.842234	0.865692	0.95919	0.937936	1.08855	0.927851	0.885143	0.88062	0.839072	0.939396	0.888848	0.846156	1.00382	0.953669	0.959588	0.868956
6923					Unmapped	548.954	350.736	0.0443233	0.0537146	0.0494776	0.0520314	0.0516948	0.0523064	0.044168	0.0462184	0.042269	0.0434082	0.0387925	0.0435948	0.0434247	0.0419538	0.0458592	0.0472608	0.0517081	0.0379255	0.04499	0.0459088	0.0415083	0.0454658	0.0382873	0.0521778	0.0482543	0.0419396	0.0422848	0.0406405
6946	1-O-(cis-9-Octadecenyl)-2-O-acetyl-sn-glycero-3-phosphocholine	0.7188			MS2 forward	550.389	170.467	0.601433	0.701381	0.643703	0.623678	0.588121	0.422552	0.616359	0.745212	0.572348	0.326102	0.64498	0.61282	0.93874	0.820008	0.559937	0.404	0.625665	0.238648	0.253112	0.137802	0.365722	0.32052	0.228842	0.210985	0.521803	0.480691	0.502474	0.525892
6970			Aliskiren;	-2.60503644977498;	MS1 mz matched	552.404	169.417	0.230184	0.217065	0.243256	0.276349	0.238777	0.153642	0.131768	0.335224	0.202845	0.126991	0.159554	0.207278	0.304676	0.284775	0.156261	0.104117	0.13993	0.0683967	0.0600053	0.0429606	0.0723147	0.0627511	0.0567431	0.0622974	0.169119	0.155575	0.169501	0.167049
6999					Unmapped	554.396	175.763	0.651631	0.57263	0.616909	0.507358	0.578807	0.563222	0.701668	0.54541	0.527556	0.530932	0.483408	0.57467	0.580251	0.514785	0.545443	0.43075	0.668385	0.527893	0.508485	0.500499	0.563212	0.575742	0.540719	0.391464	0.55608	0.62177	0.641791	0.557696
7041					Unmapped	557.074	37.731	0.0813122	0.175409	0.0759409	0.056732	0.0515153	0.0801112	0.0275834	0.0926665	0.0762202	0.0291219	0.0407066	0.0593749	0.0802014	0.0681881	0.0352603	0.020918	0.0216574	0.0257629	0.0360317	0.0207344	0.0289761	0.0270764	0.0608583	0.0285427	0.0643296	0.0559538	0.0613526	0.0561283
7063			LysoPC(18:2(9Z,12Z));	8.68518741120973;	MS1 mz matched	558.296	175.058	0.149096	0.159281	0.136692	0.0948463	0.122038	0.154242	0.205093	0.218882	0.188035	0.147577	0.19984	0.197944	0.216628	0.196176	0.176262	0.144389	0.200195	0.144945	0.142881	0.12308	0.181917	0.115066	0.184262	0.122103	0.177796	0.208709	0.170012	0.150384
7090					Unmapped	560.337	184.609	0.0886241	0.0655256	0.0272664	0.087571	0.0693081	0.0742127	0.0327072	0.0929826	0.0751592	0.0300065	0.0400944	0.0605698	0.188881	0.0543912	0.0447099	0.0221392	0.0116713	0.026637	0.0307952	0.0238462	0.0384506	0.0290137	0.0321892	0.0309178	0.0588195	0.0643708	0.0627074	0.0564854
7117			dTDP-4-amino-4,6-dideoxy-5-C-methyl-L-mannose	-6.30443984	MS1 mz matched	562.109	26.6305	0.0380661	0.0382635	0.0345855	0.031445	0.0350036	0.0250476	0.0326928	0.0285542	0.0297739	0.0225016	0.0344283	0.0299652	0.0329828	0.0317057	0.0333993	0.0306665	0.0374899	0.0326056	0.0301991	0.0251107	0.0269801	0.0381697	0.031079	0.024464	0.0283041	0.0315211	0.0329137	0.0313451
7123	1-Stearoyl-sn-glycerol 3-phosphocholine	0.643			MS2 forward	562.329	173.19	0.210035	0.174227	0.131175	0.0650387	0.224449	0.150272	0.230141	0.15014	0.164907	0.0681546	0.168508	0.16905	0.270742	0.170568	0.155865	0.0518109	0.211586	0.14326	0.100736	0.104956	0.115873	0.153165	0.114305	0.0274786	0.115145	0.120051	0.125201	0.129335
7154			Mycalamide A	11.92195886	MS1 mz matched	564.299	32.089	0.0179544	0.0133197	0.0211821	0.0352077	0.0177364	0.0191603	0.0226852	0.0119775	0.0110522	0.0305557	0.0327931	0.0185255	0.0270287	0.042246	0.0254983	0.0135166	0.0273637	0.0294932	0.020312	0.0245303	0.0178577	0.0153049	0.0339618	0.011008	0.0183409	0.0255586	0.0236891	0.0197481
7158					Unmapped	564.361	117.007	0.0921948	0.0642313	0.0634689	0.0614549	0.184844	0.0718383	0.100467	0.06997	0.0766991	0.329306	0.131066	0.11194	0.105829	0.0676911	0.0703759	0.0640886	0.0782	0.0431107	0.0726479	0.0600004	0.10327	0.0761883	0.0679924	0.0670225	0.151045	0.160019	0.124337	0.106496
7164			Quercetin 3,3',7-trissulfate;Quercetin 3,4',7-trissulfate	23.8045546418028;23.8045546418028	MS1 mz matched	564.912	345.966	0.365199	0.365278	0.39023	0.452703	0.403969	0.384658	0.36815	0.41456	0.38959	0.423849	0.383196	0.393318	0.349697	0.382281	0.424279	0.462633	0.455517	0.389929	0.396526	0.365344	0.337869	0.378705	0.397876	0.446687	0.442721	0.353131	0.352982	0.34428
7209					Unmapped	568.87	346.065	0.249725	0.24293	0.252092	0.271145	0.261396	0.240816	0.253389	0.262728	0.274317	0.25747	0.25929	0.262459	0.23733	0.25894	0.280977	0.275569	0.326094	0.26075	0.254937	0.257711	0.240304	0.259878	0.256952	0.252427	0.28506	0.260762	0.274468	0.246755
7224					Unmapped	570.366	26.7	0.0852544	0.0676328	0.0740859	0.0758871	0.0794738	0.0793828	0.0849437	0.0842913	0.0873493	0.086534	0.0811983	0.0851957	0.0808972	0.0793258	0.08257	0.0796858	0.0886323	0.0806961	0.075001	0.0772215	0.0687893	0.0712245	0.0859353	0.0693398	0.0932124	0.075686	0.0863889	0.0785963
7227					Unmapped	570.85	346.471	1.54556	1.4499	1.43027	1.42073	1.52511	1.36885	1.59659	1.48159	1.6619	1.53695	1.43653	1.56137	1.45942	1.45993	1.60696	1.49385	1.88026	1.54753	1.47879	1.52987	1.49032	1.59367	1.48091	1.33831	1.68871	1.6941	1.63117	1.53754
7231			Ganoderic acid F;	-1.62094993160245;	MS1 mz matched	571.282	36.549	0.0237703	0.0266197	0.0265019	0.0436432	0.0298602	0.0228702	0.0181849	0.0177624	0.0220867	0.00907829	0.0341163	0.0197952	0.0280701	0.0318697	0.0238028	0.0175153	0.0252306	0.0230565	0.0128006	0.00998668	0.015072	0.0110248	0.0163029	0.0112774	0.0207557	0.0190685	0.0203984	0.0197368
7232			5-S-Glutathionyl-aminochrome reduced;	-4.38144894518709;	MS1 mz matched	571.352	346.29	0.0457463	0.0426634	0.0415464	0.0442173	0.0491844	0.041819	0.0482445	0.0446001	0.0537334	0.0460907	0.0427775	0.0479743	0.0472569	0.0456026	0.0478905	0.0425067	0.0557324	0.0457802	0.0448751	0.0410565	0.0450628	0.0447069	0.0495202	0.0417596	0.0494087	0.0464697	0.0496959	0.0441511
7243			PC(18:1(9Z)e/2:0);LysoPC(20:1(11Z));	-6.26106430545786;-6.26106430545786;	MS1 mz matched	572.372	169.485	0.154234	0.136836	0.211136	0.20865	0.153207	0.112266	0.126571	0.218208	0.235092	0.150805	0.172098	0.186923	0.266504	0.260158	0.177199	0.134898	0.174414	0.126905	0.110215	0.067585	0.119224	0.139881	0.105538	0.0978338	0.184816	0.162472	0.170123	0.17078
7276					Unmapped	576.33	171.3	0.02734	0.0388029	0.0543891	0.0140669	0.0250742	0.0153016	0.0144283	0.0468626	0.0292146	0.0146508	0.0383175	0.0294317	0.0486629	0.0274415	0.0226346	0.015312	0.0236921	0.0104724	0.0146748	0.0123309	0.0145261	0.0255543	0.010221	0.00918374	0.0332461	0.0199004	0.0308318	0.0344471
7277					Unmapped	576.335	31.711	0.0353335	0.0388219	0.0664684	0.0641844	0.0500172	0.0460502	0.0522155	0.0686476	0.0674867	0.0454294	0.0440542	0.059175	0.0812284	0.0811177	0.0652081	0.044695	0.080866	0.0497573	0.0384366	0.0441767	0.0572715	0.0392591	0.0236918	0.0431432	0.0712065	0.0478202	0.068805	0.0615031
7309					Unmapped	578.396	175.067	0.135779	0.147505	0.163971	0.112212	0.119368	0.15559	0.231542	0.210875	0.188033	0.190174	0.227747	0.209912	0.200733	0.185761	0.180671	0.1516	0.231502	0.123725	0.145911	0.127766	0.17575	0.158639	0.172663	0.102048	0.178868	0.189355	0.184935	0.160085
7310			LysoPC(22:1(13Z));	16.4279937074137;	MS1 mz matched	578.42	167.426	0.0782579	0.0802459	0.0919103	0.0770868	0.0783055	0.0599599	0.0409213	0.068187	0.063291	0.0587342	0.0697525	0.0588218	0.0991727	0.0896525	0.0553471	0.0378111	0.0566997	0.0250698	0.0237606	0.0149509	0.0282563	0.0233369	0.025406	0.0241568	0.0566188	0.0516526	0.0591515	0.0577291
7317					Unmapped	578.964	345.956	0.191067	0.192033	0.214062	0.29551	0.226084	0.212704	0.197528	0.235266	0.21631	0.234807	0.206006	0.217176	0.165029	0.203916	0.24524	0.298605	0.260414	0.216445	0.220595	0.202921	0.172511	0.191791	0.211604	0.283051	0.259892	0.173469	0.173603	0.16909
7343					Unmapped	580.41	173.727	0.0678857	0.0777593	0.0505684	0.0280055	0.0696084	0.0534994	0.0930445	0.118485	0.0882963	0.0506002	0.072151	0.0922288	0.0903613	0.0800351	0.077715	0.0354335	0.118153	0.0697163	0.045415	0.0371132	0.0686779	0.0570024	0.0549464	0.0186859	0.0861452	0.0597932	0.0696947	0.0866879
7346					Unmapped	580.532	37.7895	0.0252418	0.0210207	0.024358	0.0288093	0.0269416	0.0237138	0.0406666	0.0324872	0.0527626	0.0326394	0.0182306	0.0386647	0.0245691	0.0416284	0.0362947	0.0262813	0.0502503	0.0341902	0.0298632	0.0267844	0.042511	0.0359723	0.0305095	0.0195193	0.0240265	0.0324663	0.0269911	0.0188012
7357					Unmapped	581.242	35.9825	0.166777	0.180054	0.152709	0.118254	0.0384662	0.0456174	0.52146	0.126838	0.127699	0.172261	0.0721199	0.231371	0.0338194	0.0547056	0.157086	0.340989	0.067907	0.160553	0.183097	0.0387453	0.0856538	0.153179	0.256332	0.230454	0.153878	0.139417	0.174187	0.157533
7378			Canthaxanthin;(6S,6'S)-epsilon,epsilon-Carotene-3,3'-dione;E,e-Carotene-3,3'-dione;Alloxanthin;Canthaxanthin	-11.9258309474017;-11.9258309474017;-11.9258309474017;-11.9258309474017;-11.871082874906	MS1 mz matched	582.426	173.193	0.278119	0.237235	0.173945	0.069867	0.257129	0.184461	0.240001	0.161973	0.161528	0.0679285	0.171951	0.174255	0.249638	0.143091	0.158999	0.0528201	0.229124	0.166045	0.10751	0.082472	0.134328	0.172214	0.130498	0.0191499	0.143817	0.119244	0.148876	0.134955
7403			Penitrem B	12.3261318	MS1 mz matched	584.337	182.013	0.0361996	0.03238	0.0241921	0.0275457	0.0263911	0.0256765	0.0161037	0.0246969	0.0332297	0.0138558	0.0181427	0.0229413	0.0538715	0.0188408	0.020248	0.0168274	0.0138767	0.0132217	0.0167786	0.0123586	0.0236508	0.0171644	0.0177205	0.0145314	0.0254143	0.0250185	0.0289406	0.023628
7409			CerP(d18:0/16:0);	1.4923467980711;	MS1 mz matched	584.476	39.909	0.11036	0.114726	0.134107	0.101906	0.120398	0.128637	0.115161	0.121982	0.128755	0.114905	0.125875	0.121651	0.107909	0.239042	0.142735	0.117061	0.148817	0.13091	0.125967	0.133077	0.128213	0.143946	0.102021	0.128424	0.160933	0.127356	0.136828	0.131337
7429					Unmapped	586.506	46.215	0.0188829	0.0209282	0.0161226	0.0184938	0.0200719	0.0178785	0.0270368	0.0217688	0.0433019	0.013179	0.0151104	0.027391	0.0188127	0.0268325	0.0179676	0.0210623	0.0125657	0.0147229	0.0195698	0.0200273	0.0130789	0.022417	0.0208562	0.0176988	0.0159478	0.0140836	0.0157775	0.0194195
7444					Unmapped	588.436	32.4365	0.101757	0.0514846	0.216226	0.254084	0.262236	0.0145043	0.126911	0.262301	0.0702441	0.153865	0.203076	0.158216	0.0369312	0.0425679	0.147181	0.184452	0.230722	0.0969067	0.0427025	0.0738005	0.0639978	0.0617007	0.017322	0.0294375	0.0687334	0.0692888	0.0706594	0.0796939
7463					Unmapped	590.855	346.183	0.351245	0.334262	0.342023	0.356723	0.365002	0.329735	0.365548	0.368471	0.383529	0.377932	0.332726	0.369079	0.325458	0.342793	0.386782	0.367834	0.468101	0.356619	0.352149	0.343925	0.33325	0.358958	0.358611	0.349048	0.402445	0.391524	0.355477	0.366034
7500			Feruloyldihydro-beta-sitosterol;Ubiquinol-6;	-8.37067605375958;-8.37067605375958;	MS1 mz matched	593.444	96.374	0.17356	0.263544	0.36064	0.192542	0.181583	0.156569	0.0821728	0.238325	0.220414	0.133763	0.106035	0.168223	0.179434	0.26453	0.188994	0.164064	0.235698	0.101404	0.119657	0.0990045	0.120413	0.0951828	0.0988413	0.172406	0.183519	0.169824	0.182719	0.188805
7506					Unmapped	594.036	26.4215	0.0177405	0.0363337	0.00992232	0.0129131	0.0158825	0.0102251	0.0116762	0.0612772	0.035485	0.0458319	0.0238948	0.0358896	0.0211781	0.0360891	0.0225171	0.0175248	0.0276308	0.0131297	0.0249671	0.0554438	0.0259104	0.0171744	0.016761	0.0291833	0.0281195	0.0298016	0.0291555	0.0274188
7508			Integerrine	18.29562842	MS1 mz matched	594.311	176.142	0.277753	0.280985	0.219932	0.242727	0.269705	0.193515	0.222243	0.225927	0.222123	0.22414	0.245447	0.225703	0.296439	0.236309	0.248341	0.249647	0.248991	0.217868	0.199636	0.183995	0.206435	0.219694	0.224196	0.158335	0.264083	0.227978	0.303607	0.211902
7532					Unmapped	596.373	168.091	0.012787	0.0160541	0.0212889	0.0155165	0.0149462	0.0104756	0.00714709	0.0432815	0.0182991	0.00858778	0.0196096	0.0211471	0.0221221	0.0390971	0.0133693	0.00817216	0.00862018	0.00491501	0.00603261	0.00495077	0.00627277	0.00489527	0.00691033	0.00660788	0.0170626	0.0178599	0.0159506	0.0153528
7540			Phaeantharine	-8.856715114	MS1 mz matched	597.273	43.795	0.0279473	0.0256877	0.0243947	0.0281761	0.0112285	0.0114974	0.0628439	0.0258108	0.0136319	0.116222	0.00860555	0.0397592	0.0115419	0.01585	0.0617027	0.111072	0.0170863	0.125396	0.1541	0.0781641	0.0581197	0.0350543	0.197098	0.294615	0.0662054	0.0557102	0.0633624	0.0619138
7553					Unmapped	598.296	172.54	0.0543408	0.0601342	0.0633515	0.0723156	0.0604889	0.0425921	0.0409716	0.0611758	0.0465941	0.0346627	0.0598454	0.0491152	0.0488071	0.0337796	0.037261	0.0502355	0.0278882	0.0249096	0.0375756	0.0389654	0.0276731	0.0357119	0.0444553	0.0357517	0.0649043	0.0577636	0.0553762	0.0462004
7563			Physalolactone;	14.2207837144858;	MS1 mz matched	599.257	33.706	0.0221397	0.0251055	0.0348899	0.0249487	0.0340474	0.0146707	0.0261448	0.0315178	0.0482952	0.0495402	0.0176206	0.0349715	0.036549	0.0350564	0.026393	0.0236136	0.0269012	0.0162532	0.0429022	0.0162017	0.0226084	0.030131	0.0539605	0.062238	0.0272541	0.0206076	0.0263287	0.0214957
7570			Isomytiloxanthin;Mytiloxanthin;Idoxanthin;4-Ketomyxol	7.77219722909616;7.77219722909616;7.77219722909616;7.78924275348784	MS1 mz matched	599.407	30.5825	0.014065	0.0155544	0.0167422	0.0164987	0.0176889	0.0192048	0.0413141	0.0298706	0.0655372	0.0210516	0.0212096	0.0406853	0.0415166	0.0499979	0.0325945	0.028322	0.0240711	0.0352433	0.0212844	0.0239433	0.0215909	0.0219304	0.0222787	0.0185322	0.0216335	0.0280189	0.018029	0.0206898
7588			lysoPC(26:0);	-6.27878698477862;	MS1 mz matched	600.471	42.118	0.128135	0.174851	0.159974	0.130727	0.171968	0.221518	0.176664	0.168716	0.137222	0.153644	0.134619	0.15752	0.151233	0.213258	0.168796	0.175501	0.146334	0.176195	0.165141	0.165718	0.17745	0.265002	0.11303	0.112557	0.176735	0.212197	0.204261	0.210308
7594			5-Oxoavermectin ''2a'' aglycone	12.92239699	MS1 mz matched	601.338	224.221	0.0239794	0.0284772	0.0194473	0.0412141	0.044591	0.0152331	0.0300852	0.0203453	0.0148297	0.0142754	0.0196573	0.020796	0.0364422	0.0254629	0.0280299	0.0280247	0.0294809	0.0211158	0.0240531	0.0166558	0.0216942	0.0309082	0.024746	0.0201637	0.0304338	0.0287785	0.0253462	0.0297804
7602					Unmapped	601.85	346.459	0.29683	0.279345	0.27331	0.289442	0.287309	0.266121	0.320445	0.295312	0.305537	0.297032	0.261264	0.301508	0.268951	0.281005	0.314206	0.298726	0.367099	0.307577	0.289273	0.288834	0.277314	0.307231	0.294406	0.270831	0.343131	0.321786	0.311153	0.295179
7610			O-acetyl-ADP-ribose;Lolitrem K	0.0844762572721773;20.2061960591795	MS1 mz matched	602.352	30.356	0.174822	0.0227687	0.172259	0.231666	0.145247	0.018987	0.103938	0.218443	0.0945923	0.139083	0.197963	0.144897	0.0345739	0.0292682	0.110424	0.134316	0.174276	0.0746281	0.0298168	0.0608759	0.0446919	0.0374471	0.0209702	0.0138078	0.0508497	0.0532119	0.0451592	0.0390945
7614					Unmapped	602.452	32.2835	0.0722536	0.0463467	0.147771	0.18329	0.205268	0.00922786	0.0855605	0.197794	0.0468247	0.12055	0.164946	0.116598	0.0685015	0.00523452	0.101181	0.117157	0.158881	0.0687179	0.0389145	0.0530198	0.058143	0.0468579	0.0325293	0.024856	0.0421269	0.0457844	0.0664455	0.0536018
7645					Unmapped	604.533	38.201	0.114846	0.194875	0.0840096	0.291882	0.172813	0.0832881	0.143958	0.179768	0.154837	0.0671203	0.0344433	0.137773	0.109519	0.184818	0.130501	0.0923609	0.157361	0.125237	0.0941454	0.088456	0.130106	0.115424	0.0759535	0.079707	0.109875	0.106468	0.0958664	0.0933495
7670	Ile-Tyr	0.9945			MS2 reverse	606.364	173.065	0.0915125	0.0660551	0.0555898	0.047055	0.0713508	0.0536808	0.0739341	0.0535718	0.0934154	0.0230192	0.0438114	0.0655954	0.0578888	0.0574402	0.0534502	0.0330099	0.0698094	0.0542704	0.0351666	0.0309167	0.0367458	0.0431511	0.0498919	0.0134583	0.0886104	0.0547872	0.0476209	0.0588779
7673			LysoPC(24:1(15Z));	-5.02095956301927;	MS1 mz matched	606.452	165.382	0.0637956	0.0638171	0.0768832	0.0695679	0.076161	0.0538522	0.0340897	0.0696631	0.0589084	0.0522148	0.0603228	0.0546301	0.082019	0.0756324	0.0442587	0.031181	0.0415041	0.0201146	0.02016	0.0156468	0.0211025	0.0204373	0.0203609	0.0210207	0.0482934	0.0468993	0.0486287	0.0475199
7683					Unmapped	607.397	32.152	0.0269775	0.0185607	0.0183917	0.0121669	0.0326518	0.0170003	0.0220512	0.0242217	0.0555216	0.0160732	0.0260765	0.0313602	0.0336929	0.0484236	0.0240039	0.0140491	0.0244052	0.0151408	0.0210109	0.0336914	0.0207778	0.0234966	0.0153566	0.0195118	0.0260611	0.0264026	0.0288263	0.025206
7695					Unmapped	608.388	122.604	0.0542538	0.0381848	0.0383836	0.0386046	0.101494	0.0481394	0.0828901	0.0474648	0.0632426	0.142472	0.0906914	0.0749424	0.059543	0.047362	0.0412833	0.0408416	0.0413716	0.0236478	0.0465189	0.0426097	0.0560589	0.0440745	0.0496046	0.043766	0.0850884	0.0943399	0.0858099	0.0712717
7697			LysoPC(24:0);	14.1547306777798;	MS1 mz matched	608.466	164.625	0.0620187	0.0560099	0.0565155	0.0556725	0.0541569	0.0525538	0.0242937	0.0456774	0.0386677	0.0408967	0.0362577	0.0366858	0.0497307	0.0470967	0.0329389	0.0271365	0.0327621	0.0201907	0.0231638	0.0185551	0.02176	0.0223311	0.0214125	0.0280025	0.0345742	0.0344984	0.0351649	0.0328314
7721					Unmapped	610.506	46.621	0.0222108	0.0266623	0.0272514	0.0173709	0.015249	0.021523	0.027068	0.0455951	0.0548988	0.0339084	0.0250814	0.0399155	0.0338785	0.0423642	0.0244431	0.0196111	0.0245796	0.0121427	0.0165259	0.0194017	0.0276537	0.0163061	0.0142706	0.0137495	0.0315287	0.0264784	0.0277459	0.0252042
7740					Unmapped	612.084	26.578	0.0832453	0.0704081	0.0726932	0.0881609	0.0898981	0.0880792	0.0871174	0.0855728	0.0882035	0.0916481	0.0805997	0.0867964	0.0950502	0.0921455	0.0918148	0.0770491	0.101192	0.0985707	0.0832363	0.0591765	0.0811583	0.0985915	0.0794793	0.0814398	0.090065	0.0835093	0.0887089	0.0729562
7741			Delphinidin 3-rutinoside;Cyanidin 3-gentiobioside;Cyanidin 3,3'-diglucoside;Cyanidin 3,4'-diglucoside;Cyanidin 3-glucogalactoside;Delphinidin 3-rhamnoside 5-glucoside;Cyanidin 3-laminaribioside;Cyanin;Cyanidin 3,5-di-O-glucoside;Cyanidin 3,5-O-diglucoside;Cyanidin 3,5-di-O-beta-D-glucoside;Cyanidin 3-O-sophoroside;Tulipanin;Delphinidin 3-O-rutinoside;Cyanidin 3,7-di-O-beta-D-glucoside	16.0188504136804;16.0188504136804;16.0188504136804;16.0188504136804;16.0188504136804;16.0188504136804;16.0188504136804;16.0350493454773;16.0350493454773;16.0350493454773;16.0350493454773	MS1 mz matched	612.186	37.4615	0.178556	0.185045	0.181653	0.183083	0.20302	0.177217	0.181192	0.173525	0.189397	0.187481	0.181548	0.182	0.182519	0.181388	0.208854	0.190143	0.254239	0.202521	0.202348	0.188518	0.180219	0.257644	0.178759	0.184125	0.200894	0.187524	0.189754	0.188432
7742					Unmapped	612.186	17.3575	0.144002	0.143876	0.153301	0.150225	0.155245	0.13909	0.142714	0.152495	0.157796	0.197266	0.169129	0.157441	0.155676	0.144335	0.13372	0.145655	0.0990185	0.149131	0.148109	0.153215	0.147614	0.157267	0.143363	0.141967	0.16105	0.161981	0.160925	0.122641
7745					Unmapped	612.841	346.334	0.314316	0.29626	0.280728	0.295847	0.318367	0.287158	0.315396	0.309815	0.332862	0.315234	0.268424	0.313852	0.285846	0.295879	0.321993	0.313657	0.365931	0.306388	0.294154	0.279414	0.27786	0.304666	0.293037	0.296396	0.335469	0.321457	0.321087	0.294703
7752					Unmapped	613.343	346.295	0.052296	0.0526296	0.0513495	0.052349	0.0527538	0.0491875	0.0564082	0.0560552	0.0575117	0.0500616	0.0465432	0.0549872	0.0489566	0.054383	0.0572609	0.0528089	0.0706967	0.0499262	0.0510469	0.0529708	0.0509093	0.0516272	0.05265	0.0481937	0.0556763	0.0585845	0.0618506	0.0553001
7769					Unmapped	614.537	45.4955	0.123968	0.125865	0.119126	0.13556	0.131569	0.12926	0.142184	0.0280835	0.0451944	0.134319	0.020778	0.0729662	0.0336292	0.0336791	0.072571	0.130862	0.0140913	0.131276	0.121695	0.128202	0.0191756	0.147322	0.134849	0.118917	0.0195138	0.0179783	0.0223398	0.0200859
7785					Unmapped	616.349	213.929	0.0543673	0.0926471	0.0723083	0.0601602	0.0523784	0.0455303	0.0748357	0.0893665	0.107398	0.105011	0.0618115	0.0891089	0.0940962	0.111449	0.0955262	0.0968833	0.094479	0.0841143	0.0669754	0.0546151	0.04411	0.0896717	0.0604642	0.0639998	0.0892705	0.0830877	0.0864183	0.0823762
7786					Unmapped	616.366	29.294	0.160178	0.0262792	0.150187	0.218183	0.166209	0.0230192	0.107447	0.213136	0.063368	0.133206	0.188563	0.134564	0.052042	0.065043	0.101334	0.10632	0.150021	0.0715962	0.0211942	0.0375239	0.0410626	0.0212596	0.0149167	0.0138322	0.0456928	0.0537412	0.0425527	0.0396884
7798			7-O-(4-Hydroxycinnamoyl) astragalin;Epigallocatechin-(4beta-&gt;8)-catechin;Piperitoside;3''-O-Caffeoylcosmosiin;2''-O-trans-p-Coumaroylastragalin;Buddlenoid A;6''-O-p-Coumaroyltrifolin;Epicatechin-(4beta-&gt;8)-gallocatechin;Gallocatechin-(4alpha-&gt;8)-epicatechin;1-Hexadecanoyl-2-(9Z-octadecenoyl)-sn-glycerol	17.4931154498593;17.4931154498593;17.4931154498593;17.4931154498593;17.4931154498593;17.4931154498593;17.4931154498593;17.4931154498593;17.4931154498593;12.9515747348751	MS1 mz matched	617.515	32.0695	0.0233337	0.0198736	0.0524909	0.0454495	0.0478786	0.0125081	0.0403839	0.0585016	0.13941	0.0353732	0.0175003	0.0688327	0.0725726	0.0491434	0.0273666	0.0138175	0.0188744	0.0157016	0.0194758	0.021862	0.0251915	0.0350037	0.00991172	0.0104738	0.0331876	0.0252711	0.043642	0.0331994
7844			DG(20:4(5Z,8Z,11Z,14Z)/15:0/0:0);DG(15:0/20:4(5Z,8Z,11Z,14Z)/0:0);DG(15:0/0:0/20:4n6);DG(20:4(8Z,11Z,14Z,17Z)/15:0/0:0);DG(15:0/0:0/20:4n3);DG(15:0/20:4(8Z,11Z,14Z,17Z)/0:0);	10.6148731621924;10.6148731621924;10.6148731621924;10.6148731621924;10.6148731621924;10.6148731621924;	MS1 mz matched	620.975	345.966	0.355579	0.39279	0.440882	0.724877	0.458967	0.429596	0.368343	0.486812	0.405153	0.503742	0.441787	0.430635	0.326101	0.414642	0.501936	0.67437	0.480221	0.435522	0.466127	0.391963	0.334421	0.354347	0.442928	0.678307	0.539967	0.335289	0.319293	0.309229
7845					Unmapped	621.307	223.417	0.0138292	0.0151389	0.0193004	0.025889	0.0242943	0.00986122	0.0387429	0.0146717	0.0108101	0.0227659	0.0248441	0.0218876	0.0202204	0.0265064	0.0334576	0.0438802	0.0329639	0.0312235	0.0296765	0.0188726	0.0277733	0.0271801	0.0346056	0.0320089	0.0252957	0.0282117	0.0254318	0.025276
7858					Unmapped	622.341	173.133	0.113609	0.0723587	0.0668159	0.0360743	0.0950662	0.0657339	0.0719109	0.0677091	0.0675822	0.0350872	0.0621848	0.0649811	0.0884066	0.081264	0.04734	0.0369968	0.0212365	0.0548791	0.0439558	0.0319283	0.0604315	0.0563842	0.0608098	0.0130054	0.0604322	0.0458433	0.0578058	0.0590015
7884					Unmapped	624.558	42.3025	0.0232102	0.0241947	0.0239074	0.0208983	0.0195005	0.0193262	0.0319731	0.0402034	0.052876	0.0240129	0.0227087	0.0380195	0.0361206	0.0499422	0.0327886	0.0249074	0.0378081	0.0224321	0.0221638	0.0190996	0.0294868	0.0271522	0.0209108	0.0168313	0.0219968	0.0270221	0.0249283	0.0262721
7887					Unmapped	624.934	345.966	0.240246	0.255149	0.280704	0.346321	0.274317	0.263348	0.263694	0.30508	0.260524	0.290503	0.278406	0.278037	0.236953	0.266919	0.303158	0.347443	0.315458	0.280964	0.286811	0.26446	0.23602	0.265957	0.287785	0.334119	0.328344	0.240338	0.256812	0.242013
7906			Pavoninin 1	-4.535702784	MS1 mz matched	626.403	37.991	0.017849	0.0142909	0.0161727	0.0150188	0.0169565	0.0154916	0.018066	0.0193741	0.0342122	0.0286853	0.0479906	0.0267749	0.041869	0.035974	0.0263173	0.0255446	0.0235025	0.0136889	0.0140189	0.0143803	0.0200036	0.0152148	0.0114553	0.0130067	0.0216058	0.0188955	0.0240504	0.01931
7910					Unmapped	626.912	346.01	0.23944	0.244446	0.263882	0.30508	0.272905	0.252592	0.264299	0.2722	0.279967	0.262578	0.256141	0.269596	0.237957	0.264107	0.286074	0.297524	0.321629	0.256377	0.271898	0.272105	0.236323	0.266272	0.271276	0.29141	0.294972	0.245001	0.246098	0.238096
7912					Unmapped	627.246	194.338	0.00864586	0.0104168	0.0128218	0.0186638	0.0127803	0.0146009	0.0236085	0.0123209	0.015182	0.0225376	0.0243163	0.0183151	0.0170843	0.0127355	0.0235768	0.0282073	0.0263904	0.0235501	0.0223076	0.0177211	0.0289707	0.021623	0.0231975	0.0213237	0.0190686	0.0186512	0.025211	0.0229279
7916	1-Stearoyl-2-arachidonoyl-sn-glycerol	0.7359			MS2 reverse	627.538	171.477	0.0825226	0.0860836	0.0620976	0.0653773	0.0713959	0.072884	0.0551802	0.0356082	0.0414456	0.0337638	0.0282028	0.041459	0.0426491	0.0558764	0.0435014	0.0398217	0.0420694	0.0438049	0.0319586	0.0399471	0.0414206	0.0415878	0.0267648	0.0209791	0.0296262	0.0411167	0.0322372	0.0495424
7938			Capsicum annuum Fluorescent chlorophyll catabolite;Primary fluorescent chlorophyll catabolite	-5.88852563053374;-5.88900311447793	MS1 mz matched	629.299	46.339	0.0094247	0.00852013	0.00873527	0.00888389	0.00859529	0.00863586	0.0155732	0.00919908	0.00715193	0.00892588	0.0113552	0.0105412	0.0124446	0.00847053	0.0131005	0.00888192	0.015614	0.020049	0.0233096	0.0358868	0.0233409	0.0157738	0.0185477	0.0308791	0.0105756	0.0133811	0.0105435	0.0124003
7968					Unmapped	632.564	38.086	0.0226021	0.0373211	0.0135724	0.0503912	0.0351746	0.0191792	0.0200815	0.0150194	0.0134753	0.0126527	0.00748846	0.0149678	0.0199207	0.0209512	0.0196778	0.0152373	0.0259525	0.0153304	0.0136037	0.0152807	0.0226979	0.0112625	0.0129447	0.0125646	0.0181118	0.0160242	0.0155491	0.0145279
7975			3-Hydroxyethylchlorophyllide a;3-Devinyl-3-(1-hydroxyethyl)chlorophyllide a;Bacteriochlorophyllide a	16.1034783000117;16.1034783000117	MS1 mz matched	633.259	244.396	0.00478334	0.00730668	0.00733385	0.00629942	0.00641333	0.0160783	0.0307001	0.0043128	0.0104307	0.00731546	0.0197777	0.0148276	0.004202	0.00551977	0.0116662	0.0215632	0.00636853	0.0138254	0.0195417	0.0098428	0.00855856	0.0100986	0.024278	0.0320043	0.0209566	0.0181076	0.0185976	0.0189731
8072					Unmapped	640.349	213.001	0.0139178	0.0211244	0.0186002	0.0151244	0.0112574	0.0148109	0.0308246	0.0482343	0.0499859	0.0453711	0.0304717	0.0419962	0.0522584	0.0473994	0.0445317	0.0480723	0.0437037	0.0318388	0.0286769	0.0249775	0.0267356	0.0267735	0.0255697	0.0358029	0.0379169	0.0382394	0.0360576	0.0338941
8084					Unmapped	641.411	30.989	0.0614154	0.059485	0.0578333	0.0537076	0.0916609	0.0969122	0.0845082	0.0379268	0.0794951	0.0454523	0.0748961	0.0658829	0.0677978	0.0725993	0.100474	0.108753	0.096727	0.137953	0.0868235	0.0993908	0.0794465	0.0906896	0.0854349	0.0823995	0.0724	0.0505317	0.063687	0.0666647
8087					Unmapped	641.518	32.246	0.0117019	0.0399483	0.0219167	0.0141311	0.0395306	0.031129	0.0263174	0.0175377	0.0451366	0.0176356	0.012174	0.0267121	0.0234956	0.0220534	0.0291749	0.0256498	0.0343261	0.0359298	0.0401667	0.0486755	0.0242839	0.0828587	0.00942839	0.0309784	0.0222009	0.0297944	0.0307821	0.0253445
8101					Unmapped	643.431	37.3825	0.0262331	0.029455	0.0186729	0.0141667	0.0134617	0.0313841	0.189007	0.309413	0.475032	0.32046	0.518709	0.343504	0.593151	0.407592	0.299908	0.298974	0.268688	0.0554821	0.0771261	0.0470881	0.183702	0.0582961	0.022479	0.121902	0.233996	0.208883	0.199418	0.201174
8106			Polidocanol;Noethylene glycol monododecyl ether	4.632749109	MS1 mz matched	643.841	346.464	0.300535	0.289369	0.284263	0.293246	0.301011	0.276857	0.3115	0.30342	0.326439	0.312436	0.276876	0.30996	0.280154	0.272452	0.317159	0.30754	0.3613	0.318031	0.295539	0.29313	0.275555	0.316239	0.303202	0.275572	0.337738	0.328073	0.3235	0.293492
8110					Unmapped	644.38	210.165	0.0684594	0.0997216	0.0796655	0.059707	0.0572699	0.0535557	0.0732307	0.0896233	0.110157	0.0959975	0.061725	0.0885752	0.10706	0.129579	0.0977264	0.102969	0.0905741	0.0701785	0.0617938	0.0520621	0.0431733	0.0736257	0.0547741	0.0676136	0.0879637	0.0890807	0.0859864	0.0766967
8111					Unmapped	644.391	28.298	0.110619	0.0345005	0.101509	0.157186	0.130407	0.0305468	0.0942418	0.142772	0.0783491	0.100161	0.13858	0.107971	0.0466951	0.0381801	0.082879	0.103619	0.100281	0.0767922	0.035934	0.0487384	0.0482578	0.0334371	0.0367655	0.0281764	0.0578103	0.0550718	0.0495714	0.0472338
8115					Unmapped	644.498	42.827	0.0937412	0.14829	0.136826	0.0693606	0.0756095	0.121975	0.123572	0.121913	0.176807	0.106096	0.0765091	0.130872	0.129842	0.251624	0.134081	0.118979	0.132231	0.0787665	0.106432	0.129164	0.113129	0.150949	0.0861171	0.0711945	0.11175	0.140054	0.142377	0.102627
8120					Unmapped	644.937	345.956	0.394927	0.433582	0.468855	0.741748	0.484673	0.428087	0.394228	0.51545	0.452657	0.557535	0.463758	0.465419	0.338778	0.468427	0.540748	0.701882	0.550244	0.447862	0.488622	0.385511	0.36475	0.371306	0.464676	0.715003	0.542873	0.364209	0.372419	0.338204
8133					Unmapped	645.816	346.065	0.0824212	0.0734529	0.0725578	0.0815104	0.0779214	0.0694229	0.0762166	0.0783114	0.0838238	0.0747292	0.073933	0.0784267	0.0818621	0.0744925	0.0844921	0.077322	0.104327	0.0718007	0.0774132	0.0782132	0.0742492	0.0765227	0.0782477	0.0783555	0.0940012	0.0880474	0.0811716	0.0772193
8161					Unmapped	648.414	30.075	0.135799	0.0742989	0.0784505	0.100688	0.103397	0.0797797	0.0967523	0.0749399	0.180846	0.0555578	0.0763205	0.107198	0.0706433	0.132327	0.112278	0.126825	0.091914	0.138649	0.0661413	0.0517087	0.0661181	0.0513506	0.0918171	0.0606771	0.0683733	0.0961769	0.0585487	0.0625383
8162					Unmapped	648.52	31.988	0.0236229	0.0749134	0.0605056	0.0505272	0.124702	0.0326661	0.0558837	0.0608351	0.103677	0.038594	0.0468378	0.0673154	0.0649712	0.0403167	0.0646115	0.0668532	0.0751123	0.0602636	0.0563079	0.047287	0.0418434	0.106866	0.0225658	0.0482993	0.0657026	0.0425616	0.0591309	0.0517331
8163			3'-Deoxydihydrostreptomycin 6-phosphate;3'-Deoxydihydrostreptomycin 3''-phosphate	-17.1831510519911;-17.1831510519911	MS1 mz matched	648.559	42.193	0.053229	0.0800606	0.0448798	0.131416	0.0802762	0.0362002	0.0782209	0.0959499	0.100518	0.0358793	0.0220513	0.0790435	0.0572079	0.100717	0.0653571	0.042808	0.0790708	0.0604106	0.0440957	0.0362705	0.0607119	0.0513619	0.0412631	0.0363655	0.0576959	0.05294	0.0534692	0.0497099
8165					Unmapped	648.895	346.01	0.284266	0.290651	0.312236	0.36263	0.316236	0.29537	0.296152	0.327341	0.317257	0.326449	0.301482	0.31366	0.291394	0.29879	0.337128	0.354817	0.370132	0.311466	0.317192	0.300167	0.271944	0.304717	0.313138	0.357074	0.352556	0.29124	0.2918	0.288457
8186					Unmapped	652.354	29.819	0.0103806	0.0137896	0.0089449	0.010504	0.0129481	0.0235754	0.00947416	0.0921789	0.273675	0.0289388	0.00846335	0.103828	0.107485	0.218712	0.050314	0.0216201	0.00678894	0.00752039	0.0204528	0.0278558	0.0285048	0.0190208	0.0203697	0.0161722	0.0431697	0.0614603	0.0392608	0.0415465
8188					Unmapped	652.414	127.205	0.026331	0.0219141	0.0223355	0.0232848	0.0566656	0.0350002	0.0384619	0.0327508	0.0343605	0.0811423	0.0784558	0.0441127	0.0295727	0.0260961	0.0242948	0.0307906	0.0216271	0.0122866	0.0240996	0.00851693	0.0294487	0.0267223	0.0277579	0.0216562	0.0500537	0.0546517	0.0468038	0.0353996
8192			Kelevan	14.49264404	MS1 mz matched	652.853	346.01	0.265006	0.27417	0.283456	0.31019	0.291589	0.264196	0.282475	0.293627	0.328437	0.298465	0.273773	0.298434	0.274177	0.286042	0.313951	0.321342	0.347739	0.292651	0.28976	0.287366	0.262925	0.281786	0.286657	0.3118	0.327317	0.29238	0.297064	0.26713
8201					Unmapped	654.075	167.549	0.243046	0.242167	0.250985	0.291787	0.25919	0.226057	0.243541	0.232573	0.261978	0.261253	0.241135	0.247063	0.224771	0.255617	0.266423	0.283859	0.285785	0.24137	0.249386	0.23668	0.221508	0.255907	0.247968	0.259502	0.279299	0.265013	0.262875	0.233948
8209			Fumonisin B4;	22.9041539437661;	MS1 mz matched	654.833	346.407	0.999508	0.94476	0.943062	0.946793	0.997667	0.899182	1.05275	0.992726	1.06957	1.00646	0.941785	1.0255	0.942835	0.967879	1.05409	0.976871	1.23176	1.02642	0.96921	0.975203	0.941033	1.03535	0.974402	0.906193	1.11321	1.07527	1.08336	0.992548
8212					Unmapped	655.212	27.859	0.52602	0.465022	0.764604	0.482799	0.508223	0.432866	0.48984	0.847471	1.17345	0.327455	0.255469	0.72783	0.483145	0.580723	0.51349	0.453799	0.650025	0.351347	0.41349	0.342571	0.519587	0.509746	0.387963	0.329569	0.579659	0.605843	0.622252	0.493327
8213			Argenteane;	-8.05172681674749;	MS1 mz matched	655.321	32.868	0.304433	0.265679	0.501155	0.27907	0.365588	0.254062	0.289862	0.484006	0.627177	0.209471	0.16417	0.410976	0.509747	0.492588	0.403312	0.258836	0.572172	0.213857	0.286966	0.258182	0.326884	0.389147	0.243696	0.223879	0.42444	0.292852	0.508259	0.371086
8214			Argenteane;	10.2879440130613;	MS1 mz matched	655.334	346.231	0.056352	0.0554683	0.0525623	0.0557904	0.0600868	0.0509202	0.0583736	0.0539056	0.0662803	0.0621322	0.0540493	0.059234	0.049595	0.0511184	0.0587448	0.057319	0.0683365	0.0570367	0.0546162	0.0524711	0.0521165	0.0543813	0.0565803	0.0546288	0.0662554	0.0555826	0.0610756	0.060263
8221			Castacrenin C;Castacrenin A;Castacrenin B;	-20.1923478052731;-20.1923478052731;-20.1923478052731;	MS1 mz matched	656.073	167.463	0.96446	0.929976	0.986332	1.08258	1.00053	0.921769	0.9715	0.970709	0.998335	1.04003	0.981487	0.986297	0.884996	1.00927	1.06044	1.08044	1.17353	0.9975	0.993046	0.95897	0.930528	1.00949	0.984289	1.02158	1.12427	1.04803	1.02868	0.929158
8228			2-Cinnamoyl-1,6-digalloyl-beta-D-glucopyranose;6-Cinnamoyl-1,2-digalloylglucose;	-23.9215879637439;-23.9215879637439;	MS1 mz matched	656.528	32.2405	0.0414333	0.0762117	0.0589454	0.0331981	0.067292	0.0603702	0.0598266	0.0386106	0.0266598	0.0413705	0.0507048	0.0425667	0.054056	0.0446254	0.0482328	0.0293849	0.0413942	0.0915219	0.0844448	0.110839	0.0500591	0.156937	0.042036	0.0573583	0.0553044	0.0538236	0.0522598	0.0458511
8269			Glycylserylprolylmethionylphenylalanylvalinamide;	22.0203688411938;	MS1 mz matched	658.778	346.376	0.135633	0.127547	0.125622	0.132119	0.133268	0.117685	0.132655	0.132091	0.139886	0.135491	0.121579	0.133609	0.119856	0.125315	0.138541	0.131744	0.162146	0.13306	0.135516	0.130955	0.126178	0.147638	0.13502	0.129104	0.149351	0.141876	0.150774	0.142429
8295			DG(14:0/20:0/0:0);DG(16:0/18:0/0:0);DG(20:0/14:0/0:0);DG(14:0/0:0/20:0);DG(18:0/16:0/0:0);DG(16:0/0:0/18:0);	-21.1067791959864;-21.1067791959864;-21.1067791959864;-21.1067791959864;-21.1067791959864;-21.1067791959864;	MS1 mz matched	660.968	345.966	0.0642913	0.0692903	0.0728867	0.108433	0.0750971	0.0680629	0.0660377	0.0817402	0.0671542	0.0830936	0.0714463	0.0727692	0.059893	0.0697811	0.080552	0.0965346	0.0811876	0.0750428	0.0769738	0.0633295	0.0645728	0.0658894	0.0755179	0.0992812	0.087276	0.0583079	0.0598175	0.0561651
8323					Unmapped	663.349	30.279	1.14574	0.742503	0.598444	1.04383	1.03779	1.05662	1.01195	0.660582	0.819985	1.14599	1.09677	0.888948	1.0458	0.978246	1.21387	1.12315	1.46611	1.23394	0.853424	1.14654	0.833527	0.854743	0.805282	0.797788	1.31022	1.42445	1.13378	1.12192
8340					Unmapped	664.348	209.714	0.0168529	0.0331995	0.0260559	0.0211599	0.0193283	0.0219645	0.027994	0.0442605	0.0387692	0.0384512	0.0258025	0.0360317	0.037129	0.043813	0.0446269	0.0554453	0.0415781	0.0372638	0.0352039	0.0276332	0.0292133	0.0362163	0.0293192	0.0451619	0.0404117	0.0383946	0.0396927	0.0351383
8354					Unmapped	665.248	214.398	0.00690442	0.00786846	0.0105688	0.00497782	0.00334825	0.00882495	0.0513333	0.00672159	0.0103722	0.0188505	0.0143972	0.021572	0.00256183	0.00475866	0.00861919	0.0188158	0.00417947	0.00598309	0.0157049	0.00382691	0.00521383	0.00461792	0.0255719	0.0253134	0.0145329	0.0146924	0.0166148	0.0146748
8389					Unmapped	668.077	20.545	0.00978409	0.0330232	0.0289479	0.0345767	0.174323	0.0948737	0.0361479	0.0373214	0.0242501	0.0767898	0.0603834	0.0397758	0.0161218	0.0183932	0.0479459	0.104328	0.0314874	0.0241128	0.0810183	0.155143	0.0474081	0.118372	0.0256918	0.0837985	0.0654864	0.0862347	0.0667204	0.0523688
8394					Unmapped	668.548	32.976	0.0266593	0.035691	0.0308101	0.0257333	0.0299507	0.0246549	0.0490789	0.0893048	0.203508	0.0142259	0.0253278	0.0951265	0.0995435	0.110379	0.0457862	0.0318102	0.0216324	0.023751	0.0257028	0.027832	0.0239292	0.0364487	0.0187395	0.0217871	0.045011	0.0472951	0.0441235	0.0461041
8419			PA(16:0/16:0);	-13.8875480102175;	MS1 mz matched	671.462	38.1375	0.0153161	0.0162338	0.0165664	0.0147977	0.0138568	0.0140522	0.0890087	0.1519	0.26565	0.163854	0.285874	0.180055	0.293436	0.226681	0.16215	0.160606	0.157458	0.0261987	0.0432938	0.0286078	0.105319	0.0247739	0.0127195	0.0746358	0.117842	0.11055	0.112036	0.114011
8423					Unmapped	672.236	28.091	0.231726	0.227302	0.430085	0.266331	0.282718	0.20799	0.224254	0.45967	0.66296	0.188079	0.145522	0.392529	0.278679	0.331556	0.293901	0.247325	0.380639	0.206792	0.180218	0.212021	0.315938	0.287194	0.00769353	0.182946	0.348702	0.355591	0.30893	0.306305
8424			Argenteane;	-8.05172681674749;	MS1 mz matched	672.347	32.976	0.288453	0.235757	0.483855	0.266247	0.292709	0.244502	0.286218	0.497927	0.697372	0.172808	0.146624	0.427014	0.273713	0.343345	0.291733	0.228438	0.385536	0.213149	0.273913	0.26618	0.313723	0.365154	0.228985	0.215571	0.365171	0.334406	0.337152	0.34896
8430			Galactosylceramide (d18:1/14:0) ;	-7.39486432929382;	MS1 mz matched	672.529	42.299	0.0556541	0.0736703	0.0616477	0.0583768	0.065158	0.0803799	0.101339	0.111882	0.137525	0.114146	0.164799	0.121427	0.16164	0.0940008	0.106854	0.111045	0.112256	0.0586188	0.0667592	0.0637907	0.0468317	0.0855197	0.0561192	0.0672247	0.120651	0.066601	0.0877576	0.0963113
8470			Uzarigenin 3-[xylosyl-(1-&gt;2)-rhamnoside];Metocurine	-1.34453214286309;-9.50408307660291	MS1 mz matched	675.342	346.796	0.0539167	0.0518387	0.0494899	0.0510159	0.0540537	0.0524566	0.054187	0.0512886	0.0491587	0.0585713	0.0496364	0.0520566	0.0472036	0.0527307	0.0548216	0.0544733	0.0617835	0.0505294	0.0519299	0.0546887	0.0523144	0.0569054	0.0482749	0.0494306	0.0564842	0.0563724	0.0575669	0.0555971
8483					Unmapped	676.441	30.052	0.0532266	0.0345894	0.0358894	0.0422496	0.0413982	0.0448088	0.0469951	0.044444	0.180222	0.0280138	0.0446203	0.0797063	0.0652936	0.131248	0.0582295	0.0444816	0.0424015	0.0499254	0.0303618	0.0196079	0.0297417	0.0265075	0.0421148	0.0267282	0.0393655	0.0570811	0.0375796	0.0384646
8486					Unmapped	676.59	42.168	0.0169761	0.0226291	0.0143866	0.0302821	0.0216738	0.0117108	0.0169226	0.0101182	0.0104538	0.0123491	0.0101293	0.0122464	0.0146098	0.019808	0.0162261	0.0137706	0.0178244	0.0162518	0.00970075	0.0116378	0.0138847	0.00656051	0.00975399	0.0104924	0.0158783	0.0147327	0.0144092	0.0115524
8495			Argenteane;	-8.05172681674749;	MS1 mz matched	677.3	33.3525	0.0213502	0.0252075	0.0400659	0.0221127	0.0260076	0.0223606	0.0241223	0.0346908	0.044974	0.023246	0.0151123	0.0315124	0.0260726	0.0305297	0.025161	0.0196684	0.0301095	0.0214026	0.0274149	0.0265169	0.0267253	0.0353497	0.0184522	0.0290379	0.0287232	0.0284649	0.0373567	0.0291466
8518					Unmapped	678.569	32.6935	0.0180072	0.0248448	0.0189431	0.0259336	0.0248973	0.0187346	0.0377204	0.064059	0.117853	0.0238129	0.0348649	0.0644364	0.068733	0.0469322	0.033839	0.0258979	0.0300512	0.0183743	0.0191088	0.0205663	0.0273973	0.0202623	0.0153857	0.0180236	0.0465284	0.0357295	0.0344116	0.0401285
8526					Unmapped	679.264	44.9535	0.00872593	0.00799384	0.012264	0.00748413	0.00701145	0.00831945	0.037512	0.00878169	0.00869263	0.0258385	0.0100861	0.0182555	0.0132673	0.00617174	0.0149227	0.023837	0.0104713	0.0149174	0.0406497	0.0116428	0.0126758	0.00954974	0.0623146	0.0714525	0.0251322	0.0223037	0.0226086	0.0225431
8535					Unmapped	680.374	29.938	1.28861	0.793615	0.643509	1.13034	1.1268	1.21519	1.0827	0.704108	0.886166	1.30984	1.1652	0.960298	1.10399	1.02055	1.3496	1.27211	1.6733	1.34972	0.922485	1.25634	0.932866	0.900005	0.867554	0.870807	1.42218	1.48572	1.20794	1.18064
8579					Unmapped	684.445	30.069	0.132725	0.129731	0.099651	0.147922	0.191042	0.212509	0.276705	0.041117	0.104724	0.198817	0.145085	0.147069	0.0887398	0.0791483	0.396052	0.509562	0.343585	0.757387	0.42846	0.513235	0.30031	0.405843	0.597464	0.298338	0.178047	0.205964	0.153678	0.160662
8580					Unmapped	684.557	32.718	0.0613567	0.104172	0.0495781	0.0405233	0.095474	0.0459278	0.0775619	0.0592474	0.0430567	0.0447279	0.0491561	0.0573527	0.0345502	0.0182487	0.103968	0.120296	0.118105	0.167009	0.188902	0.278261	0.101453	0.367248	0.0900727	0.108668	0.078069	0.0572735	0.0777679	0.0606136
8605					Unmapped	685.834	346.821	0.254353	0.237975	0.223107	0.220288	0.238665	0.225319	0.271244	0.239784	0.268185	0.216776	0.235943	0.253062	0.240471	0.24803	0.258267	0.244305	0.303278	0.224954	0.240969	0.24614	0.234664	0.257933	0.245381	0.220019	0.270268	0.287987	0.274405	0.254835
8609					Unmapped	686.091	26.4555	0.0622145	0.0505876	0.0588459	0.0575453	0.0548168	0.061753	0.0594313	0.058024	0.0543748	0.056186	0.0557504	0.057015	0.0620469	0.0648812	0.0618993	0.0574531	0.0678282	0.0569577	0.0522968	0.0590012	0.0539687	0.0447292	0.0560931	0.0529271	0.0625409	0.0585945	0.0622084	0.060993
8617			Pepstatin	-22.75835326	MS1 mz matched	686.459	30.069	0.0700052	0.057203	0.0526216	0.060172	0.0641185	0.0937632	0.0980189	0.0302099	0.0544633	0.0571257	0.0777907	0.0622096	0.0410774	0.07148	0.114675	0.123855	0.103062	0.20653	0.108857	0.114847	0.0939996	0.101349	0.145455	0.0830924	0.0670269	0.0550291	0.0585993	0.0629469
8636					Unmapped	687.806	345.966	0.0709947	0.0698626	0.0663088	0.0685894	0.0759094	0.0634717	0.0771365	0.0680567	0.0678574	0.0764391	0.0613305	0.0705905	0.0645876	0.0685075	0.0725825	0.066158	0.0871034	0.0674665	0.0683797	0.0672813	0.0682693	0.0686252	0.0695132	0.0674538	0.0792653	0.0744796	0.0738374	0.0589306
8641			UDP-N-acetyl-alpha-D-glucosamine 3'-phosphate	21.65906046	MS1 mz matched	688.348	208.524	0.0134185	0.0265341	0.0183217	0.0150713	0.0140589	0.0133546	0.0324399	0.0190489	0.0238907	0.0285785	0.0194042	0.0248995	0.0227076	0.0301131	0.0420425	0.0479689	0.0417256	0.0556741	0.0455757	0.0329789	0.0289712	0.0653943	0.0378415	0.044442	0.0348641	0.0332076	0.0332906	0.0291901
8646			PE(15:0/P-18:1(11Z));PC(P-16:0/14:1(9Z));PE(15:0/P-18:1(9Z));PE(P-18:1(9Z)/15:0);PC(14:1(9Z)/P-16:0);PC(o-16:1(9Z)/14:1(9Z));PE(P-18:1(11Z)/15:0);	5.60041653303486;5.60041653303486;5.60041653303486;5.60041653303486;5.60041653303486;5.60041653303486;5.60041653303486;	MS1 mz matched	688.524	43.97	0.0690094	0.0735216	0.0851452	0.0516637	0.058651	0.0937301	0.0565904	0.0812033	0.0822328	0.0696232	0.083029	0.073939	0.0784933	0.116279	0.078391	0.0821264	0.0829154	0.0354437	0.0720877	0.0703403	0.0653706	0.094862	0.0601147	0.0644607	0.100995	0.0745623	0.102314	0.0950964
8678			PC(14:0/P-16:0);PC(P-16:0/14:0);PC(o-14:0/16:1(9Z));PC(o-16:0/14:1(9Z));PE(P-18:0/15:0);PE(15:0/P-18:0);	14.0582501419992;14.0582501419992;14.0582501419992;14.0582501419992;14.0582501419992;14.0582501419992;	MS1 mz matched	691.005	26.2695	0.0261752	0.0640176	0.0167673	0.0198476	0.0289229	0.018294	0.0209379	0.114242	0.0628252	0.0822633	0.040497	0.0650773	0.0448112	0.0569095	0.0370486	0.0259945	0.0454397	0.0209914	0.0399179	0.0951479	0.0412971	0.0275568	0.0253395	0.0456287	0.0519759	0.0519231	0.0496433	0.0450448
8687			Spirolide A;13-Demethylspirolide C;	8.96195903195423;8.96195903195423;	MS1 mz matched	692.453	30.036	0.0705026	0.0186992	0.0275901	0.0476194	0.0230586	0.0212295	0.0357699	0.0316418	0.0323739	0.0380055	0.0438994	0.0348	0.0236272	0.0179743	0.0342856	0.0344205	0.0313313	0.0594469	0.018867	0.0193154	0.0256335	0.0199442	0.023166	0.0107851	0.0219316	0.0345714	0.0206874	0.0237377
8689			Adenosine thiamine diphosphate;	2.96498354443976;	MS1 mz matched	692.568	32.4365	0.102227	0.0610255	0.151299	0.19858	0.172714	0.0351648	0.117881	0.174903	0.0932555	0.158354	0.159051	0.134684	0.0611604	0.0252173	0.13409	0.152805	0.195307	0.130562	0.049624	0.102216	0.0731157	0.0935654	0.0233261	0.00344912	0.0856189	0.0804451	0.0857202	0.0715516
8703					Unmapped	694.141	22.0055	0.0155858	0.0288822	0.0217737	0.0266541	0.114662	0.0804678	0.024085	0.0253112	0.0305276	0.0634299	0.041532	0.0318092	0.0151497	0.0144355	0.033037	0.0696552	0.0224038	0.01493	0.0632793	0.127886	0.0284891	0.101374	0.0202254	0.0570571	0.0485874	0.0509852	0.0481287	0.0497339
8706					Unmapped	694.313	326.95	0.00983728	0.00624347	0.00849432	0.0103528	0.012234	0.0130907	0.014179	0.00978881	0.0164778	0.0273064	0.0143925	0.0149554	0.0159459	0.0152173	0.0204896	0.0191963	0.0257222	0.020958	0.0248951	0.0338832	0.0235611	0.0263785	0.0199356	0.0255011	0.0190022	0.0140184	0.0173233	0.0141191
8745					Unmapped	698.227	35.658	0.00575446	0.00555188	0.00846688	0.00522756	0.00494227	0.0047832	0.0148279	0.00488677	0.0046218	0.0785392	0.00236182	0.0145798	0.00604885	0.00438704	0.0515071	0.0502959	0.0805552	0.0722265	0.0909054	0.13262	0.0654948	0.101937	0.0509641	0.113701	0.0465947	0.0472039	0.0440351	0.0446062
8751			(3a,5b)-24-oxo-24-[(2-sulfoethyl)amino]cholan-3-yl-b-D-Glucopyranosiduronic acid;	19.7021041847779;	MS1 mz matched	698.796	346.111	0.107692	0.0967786	0.105819	0.102753	0.112028	0.0949799	0.113072	0.107702	0.120372	0.116289	0.109598	0.113561	0.114503	0.104284	0.123432	0.113446	0.151432	0.112966	0.103566	0.110201	0.0914127	0.113743	0.109025	0.0899999	0.118477	0.117909	0.105497	0.100276
8758					Unmapped	699.493	37.788	0.0148385	0.0168151	0.0249451	0.018961	0.0186912	0.012982	0.0204951	0.032936	0.0315664	0.0258029	0.039471	0.0291934	0.0738816	0.0276821	0.0328456	0.0287421	0.0285644	0.0206148	0.0156353	0.00614575	0.0193699	0.0242159	0.0135172	0.0113311	0.0252824	0.0173425	0.0204339	0.030607
8762					Unmapped	700.263	28.056	0.338338	0.216282	0.414454	0.288183	0.27189	0.226848	0.30707	0.441696	0.670766	0.211017	0.165	0.416143	0.308327	0.3679	0.315278	0.270122	0.394746	0.22098	0.251083	0.198349	0.328176	0.315093	0.247198	0.181822	0.297884	0.367202	0.287881	0.306672
8763			Pavoninin 1	-4.535702784	MS1 mz matched	700.378	33.0455	0.113239	0.0962895	0.168477	0.114786	0.112464	0.0881839	0.0976202	0.17847	0.208167	0.0780893	0.0551054	0.142455	0.112651	0.126341	0.11382	0.0930529	0.141924	0.0924679	0.114169	0.100955	0.113422	0.152328	0.0923563	0.103057	0.134876	0.113251	0.132679	0.114097
8784					Unmapped	701.563	161.031	0.405739	0.412785	0.395518	0.455493	0.403233	0.321839	0.267362	0.222583	0.290534	0.341309	0.329576	0.275216	0.373489	0.320213	0.323116	0.32479	0.301296	0.322765	0.297591	0.226705	0.278654	0.274847	0.365607	0.286004	0.312924	0.296598	0.311109	0.331072
8801					Unmapped	702.979	345.966	0.172503	0.195926	0.224033	0.376363	0.227227	0.203778	0.171028	0.248312	0.207029	0.251144	0.205938	0.21274	0.156985	0.19369	0.246724	0.34215	0.23255	0.211614	0.23391	0.170224	0.163356	0.172372	0.222108	0.357589	0.261625	0.163651	0.160954	0.146584
8802					Unmapped	703.122	24.01	0.018066	0.0351509	0.0305486	0.0109504	0.0141255	0.00965911	0.00344808	0.0375275	0.0132531	0.00397033	0.0330529	0.0181633	0.0165377	0.0179317	0.0103232	0.00496557	0.0130474	0.00456456	0.0055496	0.00610298	0.0054733	0.00630368	0.00493522	0.00523099	0.0090476	0.0127865	0.0103875	0.0104434
8816					Unmapped	704.264	192.394	0.00306755	0.00328975	0.00688135	0.00501087	0.00476834	0.00490591	0.0220136	0.00632447	0.00820659	0.0337258	0.0147338	0.0145912	0.01284	0.00759068	0.0246087	0.0356751	0.0196119	0.0355772	0.0342356	0.0375227	0.0299893	0.022723	0.0322183	0.0481253	0.0170483	0.0207989	0.0252854	0.0233267
8842			PC(14:0/16:0);PE-NMe(16:0/16:0);PE(18:0/15:0);PE(15:0/18:0);PC(15:0/15:0);PC(16:0/14:0);	14.7532881485263;14.7532881485263;14.7532881485263;14.7532881485263;14.7532881485263;14.7532881485263;	MS1 mz matched	706.541	128.363	0.0595118	0.0563879	0.0692362	0.0626433	0.0485898	0.0555993	0.0705941	0.070724	0.111339	0.0922391	0.0595559	0.0825548	0.0823442	0.126329	0.126769	0.107054	0.15516	0.145233	0.116575	0.171943	0.0875842	0.0720129	0.0994777	0.168342	0.0735975	0.0663892	0.0839361	0.11836
8843					Unmapped	706.584	32.872	0.069386	0.0477736	0.122544	0.143254	0.0993441	0.0163412	0.0906819	0.139608	0.0709113	0.12739	0.126069	0.105666	0.0530216	0.00839341	0.101912	0.13343	0.144562	0.0789278	0.0303809	0.0626333	0.0519786	0.0424122	0.0232848	0.00525195	0.0552268	0.0724248	0.0520064	0.0506234
8848					Unmapped	706.938	345.966	0.0913743	0.100938	0.109514	0.134453	0.10452	0.105223	0.0931987	0.120449	0.104421	0.112736	0.107097	0.106802	0.0914451	0.109975	0.117954	0.135036	0.122155	0.106573	0.108962	0.10433	0.0894181	0.09409	0.111728	0.130133	0.132802	0.0918153	0.0944829	0.0828466
8849					Unmapped	707.079	167.426	0.402191	0.388637	0.387069	0.436369	0.418503	0.385715	0.379512	0.38234	0.425647	0.414724	0.377629	0.395902	0.365702	0.404172	0.424987	0.431077	0.466765	0.401294	0.395935	0.390125	0.362881	0.398847	0.388697	0.414837	0.439184	0.42163	0.442309	0.362702
8855					Unmapped	707.816	346.163	0.136388	0.122503	0.117355	0.138603	0.138745	0.124679	0.139909	0.137888	0.153396	0.147548	0.121935	0.141933	0.131184	0.136489	0.143278	0.126531	0.174401	0.132281	0.132787	0.138372	0.124988	0.138903	0.140831	0.119456	0.148839	0.1419	0.142614	0.141137
8858			PC(14:0/P-16:0);PC(P-16:0/14:0);PC(o-14:0/16:1(9Z));PC(o-16:0/14:1(9Z));PE(P-18:0/15:0);PE(15:0/P-18:0);	14.0582501419992;14.0582501419992;14.0582501419992;14.0582501419992;14.0582501419992;14.0582501419992;	MS1 mz matched	708.03	26.422	0.0696722	0.162494	0.0443335	0.052134	0.0742221	0.0499617	0.0533557	0.305534	0.161812	0.200506	0.105714	0.169476	0.122207	0.170509	0.106155	0.0724904	0.132926	0.0579153	0.107785	0.240709	0.116485	0.0685952	0.0717383	0.129912	0.135928	0.135047	0.119461	0.120173
8863					Unmapped	708.401	29.892	1.33125	0.0361989	0.673372	1.04846	0.982284	1.35457	1.10177	0.640275	1.0266	1.32168	0.999334	0.970406	1.27535	1.11458	1.342	1.17437	1.63178	1.34878	1.05986	1.39433	1.06243	0.946094	1.04907	1.05802	1.59947	1.71535	1.41239	1.37012
8866					Unmapped	708.516	576.791	0.0477737	0.0428005	0.0486195	0.058145	0.0471264	0.0429893	0.0486043	0.051036	0.0470417	0.0457815	0.0482935	0.0485227	0.0439663	0.0424486	0.0509797	0.0497383	0.0603932	0.0483369	0.0435401	0.041995	0.0455628	0.044627	0.0497379	0.0360763	0.0564796	0.0519982	0.0489989	0.0382041
8874					Unmapped	708.516	32.858	0.222259	0.706275	0.331568	0.284654	0.234529	0.245287	0.289629	0.241704	0.262918	0.260379	0.317823	0.26962	0.317173	0.0748383	0.268425	0.314011	0.262726	0.30725	0.414951	0.533666	0.296611	0.777512	0.169264	0.297935	0.500071	0.338263	0.489166	0.417053
8882					Unmapped	709.077	167.373	1.84784	1.79316	1.78297	2.04497	1.90475	1.8126	1.86895	1.84532	1.96001	2.07536	1.77446	1.89812	1.78326	1.88007	2.04715	2.08779	2.24362	1.95542	1.90491	1.94824	1.81627	1.94496	1.85079	1.93596	2.08576	2.00992	2.05261	1.71975
8920					Unmapped	711.075	167.056	4.14414	4.03077	3.90341	4.4485	4.25579	4.00796	4.1267	4.06227	4.36237	4.5843	3.8809	4.19354	3.96411	4.13179	4.47373	4.5089	4.92132	4.26758	4.23019	4.3	4.00188	4.42097	4.12951	4.19952	4.58803	4.58456	4.51244	3.69212
8986					Unmapped	714.853	346.158	0.125073	0.112282	0.122282	0.125076	0.120799	0.114243	0.127263	0.127054	0.127048	0.123533	0.118638	0.125914	0.12197	0.121526	0.136415	0.138662	0.152913	0.125614	0.125968	0.12784	0.119781	0.130233	0.128401	0.120887	0.13928	0.132054	0.134527	0.119459
8991			Opiorphin;	8.94519381203991;	MS1 mz matched	715.368	204.557	0.000675993	0.00369504	0.00148686	4.78072e-05	0.000889768	0.00136764	0.00313033	0.00202283	0.000973973	0.0231463	0.000882862	0.00403681	0.00090502	0.00148816	0.00288068	0.00307593	0.00283022	0.00515343	0.0112272	0.0265439	0.00722003	0.00534103	0.0105609	0.0135384	0.00585725	0.00680328	0.00545435	0.00558505
9006			PE(18:1(9Z)/16:1(9Z));PE(14:0/20:2(11Z,14Z));PE(18:1(11Z)/16:1(9Z));PE(16:1(9Z)/18:1(11Z));PE(20:1(11Z)/14:1(9Z));PE(14:1(9Z)/20:1(11Z));PE(18:2(9Z,12Z)/16:0);PE(16:1(9Z)/18:1(9Z));PE(20:2(11Z,14Z)/14:0);PE(16:0/18:2(9Z,12Z));	16.2399064624376;16.2399064624376;16.2399064624376;16.2399064624376;16.2399064624376;16.2399064624376;16.2399064624376;16.2399064624376;16.2399064624376;16.2399064624376;	MS1 mz matched	716.527	132.784	0.033111	0.0206913	0.0366672	0.0416155	0.0274016	0.029221	0.14139	0.0535422	0.127482	0.0649463	0.0719496	0.0996669	0.132985	0.0475375	0.224771	0.252971	0.268944	0.299882	0.255106	0.294946	0.0987942	0.353143	0.25638	0.199473	0.108896	0.101526	0.100423	0.151998
9009					Unmapped	716.834	347.248	0.905724	0.84007	0.847252	0.844294	0.889466	0.815393	0.98413	0.9101	0.997554	0.867205	0.88296	0.946159	0.860229	0.908053	0.942498	0.874411	1.1202	0.838211	0.889682	0.853839	0.898953	0.975996	0.865064	0.83795	0.991417	1.03028	0.997272	0.927314
9010					Unmapped	716.919	350.864	0.037779	0.0398536	0.0420998	0.0428652	0.0427136	0.0424623	0.0368822	0.0373499	0.0387249	0.0357126	0.0333939	0.0370325	0.0357098	0.0377652	0.0376321	0.0400227	0.0387811	0.0327797	0.0374482	0.0371979	0.0346008	0.038163	0.0353167	0.0400266	0.0371933	0.0356901	0.0360032	0.0334754
9014					Unmapped	717.334	346.931	0.0523584	0.0567983	0.049808	0.0524465	0.0552405	0.0503965	0.0551163	0.0530872	0.0593213	0.0552921	0.0496218	0.0551647	0.0478398	0.047896	0.0573488	0.0568127	0.0664854	0.0565193	0.0525813	0.0472741	0.0514005	0.0571426	0.0543602	0.0486739	0.0620637	0.0631797	0.0579292	0.0554573
9032	1-Palmitoyl-2-oleoyl-sn-glycero-3-phosphoethanolamine	0.9894			MS2 reverse	718.538	131.486	0.0270758	0.027018	0.0406024	0.0304918	0.0264667	0.023623	0.0407786	0.0530004	0.0470719	0.0680753	0.0396182	0.0483296	0.0416787	0.0444193	0.04459	0.031504	0.0546166	0.0522552	0.0703117	0.07564	0.0623012	0.0962051	0.0637142	0.0520216	0.0512709	0.0384027	0.0480732	0.0612571
9051					Unmapped	720.48	30.114	0.080045	0.0206565	0.059658	0.0798974	0.0661468	0.0254089	0.0682477	0.0683478	0.0540744	0.0709029	0.0730161	0.0652372	0.036399	0.00935502	0.0641732	0.0669381	0.0865853	0.0820575	0.0266247	0.0402394	0.0419028	0.0335813	0.0301693	0.00528851	0.0395062	0.0416899	0.0359364	0.0356922
9054					Unmapped	720.599	32.334	0.0581668	0.0541335	0.0955065	0.116372	0.113653	0.0252727	0.0782376	0.103045	0.0590413	0.0889502	0.0991937	0.0829007	0.0445863	0.0153016	0.0880075	0.101636	0.124865	0.0867526	0.0380203	0.0636662	0.0456475	0.0710528	0.0209559	0.0095747	0.0670029	0.0599863	0.0610458	0.0561669
9072			PE(18:4(6Z,9Z,12Z,15Z)/P-18:1(11Z));PE(P-18:1(9Z)/18:4(6Z,9Z,12Z,15Z));PE(P-18:1(11Z)/18:4(6Z,9Z,12Z,15Z));PE(18:4(6Z,9Z,12Z,15Z)/P-18:1(9Z));PE(P-16:0/20:5(5Z,8Z,11Z,14Z,17Z));PE(20:5(5Z,8Z,11Z,14Z,17Z)/P-16:0);	5.6009341795428;5.6009341795428;5.6009341795428;5.6009341795428;5.6009341795428;5.6009341795428;	MS1 mz matched	722.509	43.501	0.050269	0.0837024	0.0669769	0.0585469	0.129523	0.0552953	0.0651652	0.0741682	0.0954075	0.0533629	0.073833	0.0753171	0.0584576	0.0616693	0.0585047	0.052191	0.0659482	0.0541896	0.048084	0.0441438	0.0531052	0.0524016	0.0485168	0.0429281	0.0779503	0.0801227	0.0508078	0.0576343
9082					Unmapped	723.665	33.081	0.0351727	0.0939372	0.0393966	0.0242997	0.0814549	0.0179703	0.0705815	0.0440605	0.0427554	0.0354873	0.068597	0.0523811	0.0166635	0.0540225	0.0619454	0.125133	0.0408422	0.0282011	0.0262404	0.0422674	0.042076	0.025838	0.0160369	0.024898	0.0735162	0.0748022	0.0561869	0.0594108
9107					Unmapped	726.941	345.966	0.20009	0.210705	0.244723	0.383897	0.24837	0.221441	0.190968	0.251775	0.228539	0.27017	0.243587	0.230384	0.178614	0.224635	0.271204	0.367144	0.255569	0.235039	0.24924	0.204019	0.175921	0.185403	0.235533	0.371236	0.293429	0.184271	0.187346	0.17058
9112			PE(16:0/14:0);PE(14:0/16:0);PE(15:0/15:0);Pepstatin	-22.464297768802;-22.464297768802;-22.464297768802;-22.7583532638388	MS1 mz matched	727.489	37.971	0.0101691	0.0152948	0.0438928	0.0111393	0.0165389	0.0167603	0.0163083	0.0170912	0.0326534	0.0279679	0.0390048	0.0243114	0.0273688	0.0332111	0.0239115	0.0286695	0.018274	0.0158827	0.0182894	0.0232109	0.0153655	0.0213355	0.0141773	0.0186064	0.0228186	0.0185866	0.0246926	0.0230726
9120					Unmapped	728.289	28.231	0.0308988	0.033631	0.0403266	0.0273902	0.0331443	0.0295986	0.0339964	0.0483849	0.0753905	0.0324135	0.0194056	0.0472544	0.0283597	0.0392993	0.0368371	0.0321887	0.0505308	0.0255191	0.0285015	0.0310083	0.0314488	0.0325452	0.0265991	0.0243149	0.0441846	0.0438583	0.0369273	0.035358
9143			SM(d18:1/18:1(11Z));SM(d18:1/18:1(9Z));	14.5695092045378;14.5695092045378;	MS1 mz matched	729.594	158.53	0.06943	0.0704744	0.0696794	0.0646523	0.0604397	0.0770917	0.0436259	0.0308964	0.0321434	0.0552269	0.0410286	0.0380698	0.0555293	0.0360266	0.058305	0.0672769	0.0598277	0.0587301	0.06314	0.0627124	0.0610005	0.0704418	0.0551603	0.0647807	0.0513022	0.0528652	0.048211	0.0508111
9155			PC(16:1(9Z)/16:1(9Z));PC(18:1(9Z)/14:1(9Z));PC(14:1(9Z)/18:1(9Z));PC(14:1(9Z)/18:1(11Z));PE(20:2(11Z,14Z)/15:0);PC(18:2(9Z,12Z)/14:0);PE(15:0/20:2(11Z,14Z));PC(18:1(11Z)/14:1(9Z));PC(14:0/18:2(9Z,12Z));	17.1932412668909;17.1932412668909;17.1932412668909;17.1932412668909;17.1932412668909;17.1932412668909;17.1932412668909;17.1932412668909;17.1932412668909;	MS1 mz matched	730.543	32.4495	0.0263514	0.032019	0.0388109	0.01172	0.0177799	0.0283784	0.0142937	0.0271457	0.0383219	0.0328156	0.0271462	0.0272659	0.0294161	0.033909	0.0345363	0.0211354	0.0324725	0.0659101	0.0663126	0.0786331	0.0306331	0.151702	0.0214156	0.0345794	0.0302587	0.0393448	0.0229861	0.0299247
9164			ent-Epicatechin-(4alpha-&gt;8)-ent-epicatechin 3-gallate;ent-Epicatechin-(4alpha-&gt;8)-ent-epicatechin 3'-gallate;	-6.63833120585274;-6.63833120585274;	MS1 mz matched	731.149	23.8205	0.027667	0.0233947	0.0208879	0.0304364	0.0310629	0.0266466	0.0125329	0.0312073	0.0250091	0.0186371	0.0325128	0.0234481	0.0315011	0.0216807	0.0253491	0.022295	0.0205074	0.0373038	0.0284759	0.0280936	0.0312073	0.0363847	0.0192326	0.0289295	0.0334652	0.0383035	0.0350387	0.0375005
9183			Fasciculic acid C;	-4.38641676418255;	MS1 mz matched	732.434	29.155	0.0261026	0.0259356	0.0194478	0.0253392	0.0306966	0.0277721	0.0397295	0.0158724	0.0161224	0.0321945	0.0235953	0.0247055	0.0172652	0.0150021	0.0613787	0.0487357	0.0544311	0.16353	0.0712203	0.0783018	0.0512863	0.0866014	0.0863884	0.0454909	0.0397773	0.0453691	0.0341991	0.0344315
9191					Unmapped	732.878	346.01	0.212035	0.211353	0.220957	0.242762	0.226063	0.210667	0.203923	0.215909	0.218537	0.229109	0.209234	0.214066	0.194321	0.201857	0.236382	0.256253	0.259268	0.218998	0.222675	0.198148	0.193335	0.207705	0.228547	0.251974	0.254428	0.202175	0.205501	0.204138
9207			3-O-Sulfogalactosylceramide (d18:1/14:0);	14.06152299135;	MS1 mz matched	734.494	29.668	0.0699283	0.0200892	0.0703482	0.0845808	0.0742056	0.0389881	0.0558739	0.0739724	0.0561213	0.0643925	0.0683131	0.0628619	0.0326519	0.00909934	0.0639004	0.0633033	0.0899072	0.0839707	0.0372531	0.0451847	0.0403803	0.0357317	0.0469896	0.0248911	0.0373693	0.0394763	0.0405234	0.036251
9225			PC(16:0/P-16:0);PC(P-18:0/14:0);PC(14:0/P-18:0);PC(P-16:0/16:0);PC(o-16:0/16:1(9Z));	-24.3719182578775;-24.3719182578775;-24.3719182578775;-24.3719182578775;-24.3719182578775;	MS1 mz matched	736.056	26.2185	0.0186247	0.0240738	0.0125731	0.0127462	0.016894	0.00966781	0.0127869	0.0287908	0.023568	0.0278449	0.0181321	0.0219699	0.0196879	0.0235537	0.0183213	0.0149498	0.0206153	0.0152575	0.0192022	0.0299422	0.0212252	0.0175599	0.0166701	0.0185903	0.0229017	0.0245092	0.0211818	0.0212285
9229					Unmapped	736.427	29.8005	0.20927	0.170676	0.107034	0.14393	0.165621	0.326866	0.203811	0.0967745	0.191593	0.26798	0.155031	0.173549	0.288697	0.281609	0.264224	0.206413	0.300934	0.269755	0.263124	0.320987	0.241909	0.220831	0.275657	0.279143	0.345773	0.34177	0.295458	0.297376
9231					Unmapped	736.547	32.788	0.0788836	0.182173	0.11244	0.0966929	0.139747	0.0936502	0.0873893	0.0868283	0.107129	0.0874285	0.0897064	0.0927394	0.0569571	0.0755846	0.101122	0.0978459	0.140752	0.089781	0.116726	0.102989	0.0887501	0.214457	0.061042	0.0903197	0.133619	0.0974483	0.141624	0.131578
9288			PEP-16:0/18:1(11Z));PE(16:0/P-18:1(9Z));PE(P-18:0/16:1(9Z));PE(P-16:0/18:1(9Z));PE(P-18:1(11Z)/16:0);PE(18:1(9Z)/P-16:0);PE(16:0/P-18:1(11Z));PE(P-18:1(9Z)/16:0);PE(18:1(11Z)/P-16:0);PE(16:1(9Z)/P-18:0);1-Hexadecanoyl-2-(9Z-octadecenoyl)-sn-glycero-3-phosphonoethanolamine	20.0413110609119;20.0413110609119;20.0413110609119;20.0413110609119;20.0413110609119;20.0413110609119;20.0413110609119;20.0413110609119;20.0413110609119;20.0413110609119;20.0987575974158	MS1 mz matched	740.526	131.513	0.0618574	0.0521254	0.147212	0.0685531	0.0475932	0.076664	0.151782	0.120135	0.128992	0.132364	0.0989908	0.130044	0.0766175	0.0888778	0.192801	0.205042	0.206347	0.312753	0.175304	0.230628	0.117353	0.16757	0.177434	0.181895	0.119628	0.106647	0.1162	0.17294
9307			Adenosine thiamine diphosphate;	2.96498354443976;	MS1 mz matched	741.505	39.2285	0.0221064	0.0207517	0.0252277	0.0214312	0.0242416	0.0225312	0.0327789	0.0235404	0.0580819	0.0504166	0.0642808	0.0419767	0.0661513	0.0465297	0.0490471	0.0587296	0.05633	0.0084175	0.0249442	0.026086	0.0438202	0.0240409	0.0217422	0.0215429	0.0278496	0.0279752	0.0254874	0.0266851
9326					Unmapped	742.578	113.626	0.115669	0.0854639	0.084213	0.0901819	0.0670821	0.104655	0.0596896	0.0802774	0.0624402	0.139304	0.0934346	0.077249	0.117495	0.0941573	0.0777462	0.0729475	0.0832178	0.0344486	0.0560946	0.0820595	0.061678	0.0489007	0.0528104	0.0547419	0.0815239	0.0725668	0.0746086	0.0534858
9331					Unmapped	742.971	345.956	0.0249247	0.029699	0.0327024	0.0504475	0.034058	0.0339479	0.0268414	0.0335967	0.0366848	0.0379566	0.0324729	0.0329424	0.0268087	0.0300835	0.0362935	0.0437092	0.0357171	0.0360958	0.0342803	0.0300267	0.0242035	0.0293045	0.0325805	0.0463299	0.0384423	0.0286766	0.0269085	0.0244161
9344					Unmapped	744.308	98.554	0.0134658	0.0235822	0.0628461	0.012767	0.00731998	0.00667119	0.01036	0.00819561	0.0068442	0.010297	0.00633397	0.00843638	0.00519922	0.0198714	0.00911358	0.0106728	0.00611799	0.00649474	0.0127285	0.00916143	0.00530066	0.00694647	0.0124351	0.0229271	0.0134378	0.0135292	0.0112216	0.01746
9352					Unmapped	745.163	23.913	0.0139943	0.0117866	0.0077305	0.0149048	0.0147992	0.017046	0.018938	0.0055075	0.00715677	0.03113	0.00428158	0.0119684	0.00769701	0.00753071	0.0173179	0.0202617	0.0177062	0.0260427	0.03648	0.0205535	0.020377	0.0236188	0.0515427	0.0462897	0.0230488	0.0228255	0.0244564	0.0221639
9365			Spinosyn D;Spinosad factor D	15.42637494	MS1 mz matched	746.492	32.281	0.0227864	0.0278746	0.0303909	0.0176706	0.0166423	0.0235337	0.0100761	0.0195269	0.0114802	0.00868514	0.022356	0.0140596	0.018184	0.0212813	0.0151505	0.0142316	0.0149786	0.010186	0.0190267	0.00766603	0.0244976	0.0278502	0.0206851	0.0107537	0.0220344	0.0163502	0.0253734	0.0173456
9387			Clarithromycin;Spinetoram	20.2129325679234;-0.13378067820193	MS1 mz matched	748.507	29.876	0.0834784	0.0189817	0.0799818	0.0873805	0.0844558	0.0176613	0.060867	0.0691834	0.0527021	0.0705666	0.0817676	0.0639674	0.0338042	0.0167984	0.0666436	0.070634	0.0987102	0.0655576	0.0227384	0.0518644	0.0421117	0.022545	0.0205797	0.00690327	0.0435163	0.0373602	0.038844	0.042976
9388			PE(P-18:1(11Z)/18:2(9Z,12Z));PE(20:3(5Z,8Z,11Z)/P-16:0);PE(18:2(9Z,12Z)/P-18:1(9Z));PE(P-16:0/20:3(8Z,11Z,14Z));PE(P-18:1(9Z)/18:2(9Z,12Z));PE(18:3(6Z,9Z,12Z)/P-18:0);PE(P-16:0/20:3(5Z,8Z,11Z));PE(20:3(8Z,11Z,14Z)/P-16:0);PE(18:3(9Z,12Z,15Z)/P-18:0);PE(P-18:0/18:3(9Z,12Z,15Z));PE(P-18:0/18:3(6Z,9Z,12Z));PE(18:2(9Z,12Z)/P-18:1(11Z));Coumaphos anti-dimer;Coumaphos syn-dimer	-5.43088189170141;-5.43088189170141;-5.43088189170141;-5.43088189170141;-5.43088189170141;-5.43088189170141;-5.43088189170141;-5.43088189170141;-5.43088189170141;-5.43088189170141;-5.43088189170141;-5.43088189170141;1.10264038269692;1.10264038269692	MS1 mz matched	748.531	109.814	0.319708	0.176395	0.142081	0.214748	0.12852	0.162481	0.205187	0.142122	0.0944995	0.190911	0.178912	0.154798	0.12524	0.131368	0.161241	0.192708	0.200564	0.0867653	0.187936	0.198798	0.202327	0.236944	0.165357	0.152036	0.171684	0.162142	0.160377	0.129981
9389			PE(P-18:1(11Z)/20:5(5Z,8Z,11Z,14Z,17Z));PE(20:5(5Z,8Z,11Z,14Z,17Z)/P-18:1(11Z));PE(20:5(5Z,8Z,11Z,14Z,17Z)/P-18:1(9Z));PE(22:6(4Z,7Z,10Z,13Z,16Z,19Z)/P-16:0);PE(O-16:1(1Z)/22:6(4Z,7Z,10Z,13Z,16Z,19Z));PE(P-18:1(9Z)/20:5(5Z,8Z,11Z,14Z,17Z));	15.5300132347114;15.5300132347114;15.5300132347114;15.5300132347114;15.5300132347114;15.5300132347114;	MS1 mz matched	748.532	126.653	0.0880995	0.0846793	0.0937533	0.132744	0.093991	0.0705136	0.136161	0.0439928	0.0595032	0.079044	0.0782645	0.0796393	0.102543	0.0664942	0.132266	0.105277	0.129517	0.255928	0.126556	0.130972	0.12025	0.158477	0.100714	0.121184	0.0911129	0.0995812	0.0983201	0.0862377
9390					Unmapped	748.545	41.0585	0.0281899	0.0402685	0.303658	0.0303671	0.0315376	0.0238504	0.0351516	0.0419665	0.0237966	0.111736	0.0385304	0.0419372	0.426966	0.0207886	0.0803359	0.0263453	0.0445815	0.0220778	0.0245297	0.0262306	0.0302197	0.0374105	0.0179768	0.01543	0.037654	0.0352863	0.0322055	0.0375052
9392					Unmapped	748.63	32.152	0.0236309	0.0309863	0.031211	0.0335035	0.0380423	0.0134787	0.02812	0.0322003	0.0198446	0.0320883	0.0307082	0.027657	0.0244911	0.00997632	0.0305067	0.0319265	0.0401802	0.0310032	0.0194868	0.0230732	0.018792	0.0415648	0.0098929	0.00591821	0.0231008	0.0189224	0.0202535	0.019666
9402					Unmapped	749.807	346.239	0.102171	0.0933382	0.096564	0.0846445	0.101482	0.0875013	0.0985818	0.0974283	0.104782	0.0940309	0.0925725	0.0988717	0.094741	0.0901115	0.101406	0.0934357	0.120567	0.0952912	0.0917606	0.0939231	0.0929846	0.102681	0.0889233	0.0824074	0.110207	0.107608	0.107637	0.0961753
9425			PC(20:5(5Z,8Z,11Z,14Z,17Z)/14:0);PE(22:5(4Z,7Z,10Z,13Z,16Z)/15:0);PC(20:4(8Z,11Z,14Z,17Z)/14:1(9Z));PC(14:1(9Z)/20:4(8Z,11Z,14Z,17Z));PE(22:5(7Z,10Z,13Z,16Z,19Z)/15:0);PE(15:0/22:5(7Z,10Z,13Z,16Z,19Z));PC(16:1(9Z)/18:4(6Z,9Z,12Z,15Z));PE(15:0/22:5(4Z,7Z,10Z,13Z,16Z));PC(18:4(6Z,9Z,12Z,15Z)/16:1(9Z));PC(14:0/20:5(5Z,8Z,11Z,14Z,17Z));PC(20:4(5Z,8Z,11Z,14Z)/14:1(9Z));PC(14:1(9Z)/20:4(5Z,8Z,11Z,14Z));	7.41847931171151;7.41847931171151;7.41847931171151;7.41847931171151;7.41847931171151;7.41847931171151;7.41847931171151;7.41847931171151;7.41847931171151;7.41847931171151;7.41847931171151;7.41847931171151;	MS1 mz matched	752.521	46.488	0.0290378	0.0241196	0.0332668	0.0287281	0.0410083	0.0327016	0.0131503	0.0275438	0.0253427	0.0268303	0.0309987	0.0233927	0.0267332	0.0438368	0.030452	0.0302296	0.0304231	0.0236424	0.0223491	0.0294185	0.0385372	0.0114483	0.0214792	0.0253981	0.032466	0.0253792	0.0238333	0.0375696
9427					Unmapped	752.551	33.688	0.0262116	0.0265284	0.0496899	0.0250344	0.0317149	0.0179804	0.0184553	0.00987797	0.0108075	0.0228455	0.0229037	0.0150125	0.0321825	0.0402697	0.0190837	0.0138843	0.009867	0.0185986	0.0182813	0.0103475	0.0216064	0.0268826	0.0103568	0.0193329	0.0221487	0.0221563	0.0206333	0.0222776
9429			PE(20:3(8Z,11Z,14Z)/P-18:1(9Z));PE(20:4(5Z,8Z,11Z,14Z)/P-18:0);PE(20:3(5Z,8Z,11Z)/P-18:1(9Z));PE(20:4(8Z,11Z,14Z,17Z)/P-18:0);PE(P-18:0/20:4(8Z,11Z,14Z,17Z));PE(P-16:0/22:4(7Z,10Z,13Z,16Z));PE(20:3(5Z,8Z,11Z)/P-18:1(11Z));PE(P-18:1(11Z)/20:3(5Z,8Z,11Z));PE(P-18:1(11Z)/20:3(8Z,11Z,14Z));PE(P-18:1(9Z)/20:3(5Z,8Z,11Z));PE(O-18:1(1Z)/20:4(5Z,8Z,11Z,14Z));PE(20:3(8Z,11Z,14Z)/P-18:1(11Z));PE(22:4(7Z,10…	14.1633656770613;14.1633656770613;14.1633656770613;14.1633656770613;14.1633656770613;14.1633656770613;14.1633656770613;14.1633656770613;14.1633656770613;14.1633656770613;14.1633656770613;14.1633656770613;14.1633656770613;	MS1 mz matched	752.562	126.524	0.0986388	0.0779372	0.07002	0.089778	0.0644148	0.0707916	0.0716361	0.0773318	0.0893784	0.08605	0.0753775	0.0797018	0.128995	0.0958256	0.0913378	0.0654807	0.08403	0.117768	0.0754293	0.0986072	0.0870805	0.075445	0.0565085	0.0812736	0.0593982	0.0789988	0.0698722	0.0760925
9448			SM C16:1;	-10.3410486191928;	MS1 mz matched	754.542	115.333	0.158787	0.106803	0.238501	0.0506854	0.097954	0.146772	0.131053	0.335648	0.222987	0.170782	0.155909	0.216586	0.17647	0.220901	0.171225	0.236952	0.139955	0.0697349	0.157266	0.160811	0.174748	0.136639	0.152407	0.174867	0.219545	0.182009	0.185652	0.122817
9469					Unmapped	756.619	41.526	0.0331073	0.02225	0.0510403	0.0231086	0.0342232	0.0302125	0.0608556	0.0317265	0.0197767	0.0344239	0.0283672	0.0362414	0.0376778	0.0251624	0.0528419	0.0651833	0.0450513	0.0770108	0.0601284	0.0781646	0.0647632	0.0697714	0.0440857	0.0580267	0.0434813	0.0539111	0.0440966	0.0418585
9489	Thioetheramide-PC	0.9604			MS2 forward	758.576	116.994	46.8726	38.9534	40.1981	32.2433	29.1135	42.4299	68.2521	54.1581	43.7435	78.3153	65.0774	58.6469	72.0205	65.8592	58.0173	74.0146	54.6394	19.5495	70.5736	88.1677	79.6614	67.181	79.9547	54.5792	54.0809	57.764	56.2822	35.908
9520					Unmapped	761.022	345.928	0.0335251	0.0349223	0.0401376	0.0775762	0.0414655	0.0375702	0.0339501	0.0476525	0.0399429	0.0464764	0.0380625	0.040866	0.025894	0.041845	0.048332	0.0701558	0.0433295	0.0405885	0.0463691	0.0316048	0.0315378	0.0343056	0.042434	0.0734661	0.0462919	0.0283844	0.0297195	0.0292394
9540			Lividomycin A	4.11805701	MS1 mz matched	762.357	411.031	0.0208217	0.0158499	0.0168532	0.0191893	0.0144221	0.0166021	0.0411616	0.0210078	0.0202274	0.029019	0.0313636	0.0280108	0.0204905	0.0390428	0.037514	0.0424453	0.0440798	0.0290151	0.0242489	0.0257082	0.0293751	0.0222478	0.0239721	0.0240574	0.0256984	0.024311	0.0273719	0.0192736
9546			PS(16:0/18:1(9Z));PS(18:0/16:1(9Z));PS(16:1(9Z)/18:0);PS(18:1(9Z)/16:0);1-Hexadecanoyl-2-(9Z-octadecenoyl)-sn-glycero-3-phosphoserine	0.111224818654976;0.111224818654976;0.111224818654976;0.111224818654976;0.0904768576531631	MS1 mz matched	762.521	29.376	0.0668624	0.026814	0.0730368	0.066362	0.0870422	0.0171567	0.0493925	0.0634923	0.0474789	0.0550269	0.0683267	0.055099	0.0294735	0.0176166	0.0568959	0.0544991	0.0901762	0.052876	0.0220724	0.0375075	0.0315569	0.0308875	0.0170486	0.00893632	0.0379053	0.0318763	0.0323957	0.0418296
9550			TG(14:1(9Z)/14:1(9Z)/16:1(9Z));TG(14:1(9Z)/16:1(9Z)/14:1(9Z));	-6.43328988670128;-6.43328988670128;	MS1 mz matched	762.646	32.123	0.00998352	0.0235031	0.0339291	0.0200385	0.0172366	0.0146412	0.0163413	0.0162209	0.0106271	0.015763	0.0159266	0.0146861	0.0126582	0.0124641	0.0175671	0.017961	0.0216726	0.0172023	0.0161005	0.0125439	0.00995843	0.0311967	0.011124	0.00961803	0.0123384	0.00955476	0.0109469	0.01204
9581			PS(18:0/16:0);PS(16:0/18:0);	-12.1256835926768;-12.1256835926768;	MS1 mz matched	764.527	116.39	0.125784	0.121954	0.114951	0.0929228	0.0908636	0.0920421	0.62457	0.144557	0.11521	0.376286	0.22868	0.29632	0.170096	0.182543	0.392837	0.499813	0.552246	0.251441	0.791035	1.01014	0.462056	1.31663	0.785247	0.312427	0.42991	0.408213	0.414264	0.268915
9586					Unmapped	764.743	346.376	0.0482308	0.0518435	0.0460976	0.0460328	0.051632	0.0472247	0.0527211	0.0498454	0.0515902	0.0535558	0.0470831	0.0511723	0.0515513	0.0490646	0.0543588	0.051204	0.0607445	0.0547813	0.0479967	0.0478537	0.0459037	0.0533113	0.0479536	0.0435636	0.0563132	0.0540033	0.0503738	0.0533937
9610			PC(o-16:1(9Z)/20:4(8Z,11Z,14Z,17Z));PC(P-16:0/20:4(5Z,8Z,11Z,14Z));PC(P-18:1(9Z)/18:3(9Z,12Z,15Z));PC(P-18:1(11Z)/18:3(6Z,9Z,12Z));PC(P-18:1(11Z)/18:3(9Z,12Z,15Z));2-O-(5,8,11,14,17-Eicosapentaenoyl)-1-O-hexadecylglycero-3-phosphocholine;PC(18:4(6Z,9Z,12Z,15Z)/dm18:0);PC(P-18:1(9Z)/18:3(6Z,9Z,12Z));PC(P-16:0/20:4(8Z,11Z,14Z,17Z));PC(18:3(6Z,9Z,12Z)/P-18:1(11Z));PC(20:4(8Z,11Z,14Z,17Z)/P-16:0);PC(…	14.9922820548562;14.9922820548562;14.9922820548562;14.9922820548562;14.9922820548562;14.9922820548562;14.9922820548562;14.9922820548562;14.9922820548562;14.9922820548562;14.9922820548562;14.9922820548562;14.9922820548562;14.9922820548562;14.9922820548562;14.9922820548562;	MS1 mz matched	766.579	107.468	0.831612	0.642889	0.836738	0.924179	0.678861	0.843991	0.49114	0.461174	0.473694	1.24698	0.542275	0.559194	0.517342	0.500998	0.624063	0.590706	0.899423	0.372895	0.492376	0.488579	0.591815	0.350884	0.542253	0.548125	0.546709	0.501726	0.574327	0.452267
9643	1,2-dioleoyl-sn-glycero-3-phosphatidylcholine	0.9976			MS2 forward	768.593	110.883	1.08608	0.839353	1.3696	1.72509	1.07714	1.44714	0.708001	0.857401	0.720804	0.811864	0.733903	0.764232	1.0026	0.781066	0.94509	0.872728	1.06197	0.94708	0.840475	0.83094	1.04016	0.598031	0.870483	0.981602	1.00364	0.827951	0.912928	0.791701
9703			PE(18:0/20:2(11Z,14Z));PE(14:1(9Z)/24:1(15Z));PE(18:1(11Z)/20:1(11Z));PE(20:1(11Z)/18:1(11Z));PE(24:1(15Z)/14:1(9Z));PE(16:1(9Z)/22:1(13Z));PE(18:1(9Z)/20:1(11Z));PE(20:1(11Z)/18:1(9Z));PE(16:0/22:2(13Z,16Z));PE(22:2(13Z,16Z)/16:0);PE(18:2(9Z,12Z)/20:0);PE(22:1(13Z)/16:1(9Z));PC(20:2(11Z,14Z)/15:0);PC(15:0/20:2(11Z,14Z));PE(20:0/18:2(9Z,12Z));PE-NMe2(18:1(9Z)/18:1(9Z));PE(20:2(11Z,14Z)/18:0);	14.9855269598762;14.9855269598762;14.9855269598762;14.9855269598762;14.9855269598762;14.9855269598762;14.9855269598762;14.9855269598762;14.9855269598762;14.9855269598762;14.9855269598762;14.9855269598762;14.9855269598762;14.9855269598762;14.9855269598762;14.9855269598762;14.9855269598762;	MS1 mz matched	772.589	116.202	0.457044	0.381692	0.426184	0.318976	0.253456	0.45628	0.569892	0.809902	0.656704	0.72579	0.576738	0.673319	0.84723	0.876966	0.541744	0.616371	0.431809	0.123	0.436067	0.497403	0.613563	0.458264	0.386812	0.373561	0.547746	0.440175	0.45143	0.301002
9744			PE(P-18:1(11Z)/22:5(7Z,10Z,13Z,16Z,19Z));PE(P-18:1(9Z)/22:5(4Z,7Z,10Z,13Z,16Z));PE(22:5(4Z,7Z,10Z,13Z,16Z)/P-18:1(11Z));PE(22:5(4Z,7Z,10Z,13Z,16Z)/P-18:1(9Z));PE(P-18:1(11Z)/22:5(4Z,7Z,10Z,13Z,16Z));PE(P-18:0/22:6(4Z,7Z,10Z,13Z,16Z,19Z));PE(P-18:1(9Z)/22:5(7Z,10Z,13Z,16Z,19Z));PE(22:6(4Z,7Z,10Z,13Z,16Z,19Z)/P-18:0);PE(22:5(7Z,10Z,13Z,16Z,19Z)/dm18:1(9Z));PE(22:5(7Z,10Z,13Z,16Z,19Z)/P-18:1(11Z));	-20.2094872785501;-20.2094872785501;-20.2094872785501;-20.2094872785501;-20.2094872785501;-20.2094872785501;-20.2094872785501;-20.2094872785501;-20.2094872785501;-20.2094872785501;	MS1 mz matched	776.536	29.8005	0.0459379	0.0524742	0.0477431	0.0564977	0.0722178	0.0191128	0.0423693	0.0457922	0.0427137	0.0391763	0.0558164	0.0443993	0.0317877	0.016292	0.0495641	0.0503392	0.0752584	0.0415289	0.0272361	0.039124	0.0311507	0.0484901	0.0165333	0.010759	0.0382066	0.0266021	0.0353719	0.0371606
9765	PC(16:0/16:0)	0.9984			MS2 reverse	778.543	113.413	0.219129	0.137037	0.204246	0.0797791	0.12009	0.130316	0.143317	0.237811	0.187423	0.140005	0.178188	0.183433	0.14016	0.19654	0.164906	0.259807	0.109306	0.0909611	0.176216	0.157633	0.164029	0.20539	0.180008	0.15479	0.204926	0.188774	0.190831	0.1542
9814			PE(18:2(9Z,12Z)/22:0);PE(16:1(9Z)/24:1(15Z));PE(18:0/22:2(13Z,16Z));PE(20:0/20:2(11Z,14Z));PE(22:2(13Z,16Z)/18:0);PC(15:0/22:2(13Z,16Z));PE(18:1(9Z)/22:1(13Z));PE(18:1(11Z)/22:1(13Z));PE(22:1(13Z)/18:1(9Z));PE(24:1(15Z)/16:1(9Z));PE(22:0/18:2(9Z,12Z));PE(20:2(11Z,14Z)/20:0);PE(20:1(11Z)/20:1(11Z));PC(22:2(13Z,16Z)/15:0);PE(22:1(13Z)/18:1(11Z));	-22.6425635754958;-22.6425635754958;-22.6425635754958;-22.6425635754958;-22.6425635754958;-22.6425635754958;-22.6425635754958;-22.6425635754958;-22.6425635754958;-22.6425635754958;-22.6425635754958;-22.6425635754958;-22.6425635754958;-22.6425635754958;-22.6425635754958;	MS1 mz matched	782.576	127.722	30.1174	26.6939	33.2074	26.745	29.1966	32.3472	32.7844	31.5884	28.1334	39.2703	27.9842	31.3938	29.7224	32.215	37.3979	33.8555	32.2459	62.2572	30.3338	29.4349	35.6393	27.2352	29.9229	32.1908	27.9086	29.4585	29.5028	24.8985
9815			PC(18:1(11Z)/18:3(9Z,12Z,15Z));PC(18:0/18:4(6Z,9Z,12Z,15Z));PC(20:4(5Z,8Z,11Z,14Z)/16:0);PC(18:3(9Z,12Z,15Z)/18:1(11Z));PC(18:2(9Z,12Z)/18:2(9Z,12Z));PC(16:1(9Z)/20:3(5Z,8Z,11Z));PC(18:3(9Z,12Z,15Z)/18:1(9Z));PC(16:0/20:4(5Z,8Z,11Z,14Z));PC(18:4(6Z,9Z,12Z,15Z)/18:0);PC(20:3(5Z,8Z,11Z)/16:1(9Z));PC(16:1(9Z)/20:3(8Z,11Z,14Z));PC(20:4(8Z,11Z,14Z,17Z)/16:0);PC(16:0/20:4(8Z,11Z,14Z,17Z));PC(18:3(6Z,9Z…	18.0679168097259;18.0679168097259;18.0679168097259;18.0679168097259;18.0679168097259;18.0679168097259;18.0679168097259;18.0679168097259;18.0679168097259;18.0679168097259;18.0679168097259;18.0679168097259;18.0679168097259;18.0679168097259;18.0679168097259;18.0679168097259;18.0679168097259;18.0679168097259;18.0679168097259;18.0679168097259;18.0679168097259;	MS1 mz matched	782.576	112.594	38.0963	34.4719	52.6962	39.6454	43.1511	48.6569	37.3838	51.67	41.6631	45.8356	45.6767	44.0091	47.0409	48.9738	43.9027	48.8552	50.8106	16.9898	44.9257	48.9444	52.4101	40.653	43.3023	46.5083	49.4318	43.5457	44.8111	39.8051
9850					Unmapped	785.582	43.838	0.0202836	0.0209202	0.050355	0.0170561	0.0158543	0.0200362	0.0174708	0.0191196	0.0174954	0.0252736	0.0169404	0.0186443	0.0639622	0.0153871	0.0229966	0.0167532	0.0174498	0.0186125	0.0185115	0.0270956	0.0185789	0.0144917	0.0185067	0.0192919	0.0222859	0.0228236	0.0205175	0.0250972
9886			Scopoloside II	0.518873639	MS1 mz matched	788.941	345.966	0.0618027	0.0696921	0.0662806	0.0957198	0.0676651	0.0694121	0.0649708	0.0857148	0.0731878	0.0748018	0.0792039	0.0751001	0.0569953	0.0676589	0.0799343	0.0876876	0.0920673	0.071544	0.0787278	0.0706429	0.0613058	0.0707974	0.0776224	0.0973288	0.0860519	0.0565977	0.0595226	0.0579808
9907			PS(18:0/18:1(9Z));PS(18:1(9Z)/18:0);	-6.29002282146278;-6.29002282146278;	MS1 mz matched	790.547	29.35	0.0152797	0.0188098	0.0267931	0.0147665	0.0189626	0.0182339	0.02525	0.0137379	0.0246813	0.0161716	0.0265803	0.0212537	0.0195708	0.0198335	0.0239011	0.016056	0.0336364	0.0268916	0.0175894	0.0247007	0.0101835	0.0197741	0.0179004	0.0152041	0.0222081	0.0150519	0.0209926	0.022037
9909			PC(18:2(9Z,12Z)/P-18:1(11Z));PC(P-18:0/18:3(6Z,9Z,12Z));PC(18:2(9Z,12Z)/P-18:1(9Z));PC(18:3(9Z,12Z,15Z)/P-18:0);PC(o-18:2(9Z,12Z)/18:2(9Z,12Z));PC(P-18:1(11Z)/18:2(9Z,12Z));PC(18:3(6Z,9Z,12Z)/P-18:0);PC(20:3(8Z,11Z,14Z)/P-16:0);PC(o-16:0/20:4(8Z,11Z,14Z,17Z));PC(20:3(5Z,8Z,11Z)/P-16:0);PC(P-16:0/20:3(5Z,8Z,11Z));PC(P-18:0/18:3(9Z,12Z,15Z));PC(P-18:1(9Z)/18:2(9Z,12Z));PC(P-16:0/20:3(8Z,11Z,14Z));	4.05102828441758;4.05102828441758;4.05102828441758;4.05102828441758;4.05102828441758;4.05102828441758;4.05102828441758;4.05102828441758;4.05102828441758;4.05102828441758;4.05102828441758;4.05102828441758;4.05102828441758;4.05102828441758;	MS1 mz matched	790.579	123.976	0.38529	0.1758	0.315394	0.376802	0.341783	0.395844	0.220404	0.135897	0.193229	0.388901	0.228685	0.2083	0.267455	0.183915	0.409371	0.379207	0.540628	0.507985	0.311992	0.267626	0.261477	0.285307	0.347259	0.338991	0.225785	0.238625	0.267645	0.256955
9929					Unmapped	791.799	346.163	0.0823122	0.0805347	0.0747174	0.0784859	0.0826252	0.0723856	0.0941953	0.0721354	0.0881018	0.0818917	0.0812421	0.0841621	0.0782276	0.0779777	0.0878511	0.0777281	0.105779	0.0888146	0.0794518	0.0783507	0.0804193	0.0853283	0.0821559	0.0709213	0.0861901	0.0920401	0.0854685	0.0801752
9943			PC(dm18:1(11Z)/20:4(8Z,11Z,14Z,17Z));PC(P-18:1(11Z)/20:4(5Z,8Z,11Z,14Z));PC(20:4(5Z,8Z,11Z,14Z)/P-18:1(9Z));PC(22:5(7Z,10Z,13Z,16Z,19Z)/P-16:0);PC(20:5(5Z,8Z,11Z,14Z,17Z)/P-18:0);PC(P-18:1(9Z)/20:4(8Z,11Z,14Z,17Z));PC(P-18:1(9Z)/20:4(5Z,8Z,11Z,14Z));PC(20:4(8Z,11Z,14Z,17Z)/P-18:1(11Z));PC(o-16:0/22:6(4Z,7Z,10Z,13Z,16Z,19Z));PC(P-18:0/20:5(5Z,8Z,11Z,14Z,17Z));PC(P-16:0/22:5(4Z,7Z,10Z,13Z,16Z));PC(…	13.5345269946769;13.5345269946769;13.5345269946769;13.5345269946769;13.5345269946769;13.5345269946769;13.5345269946769;13.5345269946769;13.5345269946769;13.5345269946769;13.5345269946769;13.5345269946769;13.5345269946769;13.5345269946769;13.5345269946769;13.5345269946769;	MS1 mz matched	792.594	108.323	1.71681	1.01929	1.57266	1.45509	0.963716	1.34618	1.0064	0.493445	0.606019	1.50494	0.904393	0.802496	0.867732	0.862717	0.841633	0.64707	1.1373	0.629313	0.926992	0.847283	0.820943	0.674461	1.11747	1.0587	0.804923	0.649839	1.12785	0.664688
9957					Unmapped	793.548	42.521	0.0167024	0.020446	0.0477408	0.0201925	0.0152684	0.0251861	0.0319297	0.0228657	0.0224457	0.0185246	0.0196232	0.0244124	0.0658391	0.0272479	0.0357698	0.0274607	0.0364067	0.0330354	0.0330384	0.0478888	0.0261964	0.0397965	0.0330834	0.0232321	0.0140226	0.0119314	0.0137047	0.0180309
9964					Unmapped	794.066	119.043	0.0748802	0.0748912	0.100635	0.0695646	0.0701619	0.0895352	0.0967972	0.0879204	0.0763427	0.0794953	0.0915572	0.0867213	0.0831519	0.0922975	0.082112	0.0886495	0.0848839	0.0574014	0.0906068	0.11177	0.101488	0.108336	0.0821248	0.069343	0.108717	0.0584608	0.100752	0.0706566
9972	Sphingomyelin (d18:1/18:0)	0.9904			MS2 forward	794.609	125.216	0.800086	0.641873	1.07413	1.33211	0.811027	1.16925	0.426257	0.366116	0.471304	0.884154	0.538084	0.479205	0.641554	0.364311	0.638682	0.624737	0.750245	0.671477	0.600905	0.54077	0.715994	0.435708	0.650671	0.695728	0.59364	0.563421	0.576877	0.520596
9994			Formyl-CoA;Formyl-CoA	-16.9529278079021;-17.2043237824789	MS1 mz matched	796.531	130.552	0.132291	0.114859	0.0991612	0.0887681	0.10708	0.120802	0.147942	0.0900993	0.105405	0.16998	0.126672	0.121251	0.150466	0.133129	0.158114	0.14776	0.158981	0.19919	0.187559	0.251075	0.116899	0.172844	0.153367	0.239145	0.16372	0.133128	0.12383	0.141525
10022					Unmapped	798.6	112.594	0.167857	0.140071	0.18941	0.149686	0.114318	0.199573	0.126762	0.303662	0.138889	0.120596	0.155878	0.179464	0.213407	0.222771	0.142097	0.156552	0.113446	0.0529507	0.111374	0.126724	0.115655	0.126916	0.101486	0.0983565	0.158749	0.142813	0.14148	0.100242
10042					Unmapped	800.902	350.88	0.0368199	0.0410632	0.0402108	0.0417485	0.0400242	0.0402591	0.035115	0.0382522	0.0340851	0.0314127	0.0332383	0.035119	0.0340753	0.0341437	0.034194	0.0358465	0.0342954	0.0312513	0.0361537	0.0340876	0.0311549	0.0382122	0.0310011	0.0418973	0.0354478	0.0294634	0.0388351	0.029842
10078					Unmapped	804.09	110.558	0.114657	0.129379	0.124301	0.113643	0.110854	0.10953	0.146156	0.0770573	0.0689935	0.121567	0.0976919	0.0998477	0.0936382	0.08571	0.108115	0.125914	0.130774	0.0649736	0.129815	0.132414	0.106806	0.174934	0.141839	0.0803242	0.122445	0.107665	0.105646	0.0940386
10079					Unmapped	804.09	126.322	0.0564284	0.0583427	0.0758185	0.0637316	0.087524	0.0724186	0.0601743	0.0442864	0.0580696	0.0814019	0.0704664	0.0585283	0.0545482	0.0588534	0.104542	0.0902498	0.100579	0.208251	0.0921081	0.0749318	0.0827144	0.101939	0.0918928	0.0924561	0.0606996	0.0601518	0.0730323	0.0791909
10084			PC(18:1(11Z)/18:3(9Z,12Z,15Z));PC(18:0/18:4(6Z,9Z,12Z,15Z));PC(20:4(5Z,8Z,11Z,14Z)/16:0);PC(18:3(9Z,12Z,15Z)/18:1(11Z));PC(18:2(9Z,12Z)/18:2(9Z,12Z));PC(16:1(9Z)/20:3(5Z,8Z,11Z));PC(18:3(9Z,12Z,15Z)/18:1(9Z));PC(16:0/20:4(5Z,8Z,11Z,14Z));PC(18:4(6Z,9Z,12Z,15Z)/18:0);PC(20:3(5Z,8Z,11Z)/16:1(9Z));PC(16:1(9Z)/20:3(8Z,11Z,14Z));PC(20:4(8Z,11Z,14Z,17Z)/16:0);PC(16:0/20:4(8Z,11Z,14Z,17Z));PC(18:3(6Z,9Z…	11.3169502160117;11.3169502160117;11.3169502160117;11.3169502160117;11.3169502160117;11.3169502160117;11.3169502160117;11.3169502160117;11.3169502160117;11.3169502160117;11.3169502160117;11.3169502160117;11.3169502160117;11.3169502160117;11.3169502160117;11.3169502160117;11.3169502160117;11.3169502160117;11.3169502160117;11.3169502160117;11.3169502160117;	MS1 mz matched	804.558	111.234	0.911996	0.926042	1.2372	0.662803	0.857042	0.955732	0.888682	1.65042	1.20632	0.961852	0.937528	1.18872	1.1883	1.33873	0.875619	0.843458	0.883739	0.335841	0.870597	0.867252	0.822884	1.05203	0.83407	0.744836	1.17756	1.06567	1.04267	0.925082
10111			PC(16:1(9Z)/22:5(4Z,7Z,10Z,13Z,16Z));PC(18:3(6Z,9Z,12Z)/20:3(5Z,8Z,11Z));PC(16:1(9Z)/22:5(7Z,10Z,13Z,16Z,19Z));PC(20:4(5Z,8Z,11Z,14Z)/18:2(9Z,12Z));PC(18:2(9Z,12Z)/20:4(8Z,11Z,14Z,17Z));PC(20:3(8Z,11Z,14Z)/18:3(6Z,9Z,12Z));PC(18:1(11Z)/20:5(5Z,8Z,11Z,14Z,17Z));PC(20:5(5Z,8Z,11Z,14Z,17Z)/18:1(11Z));PC(20:3(5Z,8Z,11Z)/18:3(9Z,12Z,15Z));PC(22:6(4Z,7Z,10Z,13Z,16Z,19Z)/16:0);PC(18:2(9Z,12Z)/20:4(5Z,8Z…	7.25567848854219;7.25567848854219;7.25567848854219;7.25567848854219;7.25567848854219;7.25567848854219;7.25567848854219;7.25567848854219;7.25567848854219;7.25567848854219;7.25567848854219;7.25567848854219;7.25567848854219;7.25567848854219;7.25567848854219;7.25567848854219;7.25567848854219;7.25567848854219;7.25567848854219;7.25567848854219;7.25567848854219;7.25567848854219;7.25567848854219;7.255678…	MS1 mz matched	806.576	110.243	64.5471	50.7837	59.6727	60.0817	61.9259	52.7502	63.4126	25.0129	34.0723	60.2334	54.1364	44.1031	34.8468	40.1088	52.9237	63.4398	68.1204	31.0953	60.823	55.3215	51.928	72.2079	66.6617	48.9981	58.5057	54.6392	51.3172	45.6146
10112			PC(16:1(9Z)/22:5(4Z,7Z,10Z,13Z,16Z));PC(18:3(6Z,9Z,12Z)/20:3(5Z,8Z,11Z));PC(16:1(9Z)/22:5(7Z,10Z,13Z,16Z,19Z));PC(20:4(5Z,8Z,11Z,14Z)/18:2(9Z,12Z));PC(18:2(9Z,12Z)/20:4(8Z,11Z,14Z,17Z));PC(20:3(8Z,11Z,14Z)/18:3(6Z,9Z,12Z));PC(18:1(11Z)/20:5(5Z,8Z,11Z,14Z,17Z));PC(20:5(5Z,8Z,11Z,14Z,17Z)/18:1(11Z));PC(20:3(5Z,8Z,11Z)/18:3(9Z,12Z,15Z));PC(22:6(4Z,7Z,10Z,13Z,16Z,19Z)/16:0);PC(18:2(9Z,12Z)/20:4(5Z,8Z…	10.9797859097384;10.9797859097384;10.9797859097384;10.9797859097384;10.9797859097384;10.9797859097384;10.9797859097384;10.9797859097384;10.9797859097384;10.9797859097384;10.9797859097384;10.9797859097384;10.9797859097384;10.9797859097384;10.9797859097384;10.9797859097384;10.9797859097384;10.9797859097384;10.9797859097384;10.9797859097384;10.9797859097384;10.9797859097384;10.9797859097384;10.97978…	MS1 mz matched	806.576	126.378	25.0808	34.3838	36.2947	35.4495	38.4307	30.2548	26.3905	19.3648	17.6401	26.5112	23.7923	21.9358	22.9862	21.4313	43.643	36.9961	36.5303	99.8736	35.8553	29.3321	37.4464	41.2086	40.4769	27.7298	27.8352	24.9199	32.0272	28.2758
10144					Unmapped	808.944	345.966	0.0837465	0.106153	0.11708	0.189965	0.12384	0.102998	0.0931211	0.125541	0.106666	0.126458	0.124265	0.111826	0.0845353	0.105594	0.130977	0.179918	0.126267	0.107441	0.119408	0.0979944	0.078268	0.0918977	0.107221	0.182564	0.134269	0.0866878	0.0886148	0.07921
10154	N-Docosanoyl-4-sphingenyl-1-O-phosphorylcholine	0.9028			MS2 forward	809.656	154.373	0.0425949	0.0409474	0.0294862	0.0428145	0.0410696	0.0520612	0.0595271	0.0245173	0.0335576	0.0399256	0.0457224	0.0399253	0.051194	0.0400159	0.0534287	0.0733644	0.0433651	0.047888	0.0484352	0.0412373	0.0404083	0.0567201	0.0441642	0.0501305	0.0383616	0.0358561	0.0383571	0.0350091
10161			Acetyl-CoA;Acetyl-CoA;Acetyl coenzyme A	-12.7035182831968;-12.4564769381288	MS1 mz matched	810.561	46.282	0.0129951	0.0154794	0.0253078	0.0328472	0.0318537	0.0343842	0.0364004	0.038496	0.0275891	0.0436878	0.019255	0.0336237	0.0307539	0.0344241	0.0364583	0.0342724	0.0418127	0.0367173	0.0461582	0.0678216	0.0403005	0.070049	0.0334329	0.0290654	0.0414294	0.03762	0.0368249	0.0378315
10163	1-Stearoyl-2-oleoyl-sn-glycerol 3-phosphocholine (SOPC)	1			MS2 forward	810.607	125.868	10.9086	16.2173	19.141	18.4617	17.0939	16.6525	8.14799	13.747	8.89483	7.64058	8.86517	9.8612	13.0952	13.1513	14.7222	13.5418	12.2235	23.5591	10.3362	12.1897	9.40374	10.3889	9.27495	10.9995	9.88846	8.84332	11.4191	9.5745
10166					Unmapped	810.759	601.093	0.147723	0.135787	0.134713	0.155309	0.138218	0.137513	0.148846	0.132977	0.154789	0.151103	0.126306	0.144171	0.133523	0.154563	0.161791	0.152416	0.185765	0.162863	0.139481	0.138945	0.123357	0.151655	0.143494	0.129544	0.158113	0.149461	0.141492	0.138486
10179					Unmapped	811.808	346.696	0.20131	0.189644	0.18007	0.189519	0.199059	0.190137	0.215118	0.203365	0.221783	0.207183	0.191168	0.210573	0.190513	0.196984	0.21042	0.182191	0.251782	0.212445	0.194472	0.204386	0.202135	0.211572	0.196232	0.16902	0.209148	0.218043	0.226494	0.20811
10193					Unmapped	812.903	346.01	0.15265	0.153622	0.168165	0.214919	0.170123	0.157137	0.154125	0.174844	0.162356	0.179963	0.167908	0.165807	0.137818	0.150157	0.185347	0.213694	0.203439	0.166119	0.171475	0.157544	0.134498	0.159089	0.16961	0.204817	0.18969	0.145225	0.148272	0.132185
10213			PC(dm18:1(11Z)/20:4(8Z,11Z,14Z,17Z));PC(P-18:1(11Z)/20:4(5Z,8Z,11Z,14Z));PC(20:4(5Z,8Z,11Z,14Z)/P-18:1(9Z));PC(22:5(7Z,10Z,13Z,16Z,19Z)/P-16:0);PC(20:5(5Z,8Z,11Z,14Z,17Z)/P-18:0);PC(P-18:1(9Z)/20:4(8Z,11Z,14Z,17Z));PC(P-18:1(9Z)/20:4(5Z,8Z,11Z,14Z));PC(20:4(8Z,11Z,14Z,17Z)/P-18:1(11Z));PC(o-16:0/22:6(4Z,7Z,10Z,13Z,16Z,19Z));PC(P-18:0/20:5(5Z,8Z,11Z,14Z,17Z));PC(P-16:0/22:5(4Z,7Z,10Z,13Z,16Z));PC(…	-4.9148358898383;-4.9148358898383;-4.9148358898383;-4.9148358898383;-4.9148358898383;-4.9148358898383;-4.9148358898383;-4.9148358898383;-4.9148358898383;-4.9148358898383;-4.9148358898383;-4.9148358898383;-4.9148358898383;-4.9148358898383;-4.9148358898383;-4.9148358898383;	MS1 mz matched	814.569	123.083	0.0225572	0.216063	0.213871	0.251394	0.204831	0.212344	0.123189	0.37877	0.323399	0.188128	0.235785	0.262486	0.400315	0.356628	0.162704	0.057608	0.121856	0.0944546	0.161726	0.19402	0.244246	0.169057	0.193542	0.0795254	0.191063	0.197403	0.186045	0.112437
10234			PC(22:6(4Z,7Z,10Z,13Z,16Z,19Z)/P-18:1(9Z));PC(P-18:1(11Z)/22:6(4Z,7Z,10Z,13Z,16Z,19Z));PC(22:6(4Z,7Z,10Z,13Z,16Z,19Z)/P-18:1(11Z));PC(P-18:1(9Z)/22:6(4Z,7Z,10Z,13Z,16Z,19Z));	14.644250313629;14.644250313629;14.644250313629;14.644250313629;	MS1 mz matched	816.595	102.98	0.338441	0.322642	0.298193	0.447531	0.314683	0.445212	0.332662	0.144592	0.179503	0.629401	0.314173	0.269493	0.203918	0.175076	0.36894	0.385706	0.546006	0.298902	0.326448	0.268704	0.417093	0.310952	0.342517	0.313537	0.339049	0.306639	0.283442	0.2492
10239			PE(22:5(7Z,10Z,13Z,16Z,19Z)/20:3(8Z,11Z,14Z));PE(20:3(5Z,8Z,11Z)/22:5(7Z,10Z,13Z,16Z,19Z));PE(20:3(8Z,11Z,14Z)/22:5(4Z,7Z,10Z,13Z,16Z));PE(22:5(7Z,10Z,13Z,16Z,19Z)/20:3(5Z,8Z,11Z));PE(22:5(4Z,7Z,10Z,13Z,16Z)/20:3(8Z,11Z,14Z));PE(20:4(8Z,11Z,14Z,17Z)/22:4(7Z,10Z,13Z,16Z));PE(20:2(11Z,14Z)/22:6(4Z,7Z,10Z,13Z,16Z,19Z));PE(20:4(5Z,8Z,11Z,14Z)/22:4(7Z,10Z,13Z,16Z));PE(22:6(4Z,7Z,10Z,13Z,16Z,19Z)/20:2(…	-21.2440198656668;-21.2440198656668;-21.2440198656668;-21.2440198656668;-21.2440198656668;-21.2440198656668;-21.2440198656668;-21.2440198656668;-21.2440198656668;-21.2440198656668;-21.2440198656668;-21.2440198656668;-21.2440198656668;-21.2440198656668;0.199490148272452	MS1 mz matched	817.081	167.357	0.0889066	0.0898192	0.0811891	0.0881168	0.0877647	0.0868742	0.0837537	0.0826804	0.0889213	0.0941716	0.0769829	0.0852102	0.091819	0.0699389	0.0900196	0.094205	0.0945603	0.0884601	0.0876655	0.0883214	0.0834345	0.0884741	0.0842244	0.0916386	0.100241	0.0894993	0.101757	0.0747208
10254			PC(22:5(7Z,10Z,13Z,16Z,19Z)/P-18:1(11Z));PC(P-18:1(11Z)/22:5(4Z,7Z,10Z,13Z,16Z));PC(P-18:1(11Z)/22:5(7Z,10Z,13Z,16Z,19Z));PC(P-18:1(9Z)/22:5(7Z,10Z,13Z,16Z,19Z));PC(22:5(4Z,7Z,10Z,13Z,16Z)/P-18:1(11Z));PC(P-18:0/22:6(4Z,7Z,10Z,13Z,16Z,19Z));PC(22:5(4Z,7Z,10Z,13Z,16Z)/P-18:1(9Z));PC(P-18:1(9Z)/22:5(4Z,7Z,10Z,13Z,16Z));PC(22:5(7Z,10Z,13Z,16Z,19Z)/P-18:1(9Z));PC(22:6(4Z,7Z,10Z,13Z,16Z,19Z)/P-18:0);	13.6686887819474;13.6686887819474;13.6686887819474;13.6686887819474;13.6686887819474;13.6686887819474;13.6686887819474;13.6686887819474;13.6686887819474;13.6686887819474;	MS1 mz matched	818.61	105.233	0.639066	0.531312	0.575975	0.99795	0.581282	0.823382	0.41388	0.161127	0.318903	1.00149	0.440518	0.382576	0.386434	0.350789	0.504087	0.499766	0.672584	0.419995	0.444245	0.408018	0.566425	0.361452	0.437212	0.501838	0.423399	0.466435	0.460749	0.379404
10255			3-Digalloyl-4,5-di-O-galloylquinic acid;5-O-Digalloyl-3,4-di-O-galloylquinic acid;1,3,4,5-Tetra-O-galloylquinic acid;4-O-Digalloyl-3,5-di-O-galloylquinic acid;3,5-Di-O-galloyl-4-O-digalloylquinic acid	-8.24398601226476;-8.24398601226476;-8.24398601226476;-8.24398601226476;-8.24398601226476	MS1 mz matched	818.61	123.884	0.44498	0.372287	0.249817	0.552703	0.372523	0.363263	0.263618	0.11995	0.181642	0.666423	0.232957	0.240661	0.306864	0.215365	0.353906	0.349382	0.399906	0.420507	0.286042	0.225194	0.354193	0.275229	0.27008	0.310079	0.249452	0.25343	0.253255	0.256186
10274					Unmapped	820.137	26.5335	0.0223677	0.0223873	0.0218242	0.0237042	0.0222066	0.0168571	0.0198341	0.0194109	0.0194117	0.0143978	0.023241	0.0194057	0.0200568	0.0209182	0.0210579	0.0213481	0.0228901	0.0181994	0.0177131	0.0155083	0.0170149	0.0207644	0.0184752	0.0149883	0.0210725	0.0191999	0.0213935	0.0192049
[truncated: 117 more rows]
