# Supplementary material for: The interaction of MD-2 with small molecules in huanglian jiedu decoction play a critical role in the treatment of sepsis
Source: Front Pharmacol. 2022 Sep 9;13:947095. doi: 10.3389/fphar.2022.947095 (PMC9500189; doi:10.3389/fphar.2022.947095)
Supplement: Supplementary file 4 [file Table1.XLSX]

## Sheet: Sheet1
id	MS2 name	MS2 score	MS1 name	MS1 ppm	type	mz	rt	K2_neg.K2	K3_neg.K3	K4_neg.K4	K5_neg.K5	K6_neg.K6	K8_neg.K8	M1_neg.M1	M2_neg.M2	M4_neg.M4	M5_neg.M5	M6_neg.M6	M8_neg.M8	Q1_neg.Q1	Q2_neg.Q2	Q3_neg.Q3	Q5_neg.Q5	Q6_neg.Q6	Q7_neg.Q7	Z2_neg.Z2	Z3_neg.Z3	Z5_neg.Z5	Z6_neg.Z6	Z7_neg.Z7	Z8_neg.Z8	QC01_neg.QC01	QC02_neg.QC02	QC03_neg.QC03	QC04_neg.QC04
38	Dihydroxyacetone	1			MS2 forward	71.0128	285.863	0.249806	0.255972	0.262242	0.338334	0.282223	0.221797	0.199405	0.299146	0.296207	0.281011	0.202381	0.190208	0.264458	0.336506	0.348803	0.317613	0.29529	0.295935	0.281462	0.242905	0.229969	0.221669	0.282462	0.255971	0.2576	0.256644	0.238351	0.232115
56			Silicic acid;Methanesulfonic acid;Methanesulfote	6.40549585027671;4.16718322374407	MS1 mz matched	76.9696	102.438	7.6292	7.87453	5.95053	7.16199	7.19107	6.86257	6.48829	7.02532	8.36792	8.06087	8.32775	10.8767	4.95525	8.65775	8.24789	6.94214	6.74265	13.4085	6.72464	7.001	11.0799	6.89597	8.92112	11.1649	6.35041	11.1545	7.22528	7.74183
88					Unmapped	80.9642	72.562	0.495622	0.271737	0.552802	1.36421	1.63264	2.74955	0.161936	0.27617	0.272546	0.965024	0.256394	0.359427	0.130793	0.207455	0.26193	0.39183	0.350838	0.832676	0.409088	1.45549	0.15925	0.707422	0.585394	0.575329	0.698668	0.760162	0.713993	0.628104
120			Chloroprene;2-Chloro-1,3-butadiene	2.33353786	MS1 mz matched	87.0082	122.311	5.54555	6.75962	7.10408	5.46345	4.18656	5.53326	6.44948	7.95353	9.62979	8.07843	7.8841	7.89839	6.14884	7.26475	8.70623	9.06655	9.80557	9.89817	6.34586	4.34479	8.0312	7.41021	9.48973	7.42092	7.14655	8.13344	7.49731	7.19331
130	L-Alanine	0.9916			MS2 forward	88.0396	326.432	1.04066	0.740228	0.961414	1.05332	1.11222	1.00769	1.19158	1.09417	1.45353	1.73599	1.27142	1.59037	1.09019	1.1787	0.955057	1.56307	1.46311	1.43218	0.708912	1.64636	1.55617	0.918875	1.4091	1.71682	1.34809	1.02959	1.04361	1.13089
140	DL-lactate	0.985			MS2 forward	89.0241	211.562	66.8435	68.3902	72.1578	44.8018	36.9608	78.0132	55.9926	79.4403	88.695	85.4038	67.4655	55.4061	62.8552	71.1811	71.4677	44.4541	56.0804	54.4808	85.5086	25.9253	61.1622	42.6698	46.6347	65.5834	65.469	60.6707	58.82	57.2925
154	Glycerol	0.6871			MS2 forward	92.0494	85.4335	0.453249	0.549424	0.187109	0.920711	0.23914	0.306769	0.519604	0.972368	0.839637	1.66024	0.823884	0.723859	0.267976	1.32988	0.266357	1.86953	0.67064	1.04412	0.644045	1.68071	0.429333	1.01665	0.565446	1.91832	0.948706	0.998704	0.903205	1.01378
156	Phenol	0.9846			MS2 forward	93.0353	24.273	2.89153	4.84887	3.6071	1.64049	1.44805	1.07654	0.332169	8.52429	5.04649	2.81236	17.5754	4.76353	1.67599	3.32418	3.43734	1.06187	2.73066	1.69525	5.87339	7.07436	3.36623	2.55918	0.893106	2.3049	3.05527	3.57868	3.42218	4.04964
160					Unmapped	93.0445	193.256	0.0313031	0.0454174	0.0354302	0.0433913	0.0364879	0.0371169	0.0629138	0.0392779	0.0473293	0.109702	0.0657159	0.119567	0.0457096	0.04792	0.0383504	0.0873959	0.0965179	0.105983	0.0501538	0.119409	0.118359	0.0825157	0.11155	0.146207	0.0782461	0.067763	0.0754335	0.0793349
197					Unmapped	99.0053	346.934	5.59251	5.68507	5.38647	5.81793	5.92254	5.58958	5.72857	5.60424	5.68795	6.23865	5.85657	5.38991	5.24276	5.56566	5.90751	5.76972	5.62411	6.04498	5.24031	5.07808	5.73722	5.02748	5.72176	5.62857	5.28233	5.45924	5.51292	6.02289
228	D(-)-beta-hydroxy butyric acid	0.932			MS2 forward	103.039	218.062	4.08952	6.82544	5.73185	7.04707	7.42192	6.23504	0.374852	0.659642	0.625285	0.554834	0.391833	0.533483	1.47199	1.31954	0.787547	1.93127	1.70224	1.78775	2.596	2.924	2.7128	4.18133	3.29252	1.93648	2.44987	2.51002	2.49961	2.3682
229	2-hydroxy-butanoic acid	0.9951			MS2 forward	103.039	177.284	1.13156	1.39263	0.765148	1.59826	1.37964	1.28417	1.4136	0.700687	0.933314	2.01299	0.991554	2.70995	0.736452	0.782195	0.580342	2.02043	1.71145	2.96628	0.754762	3.18533	2.02008	2.12014	2.87168	4.29612	2.10866	2.10749	2.02082	1.95
232	L-Serine	0.9962			MS2 forward	104.034	355.576	0.163016	0.12669	0.170988	0.133075	0.129324	0.110655	0.0820986	0.0999904	0.122285	0.113646	0.11057	0.153555	0.153095	0.140317	0.11634	0.133895	0.117522	0.14582	0.120979	0.143811	0.128397	0.128595	0.118717	0.126936	0.130231	0.125479	0.119241	0.113319
235	Glyceric acid	0.6895			MS2 reverse	105.018	288.597	0.160362	0.176113	0.168953	0.160468	0.0980066	0.140365	0.0968733	0.159204	0.16429	0.0999205	0.117939	0.10821	0.124937	0.18479	0.142612	0.125888	0.0977816	0.103164	0.140684	0.0975522	0.0926631	0.106468	0.0961974	0.109494	0.119836	0.108584	0.113425	0.11241
253	p-Cresol	0.9785			MS2 forward	107.051	23.564	0.983024	0.908082	0.439918	1.56642	1.71303	1.1287	1.36631	0.272792	0.455925	15.5983	0.114988	6.26449	0.21747	0.392335	0.209544	2.40346	2.86643	3.92797	0.196969	11.8007	6.82878	4.85132	8.69142	8.45577	3.60413	4.05466	4.63123	4.19122
260	Pyrocatechol	0.9423			MS2 forward	109.03	22.936	0.126178	0.124655	0.116138	0.0844196	0.0861853	0.0843222	1.83771	2.62624	3.30632	2.14155	1.53988	2.15204	2.26328	1.86458	3.47947	1.85274	1.69916	2.21112	0.561383	0.285256	0.508936	0.320401	0.309668	0.51307	0.966798	1.04429	1.29148	1.02183
269	Cytosine	0.8472			MS2 forward	110.034	193.147	0.0533311	0.0543748	0.0526849	0.0640745	0.0539601	0.0581685	0.0950678	0.0924014	0.098055	0.163617	0.0990488	0.163533	0.110123	0.075084	0.066453	0.123626	0.102815	0.150257	0.155788	0.152226	0.147336	0.106996	0.173696	0.216671	0.107246	0.108645	0.118987	0.115817
284	Uracil	0.9995			MS2 forward	111.019	87.38	4.671	1.94834	3.31147	1.99405	1.3682	3.87285	2.47758	2.28435	6.22564	8.18902	2.85529	5.12303	2.14481	2.40675	1.71592	3.46988	2.50317	4.27467	4.04475	2.83374	3.29707	2.17984	3.05129	8.13228	3.85508	3.98313	3.62725	3.63577
296	Creatinine	0.908			MS2 forward	112.05	159.047	0.430625	0.351779	0.342659	0.400636	0.420224	0.361854	0.373978	0.328188	0.403614	0.562405	0.345055	0.681459	0.332691	0.386688	0.296213	0.476783	0.436072	0.453107	0.324664	0.742758	0.416726	0.373576	0.508155	0.651191	0.497887	0.476555	0.459724	0.475857
303			Monoethyl malonic acid;2-Hydroxy-4-oxopentanoic acid;Glutaric acid;Ethylmalonic acid;2-Acetolactate ;2-Deoxy-L-ribono-1,4-lactone;Methylsuccinic acid;2-C-Methyl-1,4-erythrono-D-lactone;(S)-2-Acetolactate;Dimethylmalonic acid;Glutarate;Glutaric acid;Pentanedioic acid;1,3-Propanedicarboxylic acid;2-Acetolactate;Deoxyribonolactone;2-Deoxyribonolactone;4-Hydroxy-2-oxopentanoate;4-Hydroxy-2-oxovalerat…	-1.95922125640809;-1.95922125640809;-1.95922125640809;-1.95922125640809;-1.95922125640809;-1.95922125640809;-1.95922125640809;-1.95922125640809;-1.95922125640809;-1.95922125640809;-2.2719992003317;-2.2719992003317;-2.2719992003317;-2.2719992003317;-2.2719	MS1 mz matched	113.023	285.783	0.902054	0.996051	0.990694	1.1405	1.046	0.751196	0.74621	1.23906	1.12037	1.07204	0.822329	0.724322	1.06362	1.29632	1.34304	1.18676	1.00247	1.00582	1.16398	0.866939	0.864221	0.827542	1.03667	0.929563	1.03938	0.984807	0.940511	0.933313
314	Maleamic acid	0.9582			MS2 reverse	114.018	43.6755	0.133106	0.0335139	0.400493	1.04822	5.2308	4.73625	0.297321	0.202259	0.0204017	0.894173	0.098307	0.0297735	6.6034	4.50361	0.371093	0.741613	6.98849	3.75291	0.599461	4.03605	5.04017	3.09196	0.283675	0.894842	1.91463	2.03773	1.98757	2.09871
321	L-Proline	0.999			MS2 forward	114.055	291.457	0.713268	0.812155	0.88776	0.828205	0.726073	0.811525	1.01489	1.33738	1.50311	1.26604	1.11178	1.16758	1.14053	1.13705	1.13689	1.26774	1.00803	0.987899	1.15804	0.804653	1.10383	0.727934	0.926272	1.23364	0.934557	0.938899	0.940631	0.96748
329					Unmapped	114.979	320.228	0.466557	0.552292	0.492588	0.553803	0.506415	0.479308	0.410067	0.539821	0.522941	0.614261	0.537536	0.476764	0.511259	0.512409	0.540279	0.54942	0.547094	0.508895	0.42899	0.416097	0.508663	0.41912	0.49384	0.516683	0.536194	0.497062	0.480887	0.492352
332					Unmapped	115.019	211.958	0.457993	0.474853	0.452936	0.390689	0.307955	0.492193	0.359193	0.503829	0.536909	0.558072	0.41179	0.366013	0.399168	0.431871	0.45287	0.333626	0.410818	0.411841	0.483954	0.219613	0.389382	0.307216	0.357569	0.449272	0.446669	0.433784	0.403608	0.36597
333					Unmapped	115.039	70.551	9.45677	8.34916	8.12363	8.96641	4.27321	5.5247	3.27057	4.05244	7.06419	6.27927	5.01633	7.5033	2.84097	4.42393	6.41254	7.53978	4.68861	8.85019	4.38989	6.38508	6.02239	7.75264	9.50114	8.34463	7.64624	10.9034	7.79239	7.22628
338	Isocaproic acid	0.7251			MS2 forward	115.075	80.0185	1.40905	1.58444	1.07905	1.89551	2.40568	2.2676	1.32222	2.02398	1.54161	1.75294	1.03103	1.62891	1.69754	2.40649	2.23939	1.37771	1.29668	1.31067	1.45786	1.21326	1.1875	1.34109	1.78948	1.83966	1.60883	1.62566	1.61862	1.5413
351	Acetylglycine	0.9869			MS2 forward	116.034	260.195	0.103608	0.0904126	0.110591	0.112019	0.113822	0.0934384	0.0356859	0.0574201	0.0571092	0.0475274	0.0295461	0.276826	0.0744853	0.0775134	0.0651375	0.103491	0.0793682	0.117377	0.0564426	0.0709961	0.083347	0.0383819	0.0802427	0.149752	0.0840313	0.101736	0.105973	0.0999271
353	Indole	0.7069			MS2 forward	116.049	238.454	0.135272	0.106155	0.116803	0.107316	0.0969338	0.097274	0.0707182	0.0753874	0.124044	0.116169	0.123583	0.118919	0.107042	0.105332	0.13307	0.173174	0.135034	0.123587	0.0887718	0.0699893	0.13242	0.106458	0.107571	0.121795	0.126431	0.0887677	0.108066	0.115896
357	L-Valine	0.9965			MS2 reverse	116.07	280.481	1.22351	1.13741	1.10007	1.56925	1.30979	1.55841	0.777	0.946903	1.41758	1.89975	0.999641	1.51644	1.11175	1.11731	1.05129	1.70526	1.1431	1.63135	1.00343	1.21911	1.23348	1.0522	1.91025	1.935	1.41521	1.29203	1.26914	1.16755
363	Succinate	0.9639			MS2 forward	117.018	360.973	1.15415	0.931751	0.779904	0.613951	0.666172	1.11531	0.469313	0.630234	1.29821	0.8896	0.517259	0.686884	0.403765	0.471957	0.705957	0.524513	0.46941	0.696205	1.19333	0.384459	0.584302	0.508766	0.532616	0.792059	0.716078	0.658177	0.601447	0.598073
365	Methylmalonic acid	0.8366			MS2 forward	117.017	176.808	0.101305	0.0890047	0.0966401	0.0887509	0.0984741	0.0874899	0.0893066	0.104967	0.110581	0.105802	0.0863705	0.101138	0.112267	0.0985481	0.116425	0.0994315	0.127317	0.113142	0.110684	0.127219	0.13068	0.0932155	0.105947	0.113291	0.106111	0.0948188	0.0823643	0.100901
368	2-Hydroxy-3-methylbutyric acid	0.9823			MS2 forward	117.054	152.815	0.160786	0.143643	0.107223	0.196565	0.202687	0.154056	0.4044	0.478945	0.397257	0.313563	0.282055	0.470994	0.214772	0.265128	0.279254	0.270967	0.351686	0.389202	0.420994	0.548898	0.446502	0.444434	0.567261	0.694938	0.392564	0.393588	0.381694	0.356015
393					Unmapped	119.033	286.199	1.27046	1.35602	1.38399	1.56465	1.49304	1.1003	1.11167	1.70114	1.51849	1.64376	1.17916	1.24381	1.48224	1.88051	1.77353	1.74893	1.50803	1.56137	1.54971	1.54039	1.33843	1.27823	1.55439	1.52822	1.50574	1.49063	1.37568	1.35083
414	Benzoic acid	0.9705			MS2 reverse	121.028	38.9125	0.944661	1.20108	1.02339	1.04969	1.04947	1.15452	1.1471	1.13453	1.19421	1.41885	1.20148	0.789627	1.12743	1.41693	1.09098	1.20027	1.17312	0.890982	1.14554	0.898168	1.13261	0.88118	1.10204	1.05263	0.949363	1.2378	1.14233	1.23646
416					Unmapped	121.067	23.009	0.340874	0.302964	0.263649	0.119588	0.181942	0.18607	0.296169	1.24118	2.82445	1.09214	0.704519	0.234689	1.77052	1.38338	2.0295	0.416241	0.916006	0.168184	0.921727	0.0572471	0.200036	0.156334	0.175275	0.207565	0.617726	0.668451	0.698428	0.697771
422					Unmapped	122.966	351.485	1.11972	1.12679	1.00531	1.02147	1.14659	1.15812	1.05217	1.08899	1.10408	1.29757	1.15419	1.05392	1.0984	1.22991	1.14076	1.11978	1.09384	1.17357	1.06376	1.07875	1.15798	1.01112	1.14288	1.05161	0.994239	1.17585	1.12214	1.10208
436	Taurine	0.9973			MS2 forward	124.006	276.061	3.48553	3.3828	2.77146	3.5204	2.38176	3.84494	1.82022	2.57432	4.06076	2.96283	2.24911	2.81114	2.68975	2.62206	2.83766	1.78407	1.53377	1.74418	2.6118	3.63195	2.26344	1.225	2.24354	2.37943	2.67411	2.61224	2.68465	2.39331
451	Thymine	0.9695			MS2 forward	125.034	99.7025	5.94894	7.80079	9.83224	6.09413	3.78952	5.27796	3.15578	3.85066	3.58411	6.55344	4.27311	7.20581	3.44307	7.41718	4.06841	5.65968	4.65232	5.10835	5.8502	6.62084	5.00196	4.02577	6.30062	9.26793	6.28899	6.09788	6.56429	6.49436
480	Monomethyl glutaric acid	0.9139			MS2 forward	127.038	100.767	0.306972	0.163054	0.143602	0.230099	0.0922982	0.105281	0.0882623	0.0867502	0.0986614	0.0950033	0.0291485	0.12179	0.0206827	0.0920593	0.0845353	0.146271	0.100941	0.21558	0.0757105	0.0798227	0.108359	0.117711	0.213624	0.12436	0.114141	0.117221	0.10335	0.102801
481			3-Hydroxy-4,5-dimethyl-2(5H)-furanone;2,7-Oxepanedione;5,6-Dihydro-4-methoxy-2H-pyran-2-one;2-Ethyl-3,4-dihydroxyfuran;Osmundalactone;L-erythro-5-(1-Hydroxyethyl)-2(5H)-furanone;(±)-Furaneol;xi-5-Acetyltetrahydro-2(3H)-furanone;Dihydro-4,4-dimethyl-2,3-furandione;2-Dehydropantoyl lactone;2-Dehydropantolactone;Dihydrophloroglucinol;(4E)-2-Oxohexenoic acid;2-Oxohex-trans-4-enoate;2-Hydroxy-cis-hex-…	15.3622866122505;15.3622866122505;15.3622866122505;15.3622866122505;15.3622866122505;15.3622866122505;15.3622866122505;15.3622866122505;15.7066958850232;15.7066958850232;15.7066958850232;15.7066958850232;15.7066958850232;15.7066958850232;15.7066958850232	MS1 mz matched	127.049	352.121	0.612498	0.610221	0.515813	0.538473	0.581699	0.627275	0.433431	0.519174	0.569845	0.548554	0.471948	0.515454	0.512532	0.514819	0.526933	0.599418	0.493562	0.54504	0.590541	0.512263	0.489334	0.457839	0.50062	0.578214	0.529756	0.508644	0.469274	0.42887
493	L-Pyroglutamic acid	0.9537			MS2 forward	128.033	372.212	0.206309	0.202083	0.191687	0.169906	0.184588	0.199529	0.139368	0.173491	0.19992	0.1736	0.165282	0.18757	0.210088	0.163406	0.185579	0.141529	0.119159	0.146719	0.228333	0.187822	0.159935	0.151153	0.119046	0.202257	0.180852	0.153915	0.163055	0.141916
496	Ammelide	0.8556			MS2 reverse	128.033	179.16	0.0457641	0.0403155	0.0375991	0.0425361	0.0606347	0.0668712	0.0385049	0.0396421	0.0463227	0.0522765	0.0457265	0.0457253	0.0607603	0.0620534	0.0448786	0.0492357	0.0971788	0.0619173	0.05248	0.0656994	0.0519881	0.0509493	0.0491326	0.0522399	0.0638136	0.0500906	0.0552368	0.0516137
501	L-Pipecolic acid	0.9997			MS2 forward	128.07	289.207	0.0697426	0.128185	0.0466943	0.06651	0.0708998	0.097148	0.079229	0.0736459	0.135099	0.1653	0.125049	0.138535	0.0799713	0.0905922	0.0780145	0.151298	0.173938	0.105446	0.0757557	0.131249	0.128224	0.0441657	0.11346	0.186622	0.111253	0.0950926	0.103888	0.0945159
508	Cyanuric acid	0.9997			MS2 forward	129.017	176.425	0.143986	0.203318	0.12938	0.159082	0.153184	0.12529	0.151928	0.209384	0.241041	0.202333	0.206532	0.113195	0.282811	0.216649	0.234801	0.141429	0.159843	0.142803	0.255698	0.140087	0.164926	0.128034	0.187096	0.17013	0.187882	0.143243	0.151207	0.141901
513	ketoisocaproic acid	0.7406			MS2 forward	129.054	46.211	82.3765	61.8145	65.0577	62.3301	39.2281	34.951	20.1769	28.2316	56.4701	52.2093	30.5068	48.7657	18.6531	37.2397	49.3197	46.4243	37.4312	72.2456	35.4984	54.7025	36.6505	61.133	41.3255	33.274	53.6913	31.7665	56.2106	53.6918
525	N-Acetyl-L-alanine	0.9998			MS2 forward	130.049	234.766	0.0668844	0.0456377	0.0598231	0.0541588	0.0581804	0.0390602	0.0625202	0.0516997	0.0613914	0.0780386	0.0454003	0.0792461	0.0431825	0.0575573	0.0318047	0.0880428	0.0908497	0.0736191	0.0630817	0.0964337	0.096231	0.060723	0.0787995	0.0813877	0.0767219	0.0659184	0.0822002	0.0612261
530	3-Methyl-2-oxopentanoate	0.6751			MS2 reverse	130.064	34.94	3.6835	4.30051	3.46461	4.48686	2.97282	3.14506	2.66136	3.01406	4.15615	2.69996	3.40059	1.8602	1.39972	2.7945	5.14019	3.70652	2.40622	4.27	3.34822	2.01005	2.43064	2.23376	2.7847	2.33075	2.68184	2.41202	2.40206	2.51785
531	Dihydrouracil	0.9992			MS2 reverse	130.064	90.546	0.636959	0.597729	0.44061	0.342322	0.69896	0.567269	0.85439	0.268314	0.533236	0.683612	0.927114	0.493795	0.477736	0.560154	1.27648	1.20801	1.06711	0.423563	0.818002	0.304607	0.635211	0.418097	0.63457	0.975435	0.54474	0.629107	0.426033	0.72569
536	L-Isoleucine	0.8019			MS2 forward	130.086	244.145	4.09233	3.50698	3.89174	7.55975	3.72208	5.34162	2.4628	2.80014	4.47433	9.1204	3.30062	4.46052	3.63447	2.90578	4.30194	5.48723	5.17333	8.49817	3.37258	5.48178	3.67925	3.17338	7.76923	8.72645	4.07228	3.73981	4.86011	3.99977
542	Pyruvaldehyde	0.7138			MS2 reverse	131.033	102.578	1.93213	2.56433	2.34709	1.69291	2.5059	1.65227	1.09226	2.05753	2.54369	1.75247	1.30069	1.13157	1.51512	2.0522	2.18957	1.90792	2.69526	2.0698	1.90338	1.35968	1.37895	1.28312	2.95651	1.45211	1.72772	2.40957	2.4911	1.49771
552			5-Hydroxyhexanoic acid;4,4-Dimethoxy-2-butanone;Paraldehyde;D-Leucic acid;Butoxyacetic acid;(R)-3-Hydroxyhexanoic acid;2-Hydroxy-3-methylpentanoic acid;2-Ethyl-2-Hydroxybutyric acid;2-Methyl-3-hydroxyvaleric acid;2-Hydroxycaproic acid;6-Hydroxyhexanoic acid;Ethyl (±)-3-hydroxybutyrate;Threo-3-Hydroxy-2-methylbutyric acid;Hydroxyisocaproic acid;(5R)-5-Hydroxyhexanoic acid;(+/-)-1-Acetoxy-1-ethoxye…	16.9474786165848;16.9474786165848;16.9474786165848;16.9474786165848;16.9474786165848;16.9474786165848;16.9474786165848;16.9474786165848;16.9474786165848;16.9474786165848;16.9474786165848;16.9474786165848;16.9474786165848;16.9474786165848;16.9474786165848;16.9474786165848;16.9474786165848;17.2828906423522;17.2828906423522;17.2828906423522;17.2828906423522	MS1 mz matched	131.081	368.938	0.830411	0.930999	0.824484	0.80148	0.851845	0.616333	0.583933	0.701551	1.01381	0.919016	0.783449	0.925357	0.787274	0.880082	0.773338	0.753296	0.593088	0.663811	0.866901	0.881455	0.812863	0.534601	0.620643	0.969284	0.752764	0.672923	0.669178	0.601125
560			(S)-Ureidoglycine;N-(Carboxyaminomethyl)urea	-16.375958577542;-16.375958577542	MS1 mz matched	132.047	26.357	0.443888	0.793494	0.328367	0.300233	0.462279	0.358297	0.28643	1.5853	0.98457	1.32441	0.588469	0.709134	0.642516	0.85024	0.810801	0.441147	0.732169	0.401908	0.983906	1.1296	0.595125	0.378801	0.493767	0.624315	0.661468	0.662885	0.75227	0.629887
582	Adenine	0.8261			MS2 forward	134.045	149.486	0.0757474	0.0608158	0.0608793	0.105139	0.142725	0.0627574	0.118735	0.0674994	0.0812269	0.0974411	0.101739	0.14352	0.0726068	0.0733121	0.0548379	0.165249	0.10911	0.150834	0.0742297	0.215837	0.0914254	0.136236	0.101534	0.14973	0.13476	0.126768	0.173011	0.121459
584					Unmapped	134.059	172.991	0.240305	0.172386	0.192582	0.0622323	0.126176	0.125078	0.251073	0.620345	0.797411	0.197916	0.526532	0.0653716	0.470517	0.54592	0.644437	0.228242	0.422958	0.148079	0.853802	0.0462617	0.200066	0.0881496	0.0656851	0.0498914	0.282584	0.298709	0.299395	0.329358
603	L-Threonate	0.9676			MS2 forward	135.028	328.651	0.197757	0.0502846	0.195734	0.129055	0.183799	0.149428	0.125099	0.131509	0.155466	0.190768	0.0689171	0.31057	0.186232	0.186801	0.185536	0.0738477	0.15472	0.172841	0.137511	0.283957	0.0367608	0.14118	0.15018	0.250064	0.183133	0.162354	0.176383	0.177094
604	2-Methylbenzoic acid	0.9999			MS2 reverse	135.043	100.315	0.338604	0.318179	0.296625	0.284871	0.363917	0.352587	0.510929	0.473573	0.414045	0.509995	0.384957	0.390493	0.278337	0.358441	0.342707	0.389948	0.383291	0.367438	0.277894	0.305698	0.344123	0.294067	0.353333	0.43401	0.333116	0.307626	0.335219	0.364553
620			4,5-Dihydro-2-methylthiazole;	0.792834440376958;	MS1 mz matched	136.005	87.732	0.0771691	0.0363486	0.165282	0.44181	3.42638	4.60001	0.0486107	0.0813964	0.0552174	0.411088	0.200855	0.0541879	2.63727	1.1072	0.172683	0.0647591	0.975399	0.711954	0.617145	2.8697	1.1257	0.25814	0.081724	0.334741	0.926039	1.02955	0.94232	0.934564
632			Bromobenzene	-22.44201145	MS1 mz matched	136.935	576.261	1.33399	0.892391	1.16507	0.830644	0.998375	1.47448	1.3307	1.32575	1.4756	1.51739	1.38695	0.918862	1.36104	1.23255	1.36315	1.47344	1.47197	1.46507	1.36021	1.29123	1.42671	0.964784	1.40881	1.34877	1.35449	1.5224	0.943592	0.946303
637	Salicylic acid	0.9999			MS2 forward	137.023	37.786	0.360352	0.437707	0.215024	0.225097	0.504081	0.229789	1.44741	4.42561	5.01424	2.92373	34.2994	0.17414	3.19147	6.31832	5.24579	0.94165	1.73645	0.235206	4.79476	0.151025	0.657749	0.425359	0.383507	0.621684	2.34396	2.4675	2.1754	2.30472
646	6-Hydroxynicotinic acid	0.8306			MS2 forward	138.018	36.481	0.738848	0.795565	0.528816	0.111672	0.89644	0.72778	0.828882	0.800167	0.375491	0.338341	1.94134	0.45759	0.544247	0.945637	0.30742	0.576274	1.0047	0.579147	0.247644	0.572563	0.707231	0.483374	0.644375	0.511985	0.802819	0.7853	0.522854	0.753674
647					Unmapped	138.054	40.3845	0.953235	0.328153	0.706954	0.403498	0.276806	0.536957	0.13819	1.05197	1.91265	2.56142	1.45908	0.477342	1.17977	1.48837	0.265899	0.611331	0.26915	0.610091	1.41687	0.300743	0.145595	0.279856	0.301633	2.28437	1.00587	0.854866	0.858043	0.777425
652			(S)-2-Hydroxypropylphosphote	4.033600002	MS1 mz matched	139.024	263.962	0.719224	0.403253	0.479648	0.328929	0.281876	0.498485	0.229955	0.314279	0.430106	0.408029	0.258937	0.292714	0.157958	0.296803	0.320618	0.276051	0.170829	0.245438	0.349193	0.136969	0.232928	0.206344	0.292957	0.392427	0.332644	0.293309	0.317964	0.299091
663					Unmapped	140.586	346.924	0.197448	0.199387	0.193429	0.225091	0.239225	0.221458	0.182386	0.192293	0.182847	0.240851	0.203598	0.214003	0.175134	0.231085	0.249507	0.222046	0.212202	0.228846	0.19922	0.197584	0.15871	0.183087	0.221419	0.220703	0.171968	0.19468	0.194851	0.173743
669	2-Oxoadipic acid	0.9682			MS2 forward	141.016	346.586	104.572	113.257	107.128	134.119	115.144	109.872	107.947	114.553	115.562	119.48	111.67	108.97	97.6794	110.581	113.509	123.681	112.904	113.167	101.991	96.0721	104.784	95.2635	116.823	120.198	115.037	100.202	105.478	112.736
688	L-Carnitine	0.8473			MS2 reverse	142.085	112.029	0.0230923	0.0561781	0.0603274	0.212264	0.946791	0.765267	0.393964	2.23788	2.19308	0.142493	0.0885881	0.0383235	0.78956	0.328233	2.32787	0.0964634	0.495039	0.515584	0.150906	0.823	0.466454	0.357753	0.108209	0.244267	0.35844	0.369789	0.384105	0.399898
705					Unmapped	143.106	49.026	3.54461	4.1297	3.54772	1.73649	4.10547	4.05402	1.67556	1.465	3.49972	3.41694	3.42286	3.34679	3.55244	3.77736	3.87927	3.26893	1.75417	3.51111	1.47102	3.13179	3.16911	3.39356	3.75555	5.25699	2.03671	3.63497	3.67558	3.56417
720			1H-Indole-3-carboxaldehyde;3-Methyleneoxindole;Isocarbostyril;1(2H)-Isoquinolinone;Isoquinolin-1(2H)-one;Quinolin-2-ol;2-Quinolone;2-Hydroxyquinoline;2-Quinolinol;4-Hydroxyquinoline;Quinolin-4-ol;2(1H)-Quinolinone;Quinolin-2(1H)-one;Indole-3-carboxaldehyde;Indole-3-carbaldehyde;8-Hydroxyquinoline;Oxyquinoline	22.3098127398688;22.0609322951433;22.0609322951433;22.0609322951433;22.0609322951433;22.0609322951433;22.0609322951433;22.0609322951433	MS1 mz matched	144.044	37.785	5.33787	5.08702	4.78729	6.34021	5.96033	4.48973	4.69831	5.19261	6.19005	4.70919	5.33762	2.06081	4.57659	6.36271	7.13109	6.4628	4.92546	4.24502	5.50383	1.5109	3.69876	2.85222	4.57972	3.07093	4.35795	4.94606	4.2701	3.89059
723					Unmapped	144.065	194.033	0.0944651	0.0762277	0.106578	0.135251	0.353399	0.320723	0.0319085	0.0468427	0.0459523	0.0830737	0.0514418	0.0605156	0.284592	0.171266	0.0698096	0.066809	0.209277	0.23234	0.077617	0.401706	0.203647	0.165447	0.0575067	0.134566	0.149626	0.160194	0.141839	0.170727
733					Unmapped	144.973	346.94	1.04052	1.08503	0.983685	1.00142	1.08239	1.05022	1.08668	0.985729	1.07056	1.16496	1.07795	1.03243	1.00269	1.01021	1.05593	1.03723	1.02969	1.06612	1.01193	0.955447	1.03972	0.964829	1.07744	0.940213	0.997981	1.06622	1.14494	1.21138
744	L-Glutamine	0.9437			MS2 reverse	145.06	352.103	3.01939	2.93013	2.46541	2.58756	2.64142	2.90041	2.04212	2.26805	2.53419	2.46943	2.12227	2.53701	2.45734	2.39104	2.90973	2.66204	2.0851	2.55086	2.57246	2.235	2.48773	2.08958	2.09395	2.85099	2.17308	2.18814	2.19165	2.12799
751			Oxoglutaric acid;3-Oxoglutaric acid;2-Oxoglutarate;Oxoglutaric acid;2-Ketoglutaric acid;alpha-Ketoglutaric acid;Oxaloacetate 4-methyl ester;5-Hydroxy-2,4-dioxopentanoate;Methyloxaloacetate;Dehydro-D-arabinono-1,4-lactone;(5R)-3,4-Dihydroxy-5-(hydroxymethyl)furan-2(5H)-one	-14.4628848696872;-14.4628848696872;-14.4628848696872;-14.4628848696872;-14.4628848696872;-14.4628848696872;-14.4628848696872	MS1 mz matched	145.096	504.538	0.279027	0.269499	0.235739	0.246727	0.240248	0.311709	0.222731	0.214923	0.192338	0.280931	0.268114	0.23205	0.253147	0.278893	0.332234	0.277025	0.215775	0.199873	0.265961	0.232165	0.270418	0.221979	0.216956	0.276102	0.200377	0.257161	0.209752	0.266922
758	L-Glutamate	0.9925			MS2 forward	146.044	371.567	0.742253	0.761973	0.669386	0.561019	0.538261	0.59217	0.389446	0.59369	0.702472	0.575632	0.449559	0.471884	0.676175	0.601573	0.700812	0.475835	0.377898	0.40437	0.810507	0.473757	0.444237	0.521436	0.366326	0.520035	0.555338	0.476264	0.499117	0.444902
769					Unmapped	146.08	334.842	0.0842142	0.0716309	0.0712363	0.0857221	0.10734	0.0851115	0.114871	0.110565	0.125506	0.149443	0.109791	0.164459	0.142538	0.118572	0.109341	0.230073	0.238183	0.217185	0.0820077	0.184889	0.141843	0.0873415	0.16655	0.212934	0.146165	0.133059	0.123614	0.129488
793	5-Amino-4-carbamoylimidazole (AICA)	0.8292			MS2 reverse	147.028	70.446	4.22896	4.04412	3.48244	3.5238	3.97893	0.322543	4.30214	4.11528	0.882923	0.645396	4.0713	0.516054	0.877598	0.504985	0.918801	1.0832	4.02352	0.926533	0.879018	0.807308	0.726415	0.810356	4.39733	0.801988	3.80153	4.11678	3.91969	3.5454
797			Hydroxylated lecithin;O-Carbamoyl-L-serine;beta-L-Aspartylhydroxamate;(2S,3S)-3-Hydroxyasparagine	4.00679759288903;4.05272870236975;4.05272870236975;4.05272870236975	MS1 mz matched	147.043	237.542	0.338242	0.298001	0.357244	0.343719	0.366788	0.453003	0.353767	0.280097	0.428178	0.698632	0.424991	0.604101	0.359054	0.300259	0.355533	0.725775	0.543399	0.614326	0.311231	0.437458	0.479051	0.375822	0.522476	0.72696	0.471048	0.426797	0.492846	0.439169
799	Mevalonic acid	0.9939			MS2 reverse	147.064	216.591	0.0283579	0.041985	0.0326253	0.0289128	0.0328666	0.0372159	0.0316233	0.0167141	0.0349051	0.0322593	0.0299166	0.0436735	0.045978	0.0413801	0.0411348	0.0598545	0.0440404	0.0554863	0.0456733	0.0410542	0.0294162	0.0394589	0.0437034	0.0443251	0.0393106	0.0407793	0.037399	0.0409661
804	Ammeline	0.8772			MS2 reverse	148.026	159.055	0.0788795	0.0663952	0.0693517	0.0704321	0.0741296	0.0570832	0.0604432	0.0597582	0.0705635	0.0985912	0.067301	0.133718	0.0636718	0.0690326	0.0540208	0.0927862	0.0775663	0.0820454	0.0606635	0.137789	0.0734842	0.073102	0.091115	0.123822	0.0874006	0.0949019	0.0897875	0.080166
808	L-Methionine	0.9993			MS2 forward	148.042	262.782	0.17809	0.155973	0.173381	0.2018	0.178296	0.215041	0.21525	0.150366	0.225024	0.298499	0.278864	0.349714	0.192345	0.235309	0.180705	0.353847	0.26886	0.283399	0.171357	0.224036	0.319096	0.190838	0.296843	0.335118	0.235674	0.215808	0.223658	0.226139
822	D-Ribose	0.9963			MS2 forward	149.043	285.815	0.376533	0.385474	0.373569	0.461827	0.390667	0.301302	0.298609	0.490174	0.510927	0.502971	0.355046	0.408017	0.481293	0.563034	0.543462	0.457958	0.41561	0.39101	0.489697	0.459075	0.379232	0.308488	0.391896	0.499602	0.464339	0.413618	0.418359	0.366337
825	3-Methylphenylacetic acid	0.9986			MS2 reverse	149.059	95.236	1.30213	1.61594	1.231	1.14506	1.12064	1.05286	1.26205	3.77578	3.07395	2.34636	1.59508	0.681492	2.28552	2.7407	7.81108	1.35312	1.80793	1.29079	3.26746	0.409068	1.31518	0.250625	0.574479	0.962025	1.73883	1.84729	1.79628	1.85123
826	3-Phenylpropanoic acid	0.9396			MS2 reverse	149.059	37.715	0.0868096	0.0967976	0.0994567	0.196528	0.0859044	0.0750328	0.110308	0.0396317	0.0410935	0.194502	0.101577	0.0769599	0.133042	0.340443	0.0740725	0.057354	0.163024	0.194806	0.0878376	0.0673224	0.0688537	0.0475443	0.213159	0.0252021	0.0867075	0.100317	0.0823438	0.106157
843					Unmapped	151.005	72.572	1.84935	0.884955	2.0071	5.97377	7.22292	11.7894	0.366634	0.751047	0.598502	3.58929	0.610469	1.32916	0.225317	0.465699	0.244626	1.31686	1.1556	3.34263	1.33013	5.71201	0.256716	2.64587	2.03946	2.33542	2.68367	2.80346	2.73602	2.45872
852			4-Hydroxyphenyl acetate;Mandelic acid;p-Hydroxyphenylacetic acid;3',5'-Dihydroxyacetophenone;2',6'-Dihydroxyacetophenone;Phenoxyacetic acid;3,4-Dihydroxyphenylacetaldehyde;1-(2-Furanyl)-1,3-butanedione;Methyl 2-hydroxybenzoate;2',3'-Dihydroxyacetophenone;Methylparaben;2-(Hydroxymethyl)benzoic acid;2,4'-Dihydroxyacetophenone;2',5'-Dihydroxyacetophenone;4-Hydroxy-3-methylbenzoic acid;2',4'-Dihydrox…	12.1534513538494;12.1534513538494;12.1534513538494;12.1534513538494;12.1534513538494;12.1534513538494;12.1534513538494;12.1534513538494;12.1534513538494;12.1534513538494;12.1534513538494;12.1534513538494;12.1534513538494;12.1534513538494;12.1534513538494;12.1534513538494;12.1534513538494;12.1534513538494;12.1534513538494;12.1534513538494;12.1534513538494;12.1534513538494;12.1534513538494;12.15345…	MS1 mz matched	151.049	83.065	0.307603	0.0596705	0.147675	0.611367	0.098178	0.114222	0.080219	0.124777	0.192433	0.5418	0.178475	0.796146	0.201603	0.213365	0.121656	0.177528	0.120333	0.116152	0.182861	0.636605	0.114479	0.323796	0.158234	0.433741	0.229056	0.267842	0.234576	0.232714
853	Ribitol	0.8848			MS2 forward	151.059	229.994	0.0471011	0.042974	0.0397625	0.0435854	0.0336326	0.0544657	0.0552606	0.0935048	0.0861822	0.114665	0.0604789	0.0810233	0.0893777	0.0947926	0.0942034	0.065328	0.0547869	0.0543962	0.0948987	0.0670206	0.0566306	0.0408066	0.0769117	0.0733831	0.0853206	0.0772211	0.0735212	0.0637963
868	Glycerol 3-phosphate	0.9996			MS2 forward	152.994	252.579	0.0356283	0.0286566	0.0354397	0.0270374	0.0286818	0.0388239	0.0491564	0.0365065	0.0356278	0.0642121	0.0378665	0.102536	0.0286603	0.0483133	0.028203	0.0417281	0.0512089	0.0621714	0.0339721	0.0644603	0.0471345	0.0441285	0.0521378	0.0832794	0.0397533	0.0471841	0.041409	0.044316
871	L-Asparagine	0.9331			MS2 forward	153.028	227.197	0.114844	0.106613	0.0887966	0.0918302	0.102085	0.0968154	0.0990579	0.0834574	0.103588	0.167465	0.102385	0.236025	0.100859	0.101112	0.0835569	0.121756	0.115299	0.142513	0.0716897	0.222998	0.0898131	0.0909984	0.104228	0.172538	0.121354	0.124419	0.116261	0.115793
873	3,4-Dihydroxybenzoate (Protocatechuic acid)	0.793			MS2 reverse	153.021	24.269	0.209971	0.202717	0.139805	0.162858	0.0966351	0.1359	1.35718	2.40211	2.41417	2.81581	1.79669	1.38441	2.68095	3.64004	3.76875	2.73536	2.12524	2.22893	1.22037	0.897208	0.80983	1.10772	1.19125	0.916034	1.07346	1.16777	1.34273	1.09847
875			4-Hydroxy-3-methoxybenzenemethanol;2-Furanylmethyl propanoate;Propyl 2-furoate;Sylvopinol;2,6-Dimethoxyphenol;3,5-Dimethoxyphenol;Hydroxytyrosol;Vanillyl alcohol;4-Hydroxy-3-methoxy-benzenemethanol;4-Hydroxy-3-methoxybenzyl alcohol;4-Hydroxy-3-methoxybenzenemethanol;2,6-Dimethoxyphenol;Pyrogallol 1,3-dimethyl ether	10.3834149681487;10.3834149681487;10.3834149681487;10.3834149681487;10.3834149681487;10.3834149681487;10.3834149681487;10.3457676406234;10.3457676406234	MS1 mz matched	153.065	174.667	0.0392294	0.0299874	0.033899	0.085386	0.642682	0.41907	0.0714885	0.0531032	0.0185049	0.0799708	0.0423228	0.0117371	1.16898	0.607324	0.056354	0.0658106	1.06562	0.529406	0.190697	0.76663	0.845977	0.473701	0.0744008	0.0838736	0.453961	0.410337	0.455262	0.461384
887	L-Histidine	0.9008			MS2 forward	154.06	373.567	0.245641	0.259975	0.223475	0.177162	0.219808	0.202009	0.148776	0.1744	0.240201	0.311051	0.208809	0.281647	0.231961	0.231419	0.232871	0.290939	0.232707	0.186553	0.182445	0.25134	0.225079	0.207216	0.215632	0.251034	0.269737	0.348807	0.256701	0.210828
891			Bromobenzene	-22.44201145	MS1 mz matched	154.945	575.712	4.88403	6.19919	4.52016	3.54361	5.30022	5.43068	3.25879	5.34208	4.39269	3.82244	5.38377	3.1217	5.14628	4.62887	3.26501	5.24083	5.93923	6.57451	4.88073	5.12616	4.05897	5.05772	5.44147	3.783	4.48723	6.50671	5.07258	3.26459
895	Orotate	0.6434			MS2 reverse	155.008	212.759	0.021798	0.0215744	0.0165194	0.0258772	0.023103	0.0250579	0.030587	0.0308026	0.0361489	0.0302152	0.0281602	0.0277742	0.021958	0.0276366	0.0317566	0.0391234	0.0231682	0.0354945	0.029648	0.022648	0.0239484	0.0260477	0.0223344	0.0278905	0.033326	0.0262989	0.0272715	0.0339097
931			1,2-Bis(chloromethoxy)ethane	-9.895556747	MS1 mz matched	156.989	320.007	0.744098	0.857445	0.762262	0.880991	0.826989	0.750491	0.637939	0.840573	0.83166	0.974928	0.866637	0.749676	0.80108	0.783073	0.818014	0.9131	0.884617	0.773386	0.643188	0.629466	0.7831	0.661787	0.792854	0.879689	0.830455	0.770531	0.7188	0.759254
934	Allantoin	0.991			MS2 forward	157.035	172.171	1.23105	1.13495	1.01422	1.07182	1.02533	1.03179	1.09105	0.839631	1.24381	2.48254	1.03888	2.62942	1.0107	1.02256	0.782925	1.49713	1.47751	1.83893	0.88561	3.17483	1.84979	1.37426	1.96061	2.80669	1.64026	1.55608	1.5638	1.69991
944			Heptyl acetate;Propyl hexanoate;3-Methylbutyl 2-methylpropanoate;3-Heptyl acetate;Isoamyl butyrate;Methyl caprylate;3-Octyl formate;Butyl 3-methylbutanoate;Pelargonic acid;Butyl 2-methylbutanoate;xi-2-Ethylheptanoic acid;Hexyl propionate;5-Methylhexyl acetate;Butyl pentanoate;Octyl formate;1-Hydroxy-3-nonanone;1-Methylbutyl butanoate;Isopropyl hexanoate;4-Methyloctanoic acid;2-Methylpropyl 3-meth…	-4.2989760169256;-4.2989760169256;-4.2989760169256;-4.2989760169256;-4.2989760169256;-4.2989760169256;-4.2989760169256;-4.2989760169256;-4.2989760169256;-4.2989760169256;-4.2989760169256;-4.2989760169256;-4.2989760169256;-4.2989760169256;-4.2989760169256;	MS1 mz matched	157.122	47.4285	4.25194	2.83654	3.85657	4.26124	3.11442	2.97991	3.14286	2.48836	4.6627	2.66636	2.70288	3.45349	2.78629	5.97843	5.53062	5.08263	5.87282	2.26739	2.35299	4.08412	2.64623	2.85902	3.21103	2.12077	4.69501	3.17903	5.34743	3.09926
945					Unmapped	157.122	22.297	0.530265	0.668445	0.537043	0.522731	0.860858	0.61933	1.52292	0.53756	0.5445	0.512605	0.383466	0.513052	0.635982	1.01669	0.567938	0.604561	0.564103	0.666989	0.505082	0.824609	0.606105	0.582704	0.752136	0.491466	0.516132	0.58426	0.531341	0.573966
961	Methylthiouracil	0.7845			MS2 forward	158.038	171.893	0.0583188	0.0576181	0.0663104	0.0504149	0.0472375	0.0397564	0.0467978	0.0301517	0.0562022	0.105675	0.0446354	0.110072	0.0340446	0.0384484	0.034916	0.0722815	0.0690009	0.070131	0.0347524	0.102656	0.0694709	0.0502465	0.0893825	0.120093	0.0869577	0.0787487	0.0638395	0.0735827
964			O-Ureidohomoserine;Indole-3-acetaldehyde;2-(Indol-3-yl)acetaldehyde;Indoleacetaldehyde;3-Methyl-quinolin-2-ol;Echinopsine;N-Hydroxy-1-aminophthalene;1-phthylhydroxylamine	0.249047075982701;10.0585660005147;10.0585660005147;10.0585660005147;10.0585660005147	MS1 mz matched	158.06	35.03	61.6513	63.8037	52.3337	69.2589	57.8105	51.5888	45.0751	40.1296	60.4349	39.9193	48.8399	32.218	52.5523	51.3264	75.3577	54.8763	38.2726	41.9109	50.6501	21.3643	42.0988	32.6226	46.2367	44.4117	40.0622	40.1892	41.6436	41.3173
965	5-Hydroxymethyluracil	0.8339			MS2 reverse	158.059	176.735	0.463919	0.371284	0.358236	0.36745	0.360859	0.347823	0.292705	0.260421	0.45021	0.432547	0.534037	0.353359	0.37004	0.377227	0.582743	0.48563	0.43296	0.384834	0.362639	0.983595	0.466088	0.368242	0.418906	0.375674	0.418949	0.41018	0.331514	0.364435
970			Alloxan;	-11.965957554634;	MS1 mz matched	158.08	311.372	0.0911892	0.146428	0.0793354	0.119617	0.093442	0.0853086	0.0542497	0.0928548	0.0939739	0.151993	0.0867914	0.127346	0.0983716	0.11983	0.209341	0.117371	0.0865738	0.109628	0.0845869	0.0808871	0.108383	0.0762633	0.139112	0.22659	0.1498	0.124327	0.106397	0.10765
971			Sulfur mustard;Mustard gas;Iprit	17.44120626	MS1 mz matched	158.08	174.889	0.170975	0.127197	0.187601	0.268602	1.08283	0.930581	0.0961988	0.0968281	0.121376	0.254301	0.152165	0.100595	1.16377	0.559944	0.227039	0.150399	0.731122	0.666018	0.265202	0.926781	0.518589	0.435622	0.171066	0.241157	0.3724	0.429845	0.402451	0.411667
973					Unmapped	158.116	286.309	0.0534278	0.0618331	0.0434567	0.0648589	0.0740326	0.0631551	0.0448246	0.0518089	0.0679969	0.0717926	0.0302696	0.130705	0.0455234	0.0472249	0.0549052	0.150248	0.118672	0.210754	0.0446941	0.11711	0.0728181	0.0675466	0.166118	0.148897	0.0890947	0.0917578	0.0914263	0.0810045
1010	Isoxanthopterin	0.6097			MS2 forward	160.028	27.605	0.117164	0.100661	0.091674	0.240334	4.59984	2.24519	0.0913924	0.398967	1.17506	0.265623	0.297057	0.0365854	1.91499	1.71778	0.499144	0.165319	1.27907	0.629007	0.506052	2.93945	1.20158	0.810342	0.03491	0.0998447	1.01219	1.16128	1.11836	1.13906
1012	Indole-3-carboxylic acid	1			MS2 reverse	160.038	86.123	0.200521	0.305612	0.170481	0.207425	0.195958	0.166687	0.142717	0.184876	0.273877	0.253473	0.205295	0.193473	0.193131	0.207646	0.247401	0.254324	0.213843	0.194676	0.193402	0.144719	0.207678	0.166234	0.21529	0.187714	0.213213	0.214731	0.202001	0.210611
1014			4-Acetylimidazo[4,5-c]pyridine;	2.06197841579045;	MS1 mz matched	160.059	354.69	0.122961	0.0989011	0.126221	0.107645	0.104311	0.0817268	0.0618818	0.107883	0.127074	0.161047	0.0861624	0.198974	0.133444	0.188847	0.176881	0.14659	0.101755	0.116707	0.124351	0.163806	0.137703	0.136922	0.0712516	0.159295	0.116655	0.122219	0.125867	0.117687
1037	3-Hydorxy-3-methylglutaric acid	0.8768			MS2 reverse	161.044	285.787	1.26645	1.35376	1.41082	1.64928	1.39903	1.08904	1.02402	1.73105	1.53816	1.48443	1.12678	0.951049	1.42742	1.71286	1.84749	1.66232	1.43198	1.3563	1.59992	1.19574	1.1541	1.17629	1.39607	1.26387	1.46641	1.30732	1.27379	1.29474
1075	Phenylpyruvate	0.7264			MS2 reverse	163.038	44.9335	0.248498	0.210344	0.243956	0.264141	0.302677	0.106007	0.175946	0.140715	0.292766	0.31525	0.236326	0.172018	0.391685	0.352436	0.25045	0.212222	0.106194	0.213351	0.217355	0.136758	0.0571615	0.116388	0.249499	0.118521	0.265766	0.276528	0.327132	0.284938
1077	D-Sorbitol	0.9101			MS2 forward	163.059	195.974	0.670788	0.894102	0.657571	0.891873	0.812654	0.841447	0.717072	0.722725	1.00377	1.04189	0.787315	0.808087	0.768094	0.910585	0.841872	0.980256	0.886948	0.911494	0.670544	0.716113	0.806278	0.816893	0.876821	0.889328	0.948313	0.97702	0.772983	0.900344
1084	Formylanthranilic acid	0.8243			MS2 forward	164.033	85.766	0.624781	0.795869	0.313051	1.45523	0.452068	0.469001	0.753523	1.51853	1.32462	2.52738	1.31617	1.08014	0.427276	2.28917	0.650538	2.96016	1.03935	1.59847	0.921027	1.39607	0.591348	1.49908	0.879436	2.91755	1.46075	1.54685	1.44045	0.812335
1088	L-Phenylalanine	0.9949			MS2 forward	164.07	237.585	2.32187	2.02053	2.44618	2.19565	2.51028	3.19228	2.55354	2.12877	3.03971	5.02475	3.14157	4.20054	2.57471	2.0095	2.43237	5.24842	3.9652	4.21233	2.17028	2.94163	3.56942	2.78657	3.85831	5.27827	3.21441	2.9534	3.24488	3.08109
1091					Unmapped	164.976	347.602	1.71616	1.66978	1.57739	1.65661	1.81882	1.70718	1.55197	1.62792	1.77374	1.82758	1.53639	1.58857	1.53352	1.7341	1.76355	1.5391	1.74399	1.71929	1.66027	1.3974	1.68272	1.48752	1.55442	1.552	1.65821	1.67823	1.61445	1.7344
1101			Ribonic acid;L-Lyxonate;2,3,4,5-Tetrahydroxypentanoic acid;L-Xylonate;Arabinonic acid;D-Xylote;L-Arabinote;D-Arabinote;D-Arabinonic acid;D-Ribote;D-Ribonic acid;L-Xylote;L-Xylonic acid;L-Lyxote;L-Lyxonic acid	1.57725725743053;1.57725725743053;1.57725725743053;1.57725725743053;1.57725725743053;1.80670975876184;1.80670975876184;1.80670975876184;1.80670975876184;1.80670975876184;1.80670975876184	MS1 mz matched	165.038	35.1245	0.901028	1.18271	1.64447	0.540023	0.422862	0.506115	0.419306	0.651901	0.815501	0.115865	0.826268	0.267855	1.77739	1.20041	0.886089	0.684466	0.387886	0.348459	0.903478	0.607268	0.175458	0.735936	0.424662	0.133397	0.853098	0.685441	1.0243	0.98864
1102	DL-3-Phenyllactic acid	0.8772			MS2 forward	165.054	113.455	0.242106	0.209266	0.295693	0.255774	0.248372	0.181929	2.45207	3.6694	3.45641	3.9618	2.1076	4.54555	1.93288	2.31706	1.35593	1.66373	2.79374	1.41652	1.83098	1.35414	1.73313	1.61058	1.45743	1.98754	2.75059	3.01013	1.81515	1.75677
1112					Unmapped	166.016	334.137	0.341256	0.255799	0.229324	0.255081	0.18336	0.287342	0.134863	0.275153	0.292893	0.254634	0.108944	0.135836	0.161511	0.2249	0.32488	0.101563	0.096748	0.0947797	0.255162	0.167203	0.0984935	0.0855844	0.0953958	0.13337	0.184191	0.164347	0.166666	0.180519
1144	3-Guanidinopropanoate	0.6733			MS2 forward	168.016	326.911	0.121416	0.0971092	0.141589	0.126997	0.151549	0.145501	0.14188	0.114977	0.154666	0.207148	0.186745	0.202524	0.145061	0.168974	0.102537	0.190255	0.164146	0.18307	0.084234	0.177863	0.199898	0.138096	0.171735	0.226528	0.145972	0.13071	0.151917	0.158765
1165			1,4-Ipomeadiol;cis-3-Hexenyl pyruvate;1-Methyl-4-phenylpyridinium;N-Methyl-4-phenylpyridine;Cyperquat	9.82513850262696;9.82513850262696;-6.08182390049757	MS1 mz matched	169.096	112.716	0.0725392	0.107139	0.0681874	0.22512	0.96306	0.745727	0.0809436	0.0814565	0.106824	0.181903	0.099864	0.0703766	0.895593	0.46329	0.0968682	0.0877558	0.582327	0.519699	0.184191	0.792756	0.467916	0.314788	0.0972051	0.168409	0.396002	0.351399	0.395722	0.390443
1199			Benzenepropanenitrile;3-Methylindole;Tolylacetonitrile;o-Tolylacetonitrile;o-Methylbenzyl cyanide;2-Methylbezeneacetonitrile;Skatole;3-Methylindole	11.4493014071824;11.4493014071824;11.443960831083;11.443960831083	MS1 mz matched	171.1	88.94	0.89983	0.932518	1.1412	1.08399	1.04699	1.59154	0.740386	0.74264	1.04804	1.80965	1.16637	0.896467	2.75173	1.6983	1.04569	1.07363	3.37312	1.19882	1.73748	2.3463	1.41874	1.36019	1.18548	0.992095	1.24658	1.3197	1.41037	1.59548
1214	Acetyl-DL-Leucine	0.6016			MS2 forward	172.095	176.217	0.489003	0.375773	0.381865	0.354799	0.456855	0.407608	0.232523	0.220853	0.184733	0.244711	0.194355	0.366101	0.297777	0.250133	0.285249	0.248762	0.237712	0.393181	0.293928	0.317209	0.235585	0.253783	0.248225	0.469368	0.307716	0.335803	0.288718	0.292862
1215					Unmapped	172.095	291.521	0.194985	0.30821	0.153691	0.260487	0.203668	0.204859	0.107398	0.250809	0.220157	0.307854	0.138415	0.304259	0.228645	0.256531	0.438352	0.243306	0.179374	0.212164	0.194018	0.149333	0.20886	0.177787	0.298212	0.415393	0.257045	0.244171	0.255511	0.243967
1222					Unmapped	172.956	102.405	0.655792	0.599566	0.365968	0.652542	0.662264	0.807024	0.601231	0.607463	0.781681	1.22985	0.746269	1.1767	0.52178	0.599757	0.557131	0.801618	0.829809	0.974023	0.540571	0.688306	0.942574	0.562443	0.993873	0.949131	0.745521	1.018	1.14612	0.670997
1223					Unmapped	172.956	575.039	5.40703	4.93773	2.879	4.8014	5.49851	4.94145	3.11401	4.8989	5.45347	5.62705	4.53162	3.74555	4.5781	4.16839	5.3206	4.70103	5.45624	5.49869	4.23272	5.07158	3.22171	4.35443	5.28124	3.46671	3.41972	4.83472	4.24748	3.88344
1226					Unmapped	172.994	23.6895	28.9596	59.0276	38.0141	14.6744	30.8748	23.0192	3.92822	70.8266	30.2094	33.8057	52.2104	51.9197	36.8919	35.8732	37.8998	15.9667	49.8757	19.1088	43.4307	82.0886	50.466	32.2782	10.8841	25.6916	32.3934	45.8664	48.1275	45.0678
1227	Aconitic acid	0.9272			MS2 reverse	173.007	410.555	0.0750559	0.0592085	0.0437906	0.0419276	0.0480474	0.0580222	0.0275397	0.0571625	0.0405313	0.0479775	0.0404838	0.0504392	0.0561086	0.0575249	0.0508648	0.0419792	0.0368182	0.0511474	0.0521363	0.0499954	0.0332242	0.0335969	0.0389152	0.0424135	0.0376351	0.0423085	0.0491907	0.0505255
1237	N2-Acetyl-L-ornithine	0.9567			MS2 reverse	173.091	336.783	0.171122	0.138437	0.128915	0.108474	0.197573	0.14734	0.113899	0.161196	0.154971	0.170662	0.177107	0.144117	0.168213	0.178347	0.138953	0.170323	0.245913	0.164857	0.145921	0.177865	0.158824	0.115397	0.156471	0.19635	0.163488	0.176428	0.140174	0.122573
1239	L-Arginine	0.9989			MS2 reverse	173.102	496.882	0.20265	0.200395	0.251843	0.155973	0.132012	0.24166	0.178063	0.214462	0.142251	0.211739	0.28117	0.219418	0.192958	0.169258	0.175628	0.229962	0.202217	0.173066	0.229308	0.200006	0.170005	0.209583	0.205055	0.144959	0.124048	0.19196	0.181225	0.177364
1252	N-Acetyl-L-aspartic acid	0.7196			MS2 reverse	174.038	366.652	0.13505	0.0811532	0.117061	0.0885336	0.160287	0.114767	0.0546256	0.0884981	0.123529	0.120004	0.0656893	0.0999104	0.106499	0.110088	0.0810314	0.0656556	0.0719062	0.106918	0.0871534	0.153431	0.104066	0.0641695	0.0648024	0.152707	0.08941	0.102465	0.0912217	0.0893669
1255	Indoleacetic acid	0.9992			MS2 reverse	174.053	131.217	0.0798219	0.0690123	0.0533141	0.0602336	0.131414	0.235244	0.0730174	0.150648	0.173294	0.169789	0.105531	0.0711454	0.161495	0.207903	0.103599	0.0972169	0.185063	0.109978	0.117054	0.107331	0.131023	0.0757098	0.0755882	0.0730166	0.139883	0.1156	0.11672	0.110662
1256	L-Citrulline	0.9896			MS2 forward	174.086	369.083	0.374284	0.388111	0.356692	0.32462	0.321733	0.272235	0.25066	0.30574	0.396908	0.419359	0.345967	0.426261	0.349254	0.398055	0.332225	0.309659	0.244032	0.26096	0.36155	0.410646	0.367077	0.230269	0.264816	0.435816	0.307254	0.280421	0.305933	0.255787
1263					Unmapped	174.935	400.945	0.236932	0.294142	0.211708	0.33401	0.274867	0.256877	0.307627	0.33631	0.188121	0.248898	0.244538	0.342508	0.272855	0.236015	0.294203	0.297155	0.343407	0.352927	0.285932	0.214948	0.231041	0.187057	0.2481	0.281932	0.216924	0.277519	0.294118	0.25973
1266	Urocanic acid	0.9904			MS2 forward	174.99	23.6895	1.09301	1.9976	1.42125	0.755101	1.07609	0.750543	0.177184	3.17368	1.54275	1.27501	1.83766	1.81775	1.28748	1.28235	1.45814	0.540883	1.71882	0.756991	1.54953	3.99921	1.74096	0.700616	0.410409	0.981153	1.49432	1.35481	1.56197	1.58514
1273	L-Ascorbic acid	0.636			MS2 forward	175.022	41.079	1.9176	1.34911	1.8211	1.18068	0.983702	1.13778	0.56085	1.09007	1.77483	1.0815	1.0755	0.92754	0.844223	1.22297	1.06161	1.52617	0.687867	0.990817	1.60759	0.631347	0.638376	0.980604	1.18727	1.19889	1.10804	1.13551	1.13379	1.13278
1288	N-Formylmethionine	0.8968			MS2 forward	176.036	178.615	0.0522949	0.0492507	0.0570878	0.0908006	0.28502	0.21894	0.0595731	0.0185895	0.0334897	0.0921911	0.0754365	0.0516396	0.352351	0.227458	0.0523639	0.114761	0.379685	0.194688	0.0730259	0.28486	0.241971	0.159753	0.0661662	0.124367	0.172782	0.138838	0.197704	0.15934
1304	L-Gulonic gamma-lactone	0.9139			MS2 forward	177.038	102.578	4.59706	7.47965	3.31372	9.2427	7.23811	5.58667	4.57901	7.2174	10.9012	6.00273	4.40461	3.63388	5.16946	10.7203	10.122	6.26139	9.68442	4.78415	6.97879	4.46761	4.58623	4.04668	10.1144	5.11778	6.36966	9.07256	8.43869	4.97486
1317					Unmapped	177.867	55.136	0.220378	0.275543	0.209783	0.316112	0.237321	0.243585	0.155925	0.217168	0.173063	0.289261	0.232586	0.262683	0.23606	0.270184	0.24775	0.275132	0.232149	0.248335	0.189117	0.195947	0.201041	0.173832	0.256546	0.257655	0.261004	0.258363	0.276681	0.250013
1322	Hippuric acid	0.9813			MS2 forward	178.048	173.432	1.84634	1.64359	1.28477	0.483601	0.933767	0.903969	1.7639	5.25386	6.80186	1.63382	3.8988	0.477834	3.82382	4.42001	5.49752	2.02912	3.60814	1.28252	6.45765	0.376493	1.59529	0.663498	0.474805	0.407969	2.29044	2.5397	2.40533	2.4929
1323	L-Threonine	0.9984			MS2 reverse	178.07	254.659	0.0252507	0.0228741	0.0180838	0.0159327	0.0127818	0.0115943	0.0104035	0.0349205	0.0174846	0.0108265	0.00385814	0.0166641	0.0178337	0.0159502	0.0244145	0.00835743	0.00778905	0.0114829	0.0300152	0.0432475	0.0129569	0.010833	0.00837319	0.011484	0.0130602	0.0178133	0.0173692	0.0166009
1326			L-Histidine trimethylbetaine;Nitrilacarb	-22.4572861537696;-22.3218362348539	MS1 mz matched	178.086	116.499	0.645219	0.49624	0.228603	0.323721	0.284235	0.204334	4.92647	6.98833	15.1063	43.5175	8.94176	4.38704	6.36106	8.68398	6.14526	2.9503	4.52826	0.822483	14.7618	1.53371	6.1721	1.08361	1.59896	5.23844	5.18325	4.87765	5.40561	5.25859
1332					Unmapped	178.841	55.71	0.188229	0.180194	0.191743	0.235691	0.220129	0.199729	0.149635	0.164616	0.205516	0.225145	0.187261	0.191784	0.196366	0.201017	0.194495	0.216805	0.209746	0.223032	0.157371	0.162357	0.202185	0.163536	0.218741	0.194745	0.231876	0.191676	0.21258	0.205299
1341	myo-Inositol	0.9717			MS2 forward	179.054	372.565	0.859101	0.637629	0.742867	0.639841	0.848331	0.770611	0.734678	0.849718	0.962239	1.37479	0.7452	1.50142	0.998714	0.967662	0.637389	0.99865	0.910979	0.865809	0.622706	1.48663	1.0022	0.649909	0.820117	1.27614	1.02583	0.898524	0.76493	0.738041
1344	D-Fructose	0.9576			MS2 forward	179.054	347.574	0.0528504	0.0615595	0.0711846	0.0718542	0.0506368	0.0484857	0.0851548	0.106628	0.116814	0.125538	0.124767	0.0833441	0.0980254	0.132702	0.101131	0.0792995	0.109019	0.0705321	0.107004	0.0752617	0.0862869	0.0592429	0.0718208	0.113466	0.0918021	0.0829826	0.071877	0.0735121
1375			Ferric oxide;Hematite	-16.2647806193944;-16.2647806193944	MS1 mz matched	180.824	55.77	0.352709	0.356699	0.324785	0.345298	0.337844	0.285668	0.253171	0.29616	0.317684	0.357034	0.302638	0.3201	0.323942	0.346802	0.33365	0.362379	0.313012	0.343832	0.267125	0.263976	0.29572	0.280919	0.354745	0.305547	0.332388	0.30675	0.325439	0.327036
1380					Unmapped	181.007	346.931	7.89754	8.30115	7.27655	8.3907	8.63929	8.15619	7.50658	8.44841	8.04643	9.13136	8.03112	7.90505	7.30593	8.10056	8.16207	8.58355	7.92563	8.39252	7.42792	7.43741	8.07169	6.82099	8.49851	8.1542	7.80572	7.97163	7.91324	7.92639
1385	Hydroxyphenyllactic acid	0.85			MS2 forward	181.048	174.779	0.2022	0.117091	0.135335	0.119617	0.110078	0.125056	0.161761	0.151289	0.193905	0.435051	0.140461	0.395386	0.115292	0.123524	0.0691143	0.297637	0.284582	0.264437	0.122755	0.356115	0.275774	0.254841	0.249621	0.411091	0.231806	0.21622	0.219667	0.237093
1387	Homovanillic acid	0.9733			MS2 reverse	181.053	24.231	0.0258066	0.0338338	0.0428055	0.0261951	0.272191	0.102097	0.0185841	0.0364889	0.0283957	0.0336064	0.0196652	0.0248258	0.22388	0.0833656	0.0527351	0.0224342	0.109105	0.055023	0.0431509	0.133699	0.0670992	0.0338937	0.0223175	0.0183979	0.0389626	0.0565212	0.0581206	0.0652637
1403					Unmapped	182.029	263.962	1.95993	1.10026	1.24151	0.993295	0.879835	1.3431	0.633798	0.885123	1.33509	1.18304	0.703369	0.796481	0.461968	0.821213	0.937826	0.818616	0.506868	0.728373	0.927657	0.414447	0.631652	0.55116	0.895563	1.15996	1.00011	0.88734	0.959243	0.804467
1405	4-Pyridoxic acid	0.9942			MS2 forward	182.044	40.904	3.14412	1.17714	2.14403	1.34774	1.25663	1.7383	0.473897	3.49847	5.42983	8.17644	4.23619	1.65731	3.88836	4.7374	1.02762	2.4618	0.809851	1.66038	4.46706	1.12881	0.461305	0.861573	1.01461	7.18998	2.92848	2.81451	2.78312	2.66362
1414	Phenylpropiolic acid	0.9997			MS2 reverse	182.986	348.229	0.420652	0.4157	0.347149	0.362047	0.395905	0.421316	0.349319	0.406035	0.417958	0.415055	0.3916	0.367442	0.37087	0.384864	0.371348	0.391465	0.376862	0.390357	0.358854	0.330441	0.385086	0.318573	0.385545	0.400264	0.376183	0.384956	0.381416	0.403535
1421	2,4-Dinitrophenol	0.7809			MS2 forward	183.007	25.3155	0.17012	0.157757	0.237621	0.112363	0.24128	0.169834	0.213699	0.165258	0.242552	0.214761	0.264351	0.242668	0.228029	0.353258	0.312749	0.250396	0.284472	0.233044	0.176301	0.202885	0.164525	0.277556	0.18965	0.246175	0.21486	0.23405	0.195445	0.242185
1430			2-Aminodipyrido[1,2-a:3',2'-d]imidazole;Glu-P-2;2-Aminodipyrido[1,2-a:3',2'-d]imidazole	-0.391145134205731;-0.411245639817709	MS1 mz matched	183.075	193.28	0.0343423	0.0366441	0.0445709	0.0531508	0.0441621	0.0566293	0.0662951	0.046543	0.0554157	0.131732	0.0763208	0.147075	0.0698568	0.0529657	0.0464233	0.100935	0.0844159	0.130506	0.0423662	0.126493	0.126671	0.0948758	0.135678	0.176667	0.080876	0.0836586	0.0832787	0.0884477
1441			Cyometrinil	0.764621426	MS1 mz matched	184.059	111.983	0.0883051	0.0895943	0.087323	0.0929406	0.0660492	0.1184	0.0605679	0.0657418	0.0818659	0.13248	0.0622399	0.0939661	0.0614324	0.0543955	0.0588032	0.124432	0.0771981	0.153437	0.0638577	0.0860727	0.172945	0.095055	0.159474	0.157154	0.10389	0.110205	0.107373	0.0945201
1467			Erinapyrone C;Undecanoic acid;Hendecanoic acid	-10.7433310772851;-10.7433310772851	MS1 mz matched	185.152	46.2625	0.301731	0.388248	0.634249	0.622983	0.685686	0.778751	0.557836	0.470825	0.410091	0.658297	0.388251	0.452796	0.35181	0.88766	0.610331	0.642378	0.541351	0.356184	0.265612	0.616348	0.690599	0.579235	0.800741	0.516184	0.689793	0.530527	0.418823	0.684481
1477	Indoleacrylic acid	0.9992			MS2 forward	186.054	106.497	0.630386	0.541089	0.316402	0.209335	0.229303	0.244764	0.53379	3.53593	3.18473	0.755588	1.05676	0.274203	1.34333	3.53795	3.10553	0.408639	0.933194	0.202676	2.62834	0.161234	0.548062	0.476698	0.486346	0.255855	1.04958	1.07278	1.02667	0.99931
1496			4-Chlorobiphenyl;1-Chloro-4-phenyl benzene;4-Monochloro-biphenyl;2-Chlorobiphenyl;2-Monochlorobiphenyl;PCB 1	4.21082188671084;4.21082188671084	MS1 mz matched	187.04	211.907	26.3655	27.7251	27.4306	19.3631	14.248	27.9307	23.7492	31.7432	35.3345	36.8304	27.5498	23.2923	27.0716	30.4158	29.4983	18.4866	25.581	22.2171	32.9386	11.1189	25.1719	16.7349	20.7325	28.2127	27.2989	25.1362	24.1466	22.5931
1500			N-(2,5-Dihydroxyphenyl)pyridinium(1+);2-Oxosuberate;2-Oxooctanedionic acid;alpha-Ketosuberate	-5.27672628686011;8.83295182340965	MS1 mz matched	187.07	373.736	0.41222	0.481999	0.384942	0.392813	0.377263	0.345055	0.245093	0.429104	0.308113	0.354656	0.233682	0.41893	0.378992	0.445507	0.567494	0.338553	0.262244	0.230189	0.447083	0.292976	0.245117	0.313453	0.204747	0.376637	0.353766	0.316723	0.332382	0.383142
1501	alpha-N-Acetyl-L-glutamine	0.7832			MS2 forward	187.07	288.728	0.182168	0.104307	0.118043	0.117069	0.192853	0.1416	0.100323	0.134858	0.096694	0.120548	0.0768098	0.195086	0.128024	0.143582	0.101221	0.141725	0.146206	0.184686	0.11873	0.242191	0.171912	0.125642	0.097978	0.215234	0.183174	0.147434	0.163078	0.11357
1502	Azelaic acid	0.9206			MS2 forward	187.095	318.521	0.090575	0.152373	0.0963613	0.143881	0.0958848	0.0982066	0.275696	0.208849	0.385128	0.365307	0.25165	0.243915	0.244735	0.26003	0.23407	0.131006	0.197557	0.16616	0.207366	0.11333	0.203725	0.157592	0.177221	0.102071	0.140009	0.115753	0.144875	0.145312
1521	3-Indolepropionic acid	0.9392			MS2 forward	188.07	102.338	14.2414	10.0159	4.86808	4.47246	6.18648	6.89436	5.39389	38.422	46.673	10.0431	17.1098	2.65564	23.3467	40.761	51.675	5.88708	11.4349	2.62478	45.2566	1.51098	7.73478	3.49976	3.26211	3.75559	17.2044	18.3949	18.2069	14.6181
1531					Unmapped	188.937	349.75	11.2009	11.3344	10.381	10.1206	11.2637	11.2133	10.7068	10.7067	11.2313	12.3133	11.3277	10.9518	11.1974	11.8136	11.6822	10.9872	11.1054	11.6244	11.0339	10.67	11.7782	10.1958	10.8872	10.2275	9.50828	10.3459	11.5031	12.0114
1553	3-Hydroxyanthranilic acid	0.7528			MS2 forward	189.992	22.427	0.106405	0.108913	0.0649732	0.0894199	0.110117	0.0739606	0.93485	1.10582	1.32096	0.87156	0.906816	0.937071	1.23782	0.767201	1.22492	0.971574	0.613347	0.77498	0.726989	0.549104	0.533356	0.440736	0.386686	0.435505	0.552599	0.553881	0.623957	0.62161
1559			Brassilexin;	-18.2094349917904;	MS1 mz matched	190.049	184.408	0.198936	0.162168	0.0596503	0.0885945	0.0620156	0.14416	0.123262	0.10383	0.165554	0.159621	0.099506	0.0259122	0.0927366	0.0835358	0.104345	0.150539	0.114072	0.0839975	0.128643	0.0586909	0.0439962	0.101971	0.0654054	0.11423	0.10367	0.108883	0.0963074	0.11266
1560	5-Hydroxyindoleacetate	0.9797			MS2 forward	190.048	240.513	0.0374731	0.029069	0.0271736	0.0268017	0.0274574	0.0336135	0.0272106	0.0348036	0.0315219	0.0464768	0.0269852	0.0360478	0.0263635	0.0254166	0.0304113	0.0627687	0.038576	0.0551325	0.0223363	0.042411	0.0312531	0.0336636	0.0384618	0.08786	0.0400518	0.0371719	0.0325095	0.032704
1570			2-Chloromaleylacetate;2-Chloromaleylacetate	11.7265865480229;11.4713520913966	MS1 mz matched	190.985	22.936	0.0604563	0.0502427	0.0407789	0.0260715	0.0757249	0.0601369	0.185425	0.745928	0.86324	0.413377	0.435306	0.0724246	0.598752	0.392249	0.7704	0.288871	0.369477	0.0841095	1.07082	0.14583	0.124978	0.0517525	0.0750943	0.132159	0.323152	0.282997	0.318607	0.291881
1586	Phenylacetylglycine	0.9999			MS2 forward	192.064	166.545	0.375832	0.311221	0.260143	0.379109	0.538298	0.432235	0.175541	0.316234	0.288467	0.564309	0.241838	0.442262	0.408708	0.405379	0.237955	0.328017	0.574715	0.538574	0.237463	1.10015	0.656039	0.437451	0.433571	0.587394	0.494156	0.501935	0.449888	0.480606
1599	D-galacturonic acid	0.9114			MS2 forward	193.033	363.502	0.0739579	0.0556114	0.0606615	0.0470327	0.0553152	0.0526641	0.0500544	0.0608237	0.0702459	0.0861125	0.0629061	0.0793453	0.0817841	0.0751531	0.0549833	0.0749679	0.0686872	0.0805793	0.0592476	0.125983	0.0727893	0.0637514	0.0550759	0.0851597	0.0693634	0.0670956	0.0558908	0.0580908
1612			4-Chloroacetophenone;p-Chloroacetophenone	22.72454283	MS1 mz matched	194.039	23.2035	0.00812229	0.00979888	0.0181816	0.0960563	1.10197	0.717694	0.0126624	0.0128848	0.0149668	0.102149	0.0101594	0.00725969	2.48088	1.72454	0.0194997	0.0546466	0.753909	0.389316	0.0286583	0.799988	1.51768	0.217727	0.0147388	0.150907	0.424971	0.49274	0.448762	0.475577
1623					Unmapped	194.925	400.912	1.03163	0.972785	0.985573	0.862033	1.0662	1.01233	0.909477	1.06284	1.00366	1.27095	1.04946	1.21907	1.11372	1.071	0.963337	1.34979	1.2254	1.38684	1.00553	1.05371	1.10134	0.909961	1.12659	1.32829	1.07408	1.10939	0.889779	1.16387
1633	Galactonic acid	0.9633			MS2 forward	195.048	336.158	0.266812	0.200989	0.289501	0.157687	0.219215	0.11334	0.177445	0.188526	0.222844	0.293797	0.262139	0.46242	0.319915	0.278741	0.18787	0.238109	0.187148	0.263979	0.191589	0.590302	0.221254	0.246243	0.19861	0.378725	0.245455	0.20792	0.246244	0.265661
1645					Unmapped	195.973	166.562	3.53236	3.85965	3.52017	3.94878	3.80011	3.76242	3.25317	3.6069	3.72932	4.2558	3.63575	3.35726	3.40052	3.84746	3.75682	4.18752	3.63118	3.7575	3.20594	3.20188	3.61584	3.17431	3.79038	3.82833	3.61117	3.87864	4.02646	3.64713
1676	3-Hydroxydodecanoic acid	0.9485			MS2 reverse	197.152	44.894	1.05039	1.88929	1.71851	1.94626	1.5567	1.7004	1.0087	0.300946	0.546266	0.670706	0.542395	2.33466	0.322365	0.609989	0.671055	1.55131	0.928096	1.8308	0.381145	1.78759	0.797478	1.67245	1.38832	2.04966	1.26324	1.39025	1.14939	1.30091
1701	Saccharin	0.7291			MS2 reverse	199.02	103.139	0.144386	0.0989548	0.0680384	0.189361	0.165482	0.127169	0.15599	0.212371	0.134471	0.248	0.165843	0.108501	0.106609	0.1409	0.147468	0.162303	0.208281	0.245686	0.109342	0.0716279	0.15508	0.0981864	0.204951	0.156333	0.176653	0.180094	0.144847	0.105812
1702			Octafluorocyclobutane;4-Maleylacetoacetate;4-Maleylacetoacetic acid;4-Fumarylacetoacetate;4-Fumarylacetoacetic acid;Fumarylacetoacetate;2-Hydroxy-5-carboxymethylmucote semialdehyde;5-Carboxymethyl-2-hydroxymucote semialdehyde;5-Carboxymethyl-2-hydroxymuconic semialdehyde;cis-4,5-Dihydroxycyclohexa-1(6),2-diene-1,2-dicarboxylate;Phthalate-4,5-cis-dihydrodiol;3-Carboxymethylmucote;(3S,4R)-3,4-Dihyd…	24.8982652601799;14.3996888498441;14.3996888498441;14.3996888498441;14.3996888498441;14.3996888498441;14.3996888498441;14.3996888498441	MS1 mz matched	199.035	196.15	0.405228	0.388983	0.286524	0.42896	0.328762	0.360933	0.254309	0.313228	0.457867	0.510678	0.362072	0.296143	0.291909	0.40489	0.397498	0.464873	0.418471	0.393662	0.303832	0.23292	0.420255	0.322367	0.440613	0.590906	0.505201	0.429444	0.435291	0.35195
1706			Indoleacetaldehyde;Indole-3-acetaldehyde;2-(Indol-3-yl)acetaldehyde;Indoleacetaldehyde;3-Methyl-quinolin-2-ol;Echinopsine;N-Hydroxy-1-aminophthalene;1-phthylhydroxylamine	9.97118133707159;10.0585660005147;10.0585660005147;10.0585660005147;10.0585660005147	MS1 mz matched	199.094	42.404	0.134182	0.190068	0.192022	0.16083	0.185368	0.147602	0.468669	1.04098	1.05738	0.918202	0.542718	0.222036	1.19937	0.968381	1.24773	0.294294	0.327073	0.115542	0.773707	0.244935	0.531705	0.157023	0.150275	0.24551	0.356211	0.467872	0.409005	0.405894
1714	Dodecanoic acid	0.9976			MS2 forward	199.168	46.889	14.0134	19.8107	14.1971	36.2633	20.5707	17.2721	21.938	2.57223	3.86597	4.17637	4.1665	22.4516	4.60679	3.61194	2.02295	48.7506	14.0232	34.9616	2.20218	28.2477	12.6105	25.4618	35.3631	24.258	20.3889	19.9676	20.0784	21.0349
1718	Cysteine-S-sulfate	0.9825			MS2 forward	199.966	280.527	0.0703153	0.0452665	0.0850697	0.10296	0.0675469	0.180665	0.0484138	0.0587811	0.105493	0.145396	0.0448363	0.0444453	0.0388789	0.0532302	0.0679357	0.0899872	0.0808588	0.07032	0.0787334	0.0888154	0.0430417	0.0531453	0.0907878	0.0701001	0.0761494	0.0734221	0.0719403	0.0702104
1753			5-hydroxy-2-oxo-4-ureido-2,5-dihydro-1H-imidazole-5-carboxylate;5-Hydroxy-2-oxo-4-ureido-2,5-dihydro-1H-imidazole-5-carboxylate;2-Oxo-4-hydroxy-4-carboxy-5-ureidoimidazoline	0.894404712108291;0.989933367477212	MS1 mz matched	201.026	23.2585	8.65704	6.8258	4.69506	4.12553	5.57848	3.71664	8.5143	39.2958	98.5959	36.7847	14.9565	3.62205	0.0121172	35.2646	54.417	10.4614	29.7857	3.55748	32.7148	1.24327	3.28244	2.96296	4.39971	5.28297	15.2936	21.1124	21.8407	17.0039
1755			Penmacric acid;ANTU;alpha-phthylthiourea	-22.0579168998093;-9.82695434203701	MS1 mz matched	201.055	217.987	0.884615	1.28393	0.702694	1.04947	0.968243	1.24157	0.170789	0.258752	0.225947	0.284506	0.106196	0.427207	0.128031	0.12702	0.331637	0.483691	0.293581	0.859563	0.167269	0.627883	0.247513	0.843143	0.593106	0.550407	0.608902	0.67404	0.655464	0.54809
1758	Sebacic acid	0.9712			MS2 reverse	201.11	302.546	0.0364683	0.0698874	0.0284389	0.0538012	0.0477468	0.0481455	0.0404313	0.0571492	0.137331	0.0676947	0.0449407	0.0567416	0.0499781	0.0529191	0.0507241	0.0577149	0.0583268	0.0548677	0.0673466	0.0742426	0.0472888	0.0342404	0.0363476	0.0587389	0.065944	0.0547582	0.0455056	0.0426373
1791	L-Tryptophan	0.9959			MS2 forward	203.08	238.578	2.36825	2.11861	2.40486	2.34073	1.86159	1.93974	1.16814	1.49705	2.53493	2.53242	2.45537	2.38812	2.06961	1.88441	2.63081	3.71083	2.34654	2.40209	1.70897	1.34845	2.46908	2.09813	2.07613	2.82203	2.32658	1.92385	2.25669	2.43481
1795					Unmapped	203.9	55.778	0.676954	0.720837	0.598589	0.683984	0.654238	0.596315	0.521696	0.586346	0.620646	0.730042	0.636524	0.580944	0.617981	0.66387	0.670007	0.689671	0.638614	0.650447	0.527248	0.507707	0.639795	0.516424	0.693739	0.668393	0.658083	0.651604	0.685359	0.654203
1802	Indolelactic acid	0.9464			MS2 forward	204.064	147.447	0.13152	0.0924018	0.106492	0.0791969	0.0937271	0.0829832	0.425375	0.551487	0.685463	0.556782	0.445345	0.465461	0.282596	0.353741	0.384651	0.335557	0.494668	0.240487	0.666444	0.451031	0.366924	0.452118	0.387625	0.626227	0.451596	0.451362	0.404529	0.385537
1814					Unmapped	204.968	347.271	9.01192	9.19393	8.30593	8.78942	9.47829	8.87848	8.90103	8.65879	8.80625	9.88675	9.10113	8.79075	8.39159	9.05154	9.4398	8.83478	8.80232	9.74795	8.50738	8.29508	9.15624	8.08641	9.04515	8.31798	8.29992	8.51575	9.22945	9.21111
1818			Etidronic acid;Etidronic acid;1-Hydroxyethylidene-1,1-diphosphonic acid;Ethane-1-hydroxy-1,1-bisphosphote	17.5759598885091;17.700249302641	MS1 mz matched	204.978	37.029	0.0177244	0.024386	0.0199219	0.0326156	0.00954946	0.0138553	0.350984	0.656446	1.18065	0.637426	0.941742	0.0585142	0.698201	0.596316	0.440578	0.084068	0.24504	0.0436359	0.669331	0.0337554	0.319848	0.025972	0.0468984	0.136684	0.254391	0.255393	0.259767	0.251415
1837			Anthocyanidins;Anthocyanin	14.535375748344;14.4870847640021	MS1 mz matched	206.079	277.786	0.0731913	0.0752382	0.059883	0.0748418	0.0720918	0.0637542	0.0576112	0.0807999	0.069495	0.158123	0.0556488	0.102169	0.0632664	0.104832	0.108021	0.129858	0.102335	0.0744436	0.0775897	0.0638859	0.0858862	0.0659781	0.0784233	0.142858	0.0883538	0.0868595	0.0948117	0.0860648
1838	N-Acetyl-L-phenylalanine	0.9296			MS2 forward	206.079	164.452	0.0435595	0.0555808	0.0750535	0.0482099	0.0852166	0.0823582	0.0821013	0.0299716	0.0561508	0.150794	0.0775686	0.0223952	0.0482688	0.0744472	0.0531743	0.0830948	0.108534	0.0282496	0.0351938	0.0413508	0.0276515	0.0595888	0.0552771	0.0374744	0.0760322	0.056782	0.0683244	0.0644697
1851			Fraxetin;3-[(1-Carboxyvinyl)oxy]benzoate;3-[(1-Carboxyethenyl)oxy]benzoic acid	-18.5149579017922;-18.5149579017922	MS1 mz matched	207.033	351.505	0.471049	0.438395	0.468023	0.40912	0.402479	0.470005	0.305746	0.378507	0.418749	0.424658	0.347008	0.453946	0.390962	0.416008	0.426328	0.463412	0.358508	0.3986	0.458838	0.388307	0.398725	0.366269	0.348396	0.453926	0.350734	0.353315	0.372398	0.353904
1868			N-Acetyl-L-glutamate 5-semialdehyde;N-Acetyl-L-glutamate 5-semialdehyde;2-Acetamido-5-oxopentanoate;5-Deoxy-5-aminoshikimic acid;(2S,5S)-trans-Carboxymethylproline;(2S,5S)-5-Carboxymethylproline;2-Aminovalienone	-16.2236051411649;-16.1785370904963;-16.1785370904963;-16.1785370904963;-16.1785370904963	MS1 mz matched	208.03	92.135	0.0517887	0.083244	0.0698703	0.310773	1.2795	1.00582	0.0750521	0.0401082	0.0920099	0.107012	0.0673531	0.0631131	0.911081	0.791718	0.0797953	0.116977	0.738961	0.606052	0.131867	1.47711	0.964365	0.72978	0.0197007	0.158975	0.46096	0.503622	0.491219	0.538349
1894			Nicorandil	-6.159406385	MS1 mz matched	210.051	102.412	0.599731	0.402354	0.090369	0.290712	0.33951	0.356654	0.353843	1.10019	1.28061	0.458337	0.753599	0.129541	0.49632	1.03665	1.1846	0.363753	0.619118	0.209921	1.06897	0.047607	0.452308	0.133489	0.209056	0.177301	0.684732	0.748176	0.71953	0.350333
1916			Dolichotheline	19.47347815	MS1 mz matched	211.167	45.554	0.752067	1.56995	0.751423	1.22876	0.842292	1.22694	0.729706	0.260151	0.355763	0.435592	0.42429	1.19937	0.390142	0.361585	0.388344	0.95712	0.763984	1.04941	0.240324	0.949214	0.822084	0.747779	1.06744	1.17135	0.752365	0.736611	0.736145	0.726935
1945					Unmapped	213.146	87.166	0.471574	0.655231	0.384401	0.497985	0.387423	0.566956	0.435754	0.211389	0.233307	0.247924	0.28915	1.33813	0.369645	0.187282	0.244609	0.850599	0.384155	0.932433	0.326588	0.911765	0.365717	0.505026	0.715878	1.19678	0.571616	0.678442	0.565942	0.503675
1948	Tridecanoic acid (Tridecylic acid)	0.9999			MS2 reverse	213.183	44.9335	1.65035	2.19114	1.59488	2.26971	1.76936	2.0574	1.65335	0.967124	0.922123	1.28911	1.32256	2.08763	1.03027	1.09393	0.817558	1.76168	1.86966	1.89823	0.747309	1.70393	1.64223	1.22209	2.33641	2.14988	1.5349	1.73238	1.88478	1.79395
1955	sn-Glycerol 3-phosphoethanolamine	0.987			MS2 forward	214.046	373.239	0.0415627	0.0316796	0.0384463	0.0395349	0.0311693	0.0424117	0.0416765	0.0362333	0.0434821	0.0447688	0.0319281	0.0481408	0.0440132	0.0332645	0.0377172	0.0363407	0.0354026	0.0357496	0.0427211	0.0373248	0.0335838	0.0396945	0.0373046	0.0500972	0.0380801	0.033525	0.037861	0.0320882
1973			Chlorohydrin;Nithiazide	-0.891525539090233;10.6465856630813	MS1 mz matched	215.03	280.608	0.817113	0.823984	0.749004	0.997221	0.907884	0.754381	0.672094	0.834789	0.91388	0.972789	0.700472	0.632601	0.724525	0.953183	0.891689	1.00144	0.825945	0.869836	0.747063	0.712007	0.725077	0.631043	0.936379	0.846577	0.894079	0.896697	0.806237	0.730976
2002			5-Methylthioribose;6-(Ethylthio)purine;6-Ethylmercaptopurine	7.6114038592847;0	MS1 mz matched	217	181.15	5.04891	9.54727	3.6204	4.30329	5.48834	9.08151	5.10943	8.90568	6.04513	5.24911	5.00596	4.69953	4.97786	4.86278	5.33806	5.45941	5.72341	5.75165	4.56697	4.25521	9.62852	4.49379	6.12477	9.01819	5.31139	5.41413	4.37013	4.31767
2007			Tyrosol 4-sulfate;4,4'-Biphenyldithiol;4,4'-Dimercaptobiphenyl;4,4'-Thiobiphenyl	-4.10090785137855;7.33869547347553	MS1 mz matched	217.021	26.279	0.695229	0.594831	0.542338	0.408143	0.662278	0.664925	0.39316	1.09708	1.90969	1.30306	0.633268	0.848856	1.00909	1.22037	1.23338	0.632965	0.72452	0.476573	0.690777	0.583718	0.628748	0.455445	0.360306	0.851327	0.653671	0.768971	0.893253	0.848585
2027	Pantothenate	0.8582			MS2 forward	218.101	251.19	0.352656	0.361518	0.324998	0.367479	0.336184	0.40161	0.336284	0.315135	0.522425	0.996716	0.506655	1.01924	0.331326	0.580238	0.285485	0.501083	0.310667	0.38464	0.354994	0.899441	0.709481	0.284582	0.392829	0.969919	0.444292	0.520635	0.45329	0.498942
2048	BHT	1			MS2 reverse	219.178	26.813	0.0848543	0.0780266	0.0730339	0.0873184	0.134448	0.0934036	0.0988624	0.100126	0.150569	0.312402	0.0985494	0.0906118	0.431092	0.549251	0.129463	0.117931	0.108477	0.113968	0.111469	0.0592863	0.125809	0.117891	0.116906	0.11825	0.122733	0.141259	0.0875536	0.104573
2071					Unmapped	221.009	211.522	1.04528	1.11811	1.20436	0.747024	0.383678	1.23554	0.782782	1.24576	1.62808	1.36562	1.12403	0.873124	0.888587	1.10061	1.13889	0.657491	0.845889	0.877404	1.47533	0.248589	0.916879	0.517678	0.604188	1.08344	1.02713	0.919509	0.755525	0.844605
2074	Ethyl glucuronide	0.9674			MS2 forward	221.063	291.37	0.206792	0.2997	0.197688	0.158343	0.226731	0.171295	0.0599215	0.0926423	0.0828451	0.0908745	0.0619765	0.0584576	0.0869366	0.127145	0.0939388	0.0979168	0.0882443	0.11413	0.126914	0.119582	0.116683	0.0904016	0.0916261	0.0988727	0.133767	0.119051	0.130924	0.133655
2085	Dexpanthenol	0.6525			MS2 reverse	221.152	45.511	0.507963	0.865871	0.453567	0.762767	0.775117	0.600124	0.762612	0.49377	0.483944	0.650427	0.402684	0.950316	0.0352277	0.588417	0.33859	0.754493	0.451253	0.934874	0.421598	0.77467	0.765955	0.822836	0.796134	1.049	0.603835	0.720849	0.745505	0.622145
2106			Norketamine;	-6.73267120695046;	MS1 mz matched	222.075	116.639	1.83632	1.50035	0.644873	0.950438	0.797143	0.597426	14.4906	22.9561	51.1931	136.621	27.0657	13.262	19.9932	27.7154	19.562	9.25186	14.641	2.4253	48.4271	4.74682	18.8713	3.27142	4.65205	16.9579	17.3266	15.7186	17.1421	16.0257
2121			Radium-224	-5.356659801	MS1 mz matched	223.017	346.312	13.4993	14.8393	13.8949	16.901	14.948	13.9416	12.2861	14.6824	13.364	16.223	13.9222	13.6023	11.9418	14.3173	14.9615	17.2923	13.437	14.533	12.3245	12.155	12.888	11.9989	14.6817	16.1929	14.0623	12.4117	12.1479	12.0998
2126	D-Quinovose	0.9978			MS2 forward	223.078	116.508	0.263445	0.193853	0.0956879	0.135364	0.124034	0.0961403	1.56325	2.35004	5.23891	13.8989	2.78324	1.35422	2.07528	2.89972	2.03425	1.00321	1.48941	0.3011	4.91122	0.554796	1.95171	0.394345	0.56152	1.70124	1.84509	1.63926	1.78921	1.70868
2131			Dehydrochorismic acid;	3.07449494109396;	MS1 mz matched	223.168	44.8405	4.17077	4.62712	2.68569	6.47942	5.5697	6.67139	4.61582	0.664101	0.805348	1.38962	1.75452	11.2624	0.614583	0.896593	0.798016	8.04414	3.10633	8.95681	0.487989	7.46151	3.51371	6.98407	6.49264	11.9072	4.95051	5.75574	5.04448	4.93067
2167			5-Acetylamino-6-formylamino-3-methyluracil;5-Acetylamino-6-formylamino-3-methyluracil;AFMU;1,3,7-Trimethyl-5-hydroxyisourate	-9.75272261967278;-9.73149048387522;-9.73149048387522	MS1 mz matched	225.061	238.578	0.0717754	0.0579061	0.0627914	0.0633234	0.0508216	0.0532375	0.0373327	0.0458514	0.0677061	0.0646911	0.0652549	0.0591705	0.0586779	0.0545179	0.0655484	0.0813868	0.0712593	0.0625166	0.0467198	0.0359263	0.0689564	0.0544738	0.0642252	0.066349	0.0620694	0.0514748	0.0555324	0.0551987
2172	3-Hydroxycapric acid	0.9995			MS2 reverse	225.088	46.997	0.111614	0.313501	0.0743432	0.142356	0.190325	0.0846064	0.361351	0.0540946	0.0826604	0.132528	0.454692	0.166102	0.0713045	0.0770676	0.0763209	0.109426	0.395924	0.252557	0.378341	0.060192	0.0853712	0.0900843	0.108316	0.0870792	0.081853	0.117427	0.119351	0.120497
2175			Metyrapone;Metyrapone	-2.02378824120873;-1.96585210960748	MS1 mz matched	225.11	120.915	0.286613	0.44523	0.331748	0.304023	0.294804	0.369032	0.483975	0.242262	0.327738	0.911371	0.301416	2.23019	0.211113	0.407588	0.297383	0.678294	0.660943	1.14669	0.23799	1.66466	1.98285	1.14217	1.72957	1.65195	0.88912	0.925026	0.87871	0.938964
2179	Myristoleic acid	0.6958			MS2 forward	225.183	44.2985	6.87417	9.1321	5.92428	10.7233	8.87186	8.42361	6.84348	3.41706	2.09641	2.20853	2.55793	19.0129	1.62487	2.32356	2.59308	11.8645	3.76135	10.9253	1.73858	10.6109	6.31344	11.4482	9.6572	11.8467	8.09423	9.04768	8.30241	7.71239
2197	Deoxycytidine	0.9812			MS2 reverse	226.08	253.919	0.227403	0.342958	0.165918	0.184415	0.189935	0.229843	0.182274	0.159932	0.182769	0.197243	0.158554	0.215978	0.312899	0.183037	0.187062	0.299786	0.184616	0.230082	0.261164	0.492663	0.206118	0.17454	0.170233	0.214565	0.189359	0.178571	0.201518	0.260557
2211			Selenocysteine;5-Nitro-ortho-anisidine;2-Methoxy-5-nitroaniline	0;-20.8267010208208	MS1 mz matched	227.062	350.948	0.477727	0.447436	0.440591	0.439787	0.42284	0.50299	0.304465	0.433982	0.364222	0.379568	0.357942	0.460099	0.376284	0.385632	0.46594	0.475849	0.404014	0.368263	0.429979	0.373259	0.345693	0.333064	0.324393	0.498566	0.362774	0.298231	0.308704	0.358108
2212	2'-Deoxyuridine	0.9699			MS2 forward	227.065	111.93	1.49888	1.43217	1.45961	1.54105	1.13348	2.08904	0.883564	1.04248	1.32908	2.20297	1.1024	1.64679	0.95773	0.892892	0.98411	2.14029	1.31425	2.72824	1.06193	1.30846	3.08521	1.51996	2.99554	2.95644	1.73965	1.92525	1.66974	1.63911
2218			Propyl propane thiosulfonate;Tebuthiuron	3.45331337942994;-17.2670859189186	MS1 mz matched	227.101	402.148	0.0777574	0.0511529	0.0728102	0.0675703	0.0818037	0.0617445	0.0765267	0.0537795	0.0808919	0.103512	0.0783202	0.133539	0.072603	0.0762867	0.0561111	0.115377	0.0823963	0.0998412	0.0480508	0.115884	0.0878318	0.0746275	0.0895425	0.118551	0.0821861	0.0744184	0.0682303	0.0796032
2224	Myristic acid	0.9997			MS2 forward	227.199	45.5585	56.7228	72.9069	53.8895	113.95	73.1907	63.2003	71.3283	20.3515	26.5383	28.5115	33.7017	102.272	20.3543	30.1307	20.0088	108.512	52.9599	128.914	20.7585	77.3968	54.4333	73.5758	117.826	90.2098	69.9954	74.4611	67.2064	64.3179
2226			Dimethoate	-23.67253043	MS1 mz matched	227.994	33.651	2.11255	5.74178	2.08879	1.29325	1.25615	1.66971	0.396084	2.63997	3.59049	1.87317	0.989927	0.97748	3.16491	2.68056	3.62715	1.11092	0.68388	0.766745	3.07806	1.29951	0.167842	0.75014	1.91141	1.72926	1.38392	1.82387	1.39909	1.36836
2227			Toxoflavine	-20.71894748	MS1 mz matched	228.025	150.171	1.02012	0.931598	1.0243	1.16844	1.38775	0.763077	0.789758	1.10228	1.14948	1.03038	0.872501	0.796116	1.07658	1.11159	1.1305	1.27707	1.16182	1.10567	0.912292	1.23935	0.858021	1.125	1.34745	1.06489	1.10206	1.12249	1.15098	1.07723
2245					Unmapped	228.929	349.536	6.09319	6.00371	5.53498	5.49233	6.22903	6.16597	5.84334	6.28267	6.2642	6.61561	5.97483	5.81568	5.9372	6.26716	6.11962	5.77804	6.35569	6.20349	5.85346	5.68395	6.17212	5.49023	6.17969	5.56017	5.71847	6.31625	6.11018	6.46686
2276	D-Ribose 5-phosphate	0.7765			MS2 reverse	230.016	27.413	1.05054	1.24236	1.08729	0.791093	1.8343	0.846271	0.705323	2.55029	3.38218	1.71414	1.54806	0.292545	2.01458	2.55818	2.95154	1.45242	2.25835	0.436992	2.28685	0.37712	0.62777	0.450845	0.465168	0.727888	1.4002	1.7105	1.658	1.25112
2281			Isocarboxazid;Triaziquone;Tris(aziridinyl)-para-benzoquinone	-3.35264991784117;-3.45347138563453	MS1 mz matched	230.1	311.9	0.0706393	0.0352277	0.0310872	0.0483321	0.053515	0.0418603	0.0309225	0.0317808	0.0494162	0.042593	0.0381237	0.0378813	0.0272164	0.0382294	0.053703	0.0326647	0.0364496	0.0822241	0.0404245	0.0385444	0.0421326	0.02519	0.034374	0.0752287	0.0538896	0.0484452	0.0395107	0.0387502
2335					Unmapped	232.922	575.671	1.64162	2.84137	2.09818	2.36118	2.52136	2.55815	1.69574	1.53263	1.93144	1.97148	2.63866	2.35703	2.17053	2.11823	1.71029	1.73936	2.51605	2.88761	2.41037	2.27468	1.66657	2.37747	2.40139	1.70214	2.13787	2.49785	2.4148	2.14523
2336					Unmapped	232.921	102.226	0.3109	0.287355	0.162623	0.335038	0.323603	0.501497	0.405681	0.232316	0.402194	1.08995	0.4104	1.15448	0.290089	0.32144	0.210342	0.62253	0.599511	0.607337	0.227057	0.701038	0.859374	0.367807	0.674205	0.888713	0.531872	0.63488	0.620768	0.511244
2345			Riluzole;8-Chloro-2,7-dibenzofurandiol;3,8-Dihydroxy-2-chlorodibenzofuran	12.8132662788108;8.83087957531518	MS1 mz matched	233.01	36.899	0.132623	0.176019	0.116648	0.0935706	0.0998305	0.13507	0.185098	0.548684	0.721803	1.60732	0.948757	0.527942	1.40251	0.777781	0.825215	0.512372	0.76329	0.467539	1.344	0.818434	0.510659	0.213536	0.31531	0.402292	0.451494	0.747396	0.476911	0.641082
2356	Confertifoline	0.9649			MS2 forward	233.158	26.728	1.18379	0.62353	0.56908	0.49677	0.838428	0.542183	0.692335	0.589246	0.683025	0.565167	0.57626	0.676929	0.540385	0.615781	0.645567	0.63424	0.6725	0.712054	0.57979	0.536269	0.927249	0.634719	0.594714	0.657973	1.02758	0.699559	1.0569	0.76058
2359					Unmapped	233.929	55.772	0.20703	0.22587	0.215135	0.230151	0.185714	0.17201	0.152495	0.181511	0.173806	0.252821	0.203844	0.191274	0.189368	0.217511	0.212367	0.223472	0.19171	0.19648	0.168459	0.15296	0.174764	0.16367	0.222318	0.204446	0.203854	0.197896	0.217809	0.222878
2395					Unmapped	235.981	72.601	0.31653	0.153128	0.35424	0.793547	0.908799	1.15718	0.0896574	0.126965	0.0992714	0.524267	0.102581	0.209765	0.0115541	0.0738073	0.0448678	0.245085	0.210218	0.540141	0.230476	0.662549	0.0433834	0.419311	0.340288	0.373957	0.377334	0.451626	0.396389	0.377439
2405					Unmapped	236.858	319.995	1.6851	2.30218	2.03083	2.22738	1.91957	1.86316	1.47848	2.23421	1.93888	2.56354	2.31446	1.99593	2.07935	2.006	1.99351	2.41382	2.18515	1.92229	1.58144	1.51891	1.9798	1.66777	1.85721	2.23214	1.91046	1.79502	1.80755	1.75624
2418			Agroclavine	-2.195702654	MS1 mz matched	237.146	46.9605	0.511893	0.613441	0.484996	0.631891	0.488418	0.522777	0.694945	0.189401	0.430576	0.80586	0.522335	1.07856	0.238378	0.427528	0.279403	0.925716	0.868003	0.793699	0.268465	0.884311	0.680307	0.626095	1.21437	1.10434	0.641346	0.720738	0.772014	0.771889
2469			3-tert-Butyl-4-hydroxyanisole;(+)-Myrtenyl formate;2-Phenylpropionaldehyde dimethyl acetal;2,2,7,7-Tetramethyl-1,6-dioxaspiro[4.4]nona-3,8-diene;Bovolide;2-tert-Butyl-4-hydroxyanisole;Dihydroactinidiolide;Jasmolone;4-(Butoxymethyl)phenol;Norecasantalic acid;3-tert-Butyl-5-methylcatechol	-16.8214723855727;-16.8214723855727;-16.8214723855727;-16.8214723855727;-16.8214723855727;-16.8214723855727;-16.8214723855727;-16.8214723855727;-16.8214723855727;-16.8214723855727;-16.656025317238	MS1 mz matched	239.126	103.576	0.871046	1.0644	0.740265	1.08022	0.675877	0.998499	0.502872	0.223322	0.34783	1.15759	0.412809	2.21752	0.278307	0.289872	0.285697	1.169	1.01124	0.796271	0.385219	1.5157	0.748839	0.890484	2.13643	1.97602	0.944708	0.966971	1.00691	1.02931
2471			Pheniramine;Borrerine;Festuclavine;6,8-beta-Dimethylergoline	-2.3150977182628;-2.11231890398229;-2.11231890398229	MS1 mz matched	239.162	47.283	1.44632	3.80071	1.07754	1.29312	0.688999	2.41054	0.854031	1.39328	0.67421	2.70156	0.801239	4.37325	1.48955	2.38136	0.528359	1.86274	0.847258	2.01887	0.310665	6.18627	1.08089	3.05207	1.93183	3.0116	1.62673	1.56206	1.9642	1.80949
2473					Unmapped	239.198	44.259	1.51075	1.61303	1.46022	1.68229	1.34956	1.0341	1.9436	1.06264	2.31265	2.03433	1.73821	1.89929	1.07294	1.97829	1.33259	1.69346	1.2878	1.55237	1.71772	1.32747	2.14685	1.34341	1.4628	1.39141	1.59463	1.71367	1.78058	1.56157
2479			Fosthietan	-22.85232009	MS1 mz matched	239.994	40.601	2.41097	3.85826	2.96188	1.45991	1.89527	1.3105	2.38208	8.1287	11.4803	2.75471	5.61558	0.43121	7.38095	10.0589	10.6814	4.3893	4.58229	1.11452	11.2914	0.347914	1.70514	0.78682	0.689184	1.14179	5.14078	3.93345	4.91927	4.92087
2490	Stavudine	0.9886			MS2 reverse	240.096	184.176	0.173029	0.180712	0.20168	0.242221	0.183821	0.190916	0.347857	0.235157	0.375668	0.572858	0.482419	0.511294	0.379653	0.435427	0.339922	0.456968	0.361217	0.442748	0.261851	0.373838	0.446532	0.335575	0.394579	0.49125	0.409806	0.368103	0.37992	0.382755
2511	Lumichrome	0.6078			MS2 reverse	241.069	48.9285	0.13005	0.20533	0.31003	0.276075	0.340866	0.311833	0.388303	0.277706	0.456002	0.632338	0.291752	0.345463	0.238004	0.370039	0.165803	0.36119	0.325268	0.431462	0.214929	0.286804	0.39175	0.320155	0.401093	0.532699	0.340478	0.47402	0.311149	0.268998
2512	Thymidine	0.9874			MS2 forward	241.081	99.524	22.9735	32.4355	49.0604	23.9879	14.9384	20.7298	12.6574	14.8753	11.4286	17.4732	13.6209	21.1981	11.8438	32.8768	16.122	18.9605	12.9964	13.5406	26.0007	20.9053	14.0503	11.616	19.0699	32.5404	21.8772	22.0697	22.1735	21.8422
2525	Pentadecanoic Acid	0.9979			MS2 forward	241.214	108.725	0.458303	0.410286	0.474466	0.450673	0.4334	0.457205	0.452974	0.42893	0.575642	0.428662	0.455332	0.42121	0.427419	0.436339	0.433158	0.471744	0.473996	0.499697	0.374741	0.274108	0.483009	0.428948	0.489007	0.423349	0.438052	0.449824	0.446026	0.456768
2530			Ethoate-methyl	-5.349457421	MS1 mz matched	242.01	31.944	7.43298	8.28309	7.61421	5.19984	7.86365	5.68713	2.23945	17.9033	36.3028	1.45693	8.6916	0.350101	12.0048	18.3188	21.0762	2.05982	6.57803	0.714704	23.568	0.225339	1.97112	0.88455	0.373665	0.994794	5.15857	5.35647	5.34628	3.04237
2534			Maculine;1,3-Dioxolo(4,5-g)furo(2,3-b)quinoline, 9-methoxy-	19.74876282	MS1 mz matched	242.048	280.335	0.903038	0.952775	0.748862	0.891847	0.947287	0.905931	0.913364	0.786876	0.917949	1.00677	0.872117	0.885136	0.828094	0.907965	0.755741	0.893632	0.906625	1.29457	0.766814	0.835404	1.00818	0.797172	1.09444	0.885121	1.24165	1.29208	0.986166	0.892386
2541	Cytidine	0.8659			MS2 forward	242.075	224.807	0.875549	0.589401	0.900467	0.665966	0.666945	0.849112	0.341948	0.390136	0.493227	0.549893	0.405904	0.409909	0.366227	0.557615	0.572391	0.458687	0.314381	0.403901	0.508906	0.341793	0.375151	0.384188	0.360661	0.612125	0.501231	0.494535	0.470249	0.544202
2543	Phosphorylcholine	0.9496			MS2 forward	242.077	365.592	0.171195	0.179098	0.180749	0.245638	0.183543	0.142709	0.153909	0.180349	0.166681	0.160904	0.204908	0.141851	0.234447	0.229418	0.213514	0.206125	0.184173	0.175853	0.185902	0.149812	0.160564	0.157233	0.183482	0.178845	0.203479	0.206255	0.209604	0.204755
2546			Riesling acetal;4,5-Dihydrovomifoliol;Methyl dihydrojasmonate;	13.7311754545541;13.7311754545541;13.7311754545541;	MS1 mz matched	242.173	122.529	0.863976	1.57877	1.14847	1.15889	1.88191	0.793156	1.41225	1.42118	1.63274	1.12722	1.37733	0.934468	0.635634	1.42665	0.849269	1.94355	1.05892	1.01431	1.2961	0.802192	1.38299	0.761568	0.822918	0.745955	1.27518	1.24778	1.25092	1.23135
2555			Plutonium	-12.29508197	MS1 mz matched	242.994	181.641	0.0889952	0.0658889	0.0482443	0.0398678	0.0403973	0.0237792	0.140665	0.306859	0.452183	0.495564	0.235762	0.0991214	0.222355	0.314276	0.207786	0.171374	0.136756	0.0408989	0.289174	0.187532	0.152658	0.0316755	0.0351722	0.125705	0.165069	0.168932	0.163906	0.13883
2560			Uridine;Pseudouridine;Uridine;Pseudouridine;Spongouridine	-14.4880842422797;-14.4880842422797;-14.3401776952979;-14.3401776952979;-14.3401776952979	MS1 mz matched	243.059	152.827	1.10372	0.774726	1.06475	0.94804	0.848893	1.0007	0.188863	0.629175	0.356109	0.21426	0.331746	0.237556	0.415968	0.58106	0.717618	0.226551	0.293452	0.15507	0.429365	0.194484	0.2069	0.21798	0.230637	0.262945	0.522865	0.49404	0.467548	0.476613
2561	Pseudouridine	0.8713			MS2 forward	243.059	227.242	0.734237	0.733083	0.596689	0.683901	0.750579	0.673903	0.600526	0.548558	0.739638	1.18899	0.584707	1.80651	0.617112	0.717782	0.537206	0.857261	0.787202	1.00218	0.477755	1.66199	0.576479	0.663049	0.710401	1.2771	0.912437	0.906825	0.834481	0.787207
2566	Helenalin	0.6418			MS2 reverse	243.099	102.54	0.0821766	0.259695	0.226246	0.358587	0.184359	0.128874	0.407029	0.195431	0.15486	0.763423	0.292981	1.20045	0.227445	0.112181	0.195538	0.208737	0.500211	0.463524	0.354442	0.542981	0.505562	0.228846	0.919035	0.562862	0.334858	0.459675	0.264622	0.429114
2608			L-alpha-Aspartyl-L-hydroxyproline ;Aspartyl-Hydroxyproline;5,6-Dihydrouridine;	-17.0111824472789;-17.0111824472789;-17.0111824472789;	MS1 mz matched	245.074	159.532	0.108312	0.112981	0.0219762	0.0859075	0.112881	0.0895415	0.0631574	0.0567544	0.0897757	0.145936	0.0692454	0.165473	0.0572723	0.0819194	0.0170404	0.100681	0.0985339	0.100207	0.0595472	0.167948	0.0706649	0.0841041	0.0832951	0.124584	0.0988117	0.0989236	0.0947504	0.101331
2612	AFMK	0.6776			MS2 reverse	245.09	172.184	0.108552	0.0523225	0.144762	0.0493157	0.0841841	0.0801954	0.060445	0.0473252	0.0960232	0.102782	0.0798062	0.0512487	0.0595535	0.0816076	0.0594713	0.0896533	0.0983615	0.0690374	0.0675918	0.0314628	0.0836499	0.0809102	0.0639634	0.0549036	0.0805474	0.0822831	0.0656948	0.0831683
2613			Altretamine;	-20.4349753275608;	MS1 mz matched	245.115	122.791	0.216306	0.313303	0.160183	0.148143	0.167045	0.224231	0.31899	0.237012	0.282538	0.567113	0.390617	0.540463	0.386737	0.393233	0.403915	0.26186	0.305941	0.230884	0.26439	0.342268	0.312311	0.219348	0.419867	0.692943	0.362341	0.307144	0.31705	0.328686
2627	Floxuridine	0.6109			MS2 reverse	246.071	237.606	0.0357694	0.0348644	0.0315346	0.0368064	0.0475415	0.0414017	0.0385174	0.0330226	0.0422027	0.0533741	0.0424094	0.0519469	0.0357485	0.0310905	0.0381786	0.058894	0.0507825	0.0513004	0.0282343	0.0410458	0.054446	0.0353871	0.0545002	0.0597539	0.0483547	0.0469953	0.0433254	0.0375546
2638			alpha-Terthienyl;Terthiophene	-2.341329178	MS1 mz matched	246.978	346.924	24.963	25.9377	23.3707	25.8451	27.4355	26.2474	24.3057	26.3952	25.4187	28.4999	25.8439	25.2463	23.3077	26.4137	25.7782	26.8495	25.8299	26.9059	23.8257	23.6074	26.3575	22.3654	27.2756	25.1419	24.2934	24.5887	25.3723	25.9718
2639					Unmapped	246.979	165.847	1.01479	1.07745	0.98229	1.07425	1.09205	1.0367	0.945526	0.979569	1.0345	1.19231	1.02253	0.996561	0.953364	1.08892	1.05632	1.15323	1.05358	1.05703	0.902929	0.971455	1.05922	0.878807	1.07774	1.05038	1.06714	1.10034	1.11227	1.06532
2641			Vanillic acid 4-sulfate;2,4-DB;4-(2,4-Dichlorophenoxy)butyric acid	1.54960256461346;-5.00966327915733	MS1 mz matched	246.999	70.6245	0.412699	0.168115	0.505259	0.441071	0.324546	0.238413	0.0253722	0.124947	0.299123	0.222546	0.114943	0.394144	0.193016	0.292959	0.0494222	0.447947	0.0861858	0.182581	0.109497	0.457151	0.0419691	0.0663294	0.211619	0.52112	0.267849	0.279274	0.28302	0.262083
2642			unsym-Bis(4'-chlorophenyl)ethylene;DDNU;1-Chloro-2-[1-(4-chlorophenyl)ethenyl]benzene	4.03199793563631;4.03199793563631	MS1 mz matched	247.01	212.143	0.919968	0.934782	0.958206	0.774197	0.682868	0.954271	0.849012	0.994295	1.06079	1.13199	0.939585	0.81817	0.951282	1.01891	0.997178	0.735884	0.899922	0.801429	1.00715	0.51139	0.918414	0.694825	0.810084	0.93043	0.97115	0.955095	0.908798	0.878661
2651	Quadrone	0.8847			MS2 reverse	247.13	115.298	0.326505	0.639002	0.440398	0.36197	0.423577	0.368741	0.63024	0.24243	0.353318	0.725495	0.440971	0.964392	0.355212	0.556182	0.426498	0.754265	0.600344	0.475677	0.244322	0.52205	0.534281	0.522255	0.506364	0.496587	0.487275	0.522326	0.515896	0.580945
2653					Unmapped	247.167	45.266	0.424274	0.488613	0.357679	0.724869	0.530447	0.452974	0.535293	0.110762	0.569244	0.614924	0.55027	1.15046	0.206194	0.442354	0.186466	0.800122	0.508722	0.702116	0.375776	0.864202	0.606825	0.52559	0.707141	1.052	0.568045	0.549962	0.651923	0.554883
2692	Perseitol	0.7469			MS2 reverse	249.043	350.832	0.314897	0.315303	0.308395	0.287373	0.280255	0.324374	0.200829	0.289848	0.263566	0.272324	0.288707	0.344066	0.274494	0.271658	0.304943	0.322719	0.248153	0.269452	0.276298	0.30339	0.256117	0.261926	0.218714	0.333014	0.231076	0.217805	0.259676	0.231165
2699			Decitabine;Tetradecanoic acid;Tetradecanoate;Myristic acid	3.06741342113797;-12.7076551353212	MS1 mz matched	249.182	43.7315	2.91128	2.42947	2.072	3.61646	2.68976	3.6832	2.53663	0.688418	0.999479	1.42948	1.1452	5.48931	0.664818	1.09219	0.722304	3.78539	1.7776	3.79836	0.771328	3.81219	2.31455	3.13475	3.05552	4.2836	2.50525	3.13907	2.78662	2.57265
2711	Muramic acid	0.9973			MS2 reverse	250.09	352.998	0.179755	0.211367	0.146716	0.159856	0.16882	0.15765	0.197094	0.29184	0.232751	0.364693	0.188511	0.261541	0.252593	0.311569	0.41319	0.281208	0.241159	0.224686	0.252681	0.255025	0.361227	0.167713	0.23276	0.346261	0.275197	0.25964	0.237643	0.221224
2714			Furmecyclox	-13.89357286	MS1 mz matched	250.149	26.479	0.586985	0.637676	0.612175	0.769844	0.630329	0.559067	0.659277	1.00018	0.739402	0.704018	0.620084	0.609758	0.629744	0.709231	0.713581	0.76965	1.00214	0.607392	0.616762	0.502197	0.68546	0.703226	0.653728	1.25536	1.2049	1.44895	1.0565	1.07209
2732	Deoxyinosine	0.9179			MS2 forward	251.075	169.35	0.125773	0.142837	0.156286	0.1379	0.0937011	0.0718348	0.0309064	0.031846	0.0312123	0.0304132	0.0418576	0.0253993	0.0450436	0.0554397	0.0413134	0.036877	0.0390172	0.0355147	0.0531283	0.0453262	0.0487908	0.0532146	0.0377454	0.0269518	0.0764951	0.0742754	0.0690678	0.076013
2747			Hexazinone	11.59547999	MS1 mz matched	251.162	101.74	0.829309	0.903518	0.0952163	0.214286	0.164041	0.769961	0.804475	0.15466	0.630107	0.656699	0.62157	0.690531	0.65935	0.200768	0.202558	0.879727	0.179187	0.0900823	0.282949	0.15481	0.381201	0.513174	0.177255	1.01806	0.600822	0.516977	0.478965	0.588893
2764					Unmapped	252.911	401.302	0.0215659	0.0520936	0.0470244	0.0639887	0.0530394	0.0505843	0.0578596	0.0725328	0.0473221	0.0508467	0.0714883	0.0527218	0.0431129	0.0426319	0.0690879	0.0659012	0.061266	0.0522668	0.060841	0.0532207	0.0454219	0.0336614	0.0611224	0.0549568	0.0303011	0.0460558	0.0590205	0.0566951
2766					Unmapped	252.952	23.523	0.380611	0.576444	0.385969	0.220582	0.261859	0.240847	0.0351825	0.660803	0.350849	0.175166	0.507282	0.372966	0.316289	0.384891	0.412054	0.110865	0.291619	0.140367	0.363112	0.638398	0.24502	0.146235	0.091282	0.236704	0.293469	0.349261	0.34417	0.336876
2776			(S)-MHD;10-Hydroxycarbazepine;(R)-MHD;Nepafenac;10-Hydroxycarbazepine;10-Hydroxycarbamazepine;GP 47779	-3.77913856772306;-3.77913856772306;-3.77913856772306;-3.77913856772306;-3.67012913926983	MS1 mz matched	253.105	267.794	0.0354999	0.0361795	0.0417178	0.0310493	0.0410921	0.031082	0.0188682	0.0233223	0.0154185	0.302821	0.0324093	0.27698	0.0474948	0.0367813	0.00831568	0.074591	0.0392501	0.0606096	0.0146288	0.322058	0.0412623	0.0654632	0.0977745	0.229032	0.0739466	0.0772838	0.0804135	0.0900236
2777			alpha-Turmerone;Isohumbertiol;beta-Elemenone;Mustakone;4,7(11)-Guaiadien-8-one;beta-Atlantone;Solavetivone;(+)-4,11-Eudesmadien-3-one;Valerenal;Vulgarone A;1,3,5-Bisabolatrien-10-one;Xanthorrhizol;Patchoulenone;beta-Santalal;(5alpha,10alpha)-3,7(11)-Eudesmadien-2-one;(E)-10,11-Dihydro-alpha-atlantone;Zerumbone;Rotundone;beta-Sinensal;Dendrolasin;Furanoeremophilane;Bisacumol;Vulgarone B;Curlone;Si…	-0.299311905299808;-0.299311905299808;-0.299311905299808;-0.299311905299808;-0.299311905299808;-0.299311905299808;-0.299311905299808;-0.299311905299808;-0.299311905299808;-0.299311905299808;-0.299311905299808;-0.299311905299808;-0.299311905299808;-0.29931	MS1 mz matched	253.141	97.013	0.822216	1.32108	0.656101	0.913208	0.531104	0.696717	0.968717	0.305357	0.615883	3.41618	0.702777	4.15454	0.483506	0.499828	0.410609	1.44712	1.52669	2.99638	0.404299	3.39571	1.64251	1.67096	5.62742	4.46945	1.66334	1.76509	1.7726	1.81092
2820					Unmapped	254.978	41.1455	25.0872	20.9835	27.5356	15.1084	16.6419	17.4981	8.01596	17.4829	26.8904	17.7754	16.3421	14.8078	13.5403	19.4762	17.998	19.2451	10.4892	15.4926	23.6383	7.77006	10.5097	12.6217	15.2293	18.8152	17.6631	16.2391	16.924	20.2986
2841	Palmitic acid	1			MS2 forward	255.231	44.2875	628.162	665.407	589.309	723.554	734.572	665.882	668.334	446.685	539.428	582.948	603.489	797.427	416.965	593.769	480.736	957.967	672.782	948.738	439	812.276	681.096	823.567	896.991	795.695	733.705	751.525	772.625	696.895
2857	5-Methylcytidine	0.6912			MS2 forward	256.09	212.576	0.153175	0.14358	0.137021	0.167298	0.165778	0.142879	0.215468	0.143755	0.119666	0.254467	0.157631	0.263114	0.149289	0.168314	0.129574	0.246108	0.224562	0.235455	0.111407	0.195848	0.190445	0.215063	0.24218	0.268383	0.183192	0.184139	0.182425	0.194671
2865			Procarbazine hydrochloride	20.2013736	MS1 mz matched	256.765	35.881	0.0711786	0.148153	0.143334	0.113005	0.201069	0.358967	0.0239855	0.0745059	0.0719382	0.114255	0.202787	0.0637309	0.0678025	0.124794	0.0838257	0.0541637	0.0349218	0.0827656	0.174202	0.0476036	0.054959	0.0450525	0.121857	0.0842905	0.0864753	0.0848522	0.0883068	0.0840463
2873					Unmapped	256.991	24.155	1.01397	2.19344	0.684443	0.798032	1.02645	0.960199	0.759321	2.23336	1.9496	2.11396	1.37568	1.66506	1.18227	1.87238	1.69318	1.20433	1.58374	1.13179	1.52406	1.74722	1.76452	1.09954	1.22955	1.92826	1.64191	1.81082	1.60377	1.44383
2876	2'-O-Methyluridine	0.6323			MS2 reverse	257.074	88.236	0.402775	0.256266	0.370332	0.26245	0.211591	0.233752	0.180113	0.229397	0.382254	0.292754	0.234237	0.251728	0.210684	0.247203	0.221682	0.284133	0.232204	0.200732	0.211691	0.209565	0.213822	0.156885	0.216614	0.317795	0.279806	0.256786	0.27279	0.250138
2877	3-Methyluridine	1			MS2 reverse	257.074	327.394	0.0278603	0.0242019	0.0296481	0.0210904	0.0314294	0.0201877	0.0251607	0.0342095	0.0256245	0.0520571	0.0225791	0.0588023	0.0415441	0.0530758	0.0297415	0.0319467	0.0253343	0.0324558	0.0292873	0.105319	0.0329291	0.0207023	0.027272	0.0631715	0.0399426	0.0305981	0.0357007	0.0355325
2881			Zinc phosphide	-9.343293005	MS1 mz matched	257.172	224.476	0.0895303	0.210388	0.071424	0.0707271	0.0834159	0.204829	0.0819494	0.111603	0.112905	0.182126	0.100286	0.247777	0.0812504	0.107648	0.145953	0.0927798	0.0804361	0.118992	0.123606	0.200239	0.129189	0.100468	0.112267	0.205366	0.126339	0.125273	0.126489	0.114518
2924			3-Bromotyrosine;Biotin sulfoxide	10.2651056386764;17.5705380319327	MS1 mz matched	259.088	332.288	0.0593369	0.0474993	0.0699821	0.0689537	0.0895162	0.047663	0.0533882	0.0459977	0.0784986	0.0841693	0.071474	0.148544	0.0965332	0.0774613	0.0713358	0.110385	0.096789	0.147992	0.0635343	0.136713	0.101133	0.109655	0.0731216	0.114193	0.0810847	0.0784682	0.0650075	0.0760855
2933			Asparaginyl-Glutamine;Glutaminyl-Asparagine;Asparaginyl-Gamma-glutamate;Gamma-glutamyl-Asparagine;5alpha-Androstane	-0.384250199041211;-0.384250199041211;-0.384250199041211;-0.384250199041211;-13.0643411114803	MS1 mz matched	259.24	41.132	3.00834	2.64453	2.15565	2.54682	2.09837	2.33932	1.27301	2.02679	1.5717	0.827336	1.4697	1.38858	1.97278	1.67079	2.17821	2.00628	1.26897	1.65825	1.50006	1.27667	1.26712	1.29006	1.38873	1.35142	1.92735	1.89861	1.79574	1.89088
2955			Bentazone-sodium	-22.1341267	MS1 mz matched	261.026	217.987	0.101267	0.151754	0.0778163	0.153079	0.152663	0.14114	0.0497086	0.0204142	0.0214055	0.0716304	0.0627272	0.135161	0.0586914	0.0118766	0.0593953	0.0557848	0.0239096	0.111838	0.0133521	0.0785149	0.02365	0.0992981	0.0911148	0.172713	0.087893	0.0630245	0.0651481	0.0604884
2966	Creatine	0.9992			MS2 forward	261.128	327.532	0.0249935	0.0163288	0.0199279	0.0289346	0.0352654	0.0316838	0.0404786	0.0148907	0.0534074	0.0907597	0.0461733	0.0870266	0.0437007	0.0389764	0.0125967	0.0550831	0.0631818	0.0667609	0.0225705	0.133667	0.0753096	0.0466403	0.0568476	0.0865038	0.0495613	0.0300326	0.0297884	0.0311941
2968			Mannitol 1-phosphate;Sorbitol-6-phosphate;Triethylene glycol diglycidyl ether;Etoglucid	-21.8827495681983;-21.8827495681983;16.6452024403803	MS1 mz matched	261.146	47.6475	0.437633	0.469283	0.343777	0.823646	0.551017	0.470782	0.566625	0.487199	0.720301	1.16294	0.513049	0.584924	0.426863	0.680588	1.39364	0.855661	0.539703	0.412886	0.320525	0.527062	0.431199	0.546907	1.39649	0.799007	0.559944	0.608179	0.649386	0.718122
2985			Ticlopidine;Ticlopidine	9.64898599645004;9.83107998954759	MS1 mz matched	262.056	193.196	0.0528021	0.04861	0.0514708	0.0670333	0.0530901	0.055592	0.0723991	0.0569868	0.0641246	0.121705	0.0754008	0.10635	0.0628877	0.0697241	0.0511182	0.108163	0.0880536	0.116402	0.0506321	0.0999572	0.100271	0.08769	0.128106	0.161323	0.102717	0.0915489	0.0818527	0.0947641
2989	Acetylcarnitine	0.9326			MS2 forward	262.126	286.382	0.0253368	0.0233711	0.0154944	0.0332937	0.0307427	0.0241794	0.0210884	0.0237949	0.0322735	0.0306396	0.0151471	0.0417059	0.0188507	0.0220835	0.0289645	0.0641244	0.0542444	0.0825343	0.0212324	0.0417222	0.0315961	0.0272709	0.063258	0.068272	0.0352422	0.0329202	0.0365496	0.0348207
3004			5,8-Dihydro-6-(4-methyl-3-pentenyl)-1,2,3,4-tetrathiocin;	-1.83058832450815;	MS1 mz matched	263.009	346.409	7.60686	8.03075	7.30548	8.6523	8.38656	8.41339	7.24697	8.25104	7.21625	8.70648	8.59319	7.86064	7.56822	7.80454	7.90198	9.41885	8.35783	7.9562	7.01952	7.37091	7.71822	7.44622	7.82386	8.34002	8.1369	7.16012	7.27421	7.77154
3005	3-Methoxy-4-Hydroxyphenylglycol Sulfate	0.9062			MS2 forward	263.019	41.1345	2.01658	1.88176	1.38237	1.71326	1.29516	1.4181	2.44965	2.00369	2.64442	5.32123	3.02988	8.28869	1.32054	2.65942	1.11516	5.89404	3.20885	5.49696	1.55025	5.71584	2.92047	3.52322	5.95582	8.7901	3.78976	4.1789	4.03544	4.60982
3020			Tulobuterol hydrochloride	23.65671252	MS1 mz matched	263.198	192.625	0.187749	0.368599	0.119043	0.126136	0.153095	0.19032	0.115082	0.0394774	0.0441885	0.176131	0.092149	0.235596	0.0493641	0.0526217	0.0727847	0.167307	0.133859	0.204297	0.0361015	0.217651	0.156069	0.217402	0.213098	0.246138	0.147608	0.170628	0.168333	0.178954
3028			TES;N-Tris(hydroxymethyl)methyl-2-aminoethanesulfonic acid	-4.365630266	MS1 mz matched	264.038	24.047	4.58981	1.99766	2.24293	1.50556	3.73606	1.07681	1.98578	3.58454	5.3307	5.5117	3.05485	3.41177	3.19834	2.39827	3.099	4.37086	2.33778	4.1108	2.97943	2.22929	6.3853	3.65666	4.44774	4.20229	3.61654	3.76935	2.81111	3.31629
3066			7-Hydroxytrichodermol;Blennin D;Ipomeamaronol;Alkhanol;(1alpha,4alpha,5beta,6alpha,11betaH)-1,4-Epoxy-5-hydroxy-10(14)-germacren-12,6-olide;Ipomeamaronolide;Isoleptospermone;1alpha,15-Dihydroxymarasmene;Absindiol;Adhumulinic acid;4'-Dihydroabscisic acid;3,14-Dihydroxy-11,13-dihydrocostunolide;Arabsin;Artemin;(R)-Athanagrandione;Arlatin;3alpha,15-Dihydroxymarasmene;10-Hydroxymyoporone;Humulinic ac…	19.5031550436661;19.5031550436661;19.5031550436661;19.5031550436661;19.5031550436661;19.5031550436661;19.5031550436661;19.5031550436661;19.5031550436661;19.5031550436661;19.5031550436661;19.5031550436661;19.5031550436661;19.5031550436661;19.5031550436661;19.5031550436661;19.5031550436661;19.5031550436661;19.5031550436661;19.5031550436661;19.5031550436661;19.5031550436661;19.5031550436661;19.53772…	MS1 mz matched	265.144	644.518	0.0849616	0.490923	0.0390987	0.444511	0.73642	0.307815	1.20625	0.073685	0.761952	0.450237	0.351896	0.556218	0.0696571	0.358268	0.046883	0.297134	0.0503781	0.0513042	0.04549	0.377295	1.02266	0.425611	0.595858	0.0460644	0.521003	0.716314	0.517355	0.504692
3071			Linalyl cinnamate;alpha-Terpinyl cinnamate;Boldione ;Methyltrienolone;Metribolone;17-beta-Hydroxy-17-methylestra-4,9,11-trien-3-one;Androsta-4,9(11)-diene-3,17-dione;9(11)-Dehydroandrostenedione;4,4-Bis(4-hydroxyphenyl)heptane;1-Methylestra-1,3,5(10),6-tetraene-3,17beta-diol;3-Hydroxy-1-methylestra-1,3,5(10)-trien-17-one;1-Methylestrone;Hexestrol monomethyl ether;(R*,S*)-4-[1-Ethyl-2-(4-methoxyph…	8.33985419607055;8.33985419607055;8.33985419607055;8.44542286240305;8.44542286240305;8.44542286240305;8.44542286240305;8.44542286240305;8.44542286240305;8.44542286240305	MS1 mz matched	265.152	24.764	2.091	2.38021	3.38943	2.13821	2.52644	3.11575	11.6492	2.83756	2.70675	3.73516	3.04011	3.51155	2.94445	2.17463	2.02674	2.95745	3.01406	2.70752	2.64046	1.96376	7.70993	3.51578	2.89432	2.47847	3.55502	3.6176	3.40942	3.39971
3072			(10S)-Juvenile hormone III diol	0.703732739	MS1 mz matched	265.177	46.913	0.701741	2.59734	1.00839	1.26879	1.93626	1.2183	1.66981	1.3035	1.8894	4.17502	2.26915	2.14186	0.858016	1.76855	1.52838	1.53861	2.66671	1.34472	0.894729	1.12323	1.57421	1.64262	1.31887	3.29553	1.60859	1.64231	1.78915	1.80946
3074			5'-Oxoinosine;5'-Dehydroinosine	12.45820032	MS1 mz matched	265.214	43.154	0.455297	0.61627	0.492828	0.727207	0.596384	0.517723	0.78989	0.50263	0.969253	0.829494	0.792149	0.767983	0.514354	0.879382	0.458798	0.758454	0.503187	0.662176	0.863314	0.873296	0.893774	0.76101	0.676333	0.723639	0.657178	0.693059	0.689728	0.723017
3075			5'-Oxoinosine;5'-Dehydroinosine	12.44430153	MS1 mz matched	265.214	188.669	0.0361648	0.0850023	0.0313282	0.030569	0.0292709	0.037591	0.0238056	0.0134832	0.0108205	0.0339269	0.0140955	0.0666238	0.00996267	0.0116675	0.0143963	0.0347526	0.0360538	0.0465692	0.0143245	0.0368198	0.0334974	0.0342565	0.0548948	0.0622662	0.0348797	0.038984	0.0338585	0.0321178
3084			Probenecid;Probenecid	-1.67939024108543;-1.75374907704808	MS1 mz matched	266.084	370.243	0.321643	0.306639	0.317581	0.255258	0.275244	0.186866	0.155551	0.247708	0.255451	0.257748	0.159071	0.305655	0.252435	0.376926	0.394222	0.248303	0.163782	0.217151	0.289181	0.280689	0.243172	0.224713	0.168925	0.285458	0.249723	0.217936	0.218796	0.21855
3105	Inosine	0.9904			MS2 forward	267.07	203.138	0.0545237	0.027105	0.0399441	0.038541	0.200058	0.03648	0.0333191	0.0125432	0.0287341	0.014583	0.0253579	0.0520195	0.0252442	0.0306494	0.0120742	0.00779927	0.0284581	0.0313815	0.0199017	0.0328802	0.0239772	0.0408942	0.0445244	0.0445601	0.0292993	0.0400536	0.0310817	0.0346071
3107			Serinyl-Tyrosine;Tyrosyl-Serine;Musk ambrette	-0.336434195298549;-0.336434195298549;-0.255869042867275	MS1 mz matched	267.106	306.272	0.0330488	0.0223342	0.0187049	0.0284386	0.0279918	0.0167996	0.01957	0.0148893	0.0229106	0.0346183	0.0192299	0.0392515	0.0257726	0.0281234	0.0172956	0.0370468	0.0332806	0.0279334	0.0178695	0.0408253	0.0376663	0.0244649	0.0376864	0.0463343	0.0315449	0.0251856	0.0272226	0.03146
3108	2'-Deoxy-D-ribose	0.601			MS2 forward	267.105	145.601	0.0152834	0.0166615	0.0129575	0.0146967	0.0149055	0.0138091	0.0457058	0.0879402	0.074365	0.0860382	0.0715679	0.0441561	0.0311177	0.0356476	0.022196	0.025196	0.0294085	0.0159017	0.0343765	0.0204763	0.0230465	0.0159122	0.0203185	0.0251257	0.051057	0.0475891	0.0430903	0.0373261
3117	Hexadecanedioic acid	0.9615			MS2 reverse	267.193	46.9135	0.979781	1.03996	0.625517	0.915668	0.602358	0.832771	1.28246	1.75563	2.04897	1.27594	1.78231	1.91084	1.16887	1.63801	0.944083	1.07665	1.71014	1.12173	1.3689	1.32373	1.63725	0.984688	1.91517	2.26855	1.20756	1.35154	1.35671	1.36832
3118			(Z)-9-Heptadecenoic acid;Cyclohexaneundecanoic acid;10Z-Heptadecenoic acid;2,4-Heptadecanedione;omega-Cyclohexylundecanoic acid;Cyclohexaneundecanoic acid;9E-Heptadecenoic acid;(E)-Heptadec-9-enoic acid	-0.858558761826232;-0.858558761826232;-0.858558761826232;-0.858558761826232;-0.745600398473604;-0.745600398473604	MS1 mz matched	267.229	42.9895	4.07046	4.37335	4.38967	4.70766	4.55016	3.4789	3.72075	5.49256	4.00455	3.13279	3.3865	6.00859	2.72846	5.56499	4.56827	5.39798	2.75484	4.41103	3.81248	4.58679	3.65909	5.34688	3.59076	4.45762	4.78384	4.62997	4.47613	4.17834
3142			Calcium glycerophosphate;Calcium beta-glycerophosphate	-21.90887243	MS1 mz matched	268.965	24.9845	0.459105	0.289467	0.374571	0.320329	0.386199	0.330798	0.222015	0.362724	0.396308	0.398297	0.325032	0.3725	0.154086	0.414094	0.277881	0.360503	0.293387	0.515223	0.309664	0.161308	0.286807	0.323868	0.384568	0.52554	0.413856	0.339486	0.37359	0.206832
3146			Lycoperdic acid;2-(Hydroxymethyl)-3-(acetamidomethylene)succite;2-(Acetamidomethylene)-3-(hydroxymethyl)succite	15.4930485372207;15.6639727704831	MS1 mz matched	269.063	218.684	0.0803034	0.0920819	0.0617392	0.0409541	0.0455604	0.0464201	0.0142784	0.0911078	0.0367571	0.0223857	0.0555792	0.0529568	0.0524812	0.0438158	0.0308122	0.0237123	0.0333903	0.023522	0.0554912	0.117598	0.0272504	0.0272628	0.0153184	0.0338009	0.0538295	0.0497684	0.056315	0.0506024
3151					Unmapped	269.136	121.298	0.3343	0.26279	0.266207	0.356207	0.165734	0.200628	0.172247	0.325006	0.466904	0.239767	0.266435	0.331179	0.150141	0.265498	0.342459	0.130658	0.289119	0.395472	0.239017	0.616477	0.256581	0.215702	0.636053	0.599829	0.144148	0.170433	0.143048	0.178423
3157			Leflunomide;A771726;Leflunomide	3.92735503458953;3.92735503458953;3.92735503458953	MS1 mz matched	269.208	45.4905	1.91798	2.07005	1.53345	1.9874	1.60358	1.76727	1.59946	1.787	3.39089	2.05744	1.96372	2.54751	1.59804	2.72391	1.83943	1.93782	1.48057	1.70546	2.56523	1.93545	1.96426	1.65388	1.61691	1.74308	1.93637	2.1058	2.08158	2.18592
3160	Heptadecanoic acid	0.9921			MS2 forward	269.245	42.4135	8.20344	9.19472	8.78865	8.92304	7.31751	8.41866	7.4143	6.69671	8.51418	6.96768	7.06568	6.94871	5.72624	9.6932	6.56615	10.566	8.08414	9.1024	6.34869	8.36922	10.4799	9.4177	8.91496	8.98195	8.30367	8.55244	8.44621	9.07451
3171			Mecarphon	-22.87736772	MS1 mz matched	270.004	36.388	0.0321321	0.0666371	0.0396298	0.0209521	0.0314802	0.0342907	0.0551457	0.172928	0.233792	0.0623488	0.12528	0.0189932	0.19442	0.23241	0.238795	0.0487218	0.0542352	0.0262224	0.273436	0.0165219	0.0474326	0.0142592	0.0227638	0.031613	0.0773337	0.0927754	0.0600406	0.058266
3174			Nicorandil	-6.159406385	MS1 mz matched	270.072	101.94	0.285112	0.196269	0.108732	0.176247	0.179409	0.191006	0.166373	0.548023	0.644376	0.222956	0.312939	0.105576	0.282113	0.559273	0.595359	0.198706	0.312942	0.122173	0.56692	0.113926	0.18935	0.0967902	0.162218	0.184272	0.370071	0.33902	0.361063	0.241046
3191					Unmapped	270.939	347.584	7.41367	7.15194	6.3198	6.72127	7.56634	7.36753	6.95516	7.44342	7.49844	7.92963	7.14291	7.004	6.7671	7.27446	7.58578	6.84672	7.64479	7.7334	6.82117	6.68637	7.31712	5.96874	7.52739	6.7341	6.40991	7.50315	7.52271	7.54359
3196			Bis(4'-chlorophenyl)methane;DDM;1-Chloro-2-(chlorophenylmethyl)benzene	-16.9480035251452;-16.9480035251452	MS1 mz matched	270.972	212.305	0.153646	0.174162	0.181033	0.123281	0.109122	0.143248	0.152156	0.178681	0.204992	0.183612	0.151556	0.129612	0.158077	0.154089	0.204784	0.114803	0.141599	0.128475	0.191408	0.0912887	0.153757	0.109677	0.162044	0.145961	0.16508	0.191563	0.139335	0.137009
3198			Zoledronate;(Z)-4-(2-Hydroxy-5-sulfotophenyl)-2-oxo-3-butenoate	24.5455523411583;14.3382827369185	MS1 mz matched	271	275.466	0.119459	0.124991	0.102855	0.141005	0.133802	0.136936	0.088739	0.127136	0.129538	0.136551	0.113156	0.129227	0.124831	0.126374	0.127096	0.103932	0.103648	0.115545	0.124117	0.122737	0.115163	0.0804983	0.130267	0.106909	0.108194	0.110638	0.131039	0.12542
3202	5,2'-O-dimethyluridine	0.9149			MS2 reverse	271.09	77.904	0.159493	0.089749	0.158183	0.0980058	0.0942522	0.0842226	0.0698306	0.0602644	0.125394	0.15282	0.0835118	0.133463	0.0591842	0.0839235	0.0495228	0.188939	0.176501	0.101432	0.0691322	0.0914799	0.0812233	0.0786552	0.106576	0.157411	0.114976	0.108131	0.106325	0.119798
3206	beta-Estradiol	0.9409			MS2 forward	271.166	102.038	0.437362	0.401118	0.361088	0.0174956	0.361851	0.434702	0.314784	0.336921	0.375643	0.06161	0.35913	0.129078	0.303532	0.37536	0.33336	0.449787	0.0289614	0.0395697	0.349791	0.42984	0.0835182	0.0543632	0.0808628	0.139222	0.0653195	0.076085	0.068421	0.0665354
3210	16-Hydroxypalmitic acid	0.939			MS2 forward	271.224	45.58	7.41197	6.90282	6.37652	7.60702	5.33929	6.57313	4.36361	3.0603	5.69139	4.03171	4.74988	10.0186	3.50325	4.3253	3.48312	7.43487	4.09629	6.88824	4.27678	7.54705	4.89846	5.16427	6.44059	9.03212	6.78535	5.90073	6.64607	6.31209
3235					Unmapped	272.918	349.666	1.27537	1.344	1.19521	1.14455	1.36172	1.26923	1.35185	1.32763	1.3275	1.42789	1.31838	1.22074	1.26868	1.38688	1.3315	1.26389	1.37107	1.34218	1.26041	1.28072	1.38776	1.19917	1.26995	1.17469	1.22603	1.3876	1.32967	1.49405
3240			4-Ketoifosfamide;4-Ketocyclophosphamide;4-Ketocyclophosphamide;4-Ketoifosfamide	-2.61820914873003;-2.61820914873003;-2.67587236838176;-2.67587236838176	MS1 mz matched	273.003	184.785	0.0116832	0.115082	0.0343194	0.0700047	0.0202219	0.0395873	0.322223	0.680992	1.1002	0.850403	0.659613	0.0994236	0.390583	0.61483	0.442938	0.161986	0.266154	0.0768058	0.841176	0.0684171	0.349329	0.0447235	0.0446078	0.168979	0.293551	0.292833	0.303195	0.285337
3241			D-Glucuronic acid 1-phosphate;6-Phospho-2-dehydro-D-glucote;2-Dehydro-D-glucote 6-phosphate;1-Phospho-alpha-D-galacturote;D-Galacturote 1-phosphate;D-Glucurote 1-phosphate;1-Phospho-alpha-D-glucurote;3-Dehydro-L-gulote 6-phosphate	7.36070758404631;7.29903032385633;7.29903032385633;7.29903032385633;7.29903032385633	MS1 mz matched	273.004	351.485	0.622654	0.64105	0.570814	0.592134	0.522258	0.610382	0.435189	0.540951	0.561693	0.511674	0.502027	0.572898	0.553705	0.529095	0.595129	0.588893	0.498454	0.543339	0.601844	0.529463	0.541863	0.464094	0.454127	0.601266	0.473053	0.466732	0.493974	0.464132
3243	2-Deoxyribose 5-phosphate	0.7571			MS2 reverse	273.039	89.285	0.103061	0.117283	0.0606437	0.153365	0.0595134	0.0797131	0.117729	0.0856939	0.252152	0.0395087	0.0595334	0.0350962	0.0828962	0.162115	0.157983	0.0448991	0.0188567	0.0340982	0.196656	0.0149422	0.0925938	0.0399286	0.0341576	0.0295654	0.0542568	0.0759611	0.0705839	0.0891554
3251			Benzoylmalic acid;Centarol;Daucol;Debneyol;Seiricardine A;Bisabolol oxide A;Bisabolol oxide B;Bornyl isovalerate;Bornyval;Hysterol;Kanokonol	-2.09913368747752;-1.25948126996661;-1.25948126996661;-1.25948126996661;-1.25948126996661;-1.25948126996661;-1.25948126996661;-1.25948126996661;-1.25948126996661	MS1 mz matched	273.167	180.007	0.0204438	0.0656392	0.012179	0.0262454	0.0159125	0.0170943	0.101947	0.160135	0.435695	0.435355	0.141738	0.0265536	0.150145	0.212967	0.191633	0.0408687	0.0799678	0.0270355	0.262022	0.03097	0.149779	0.0200264	0.0335986	0.065899	0.113297	0.112927	0.11019	0.107432
3270			4,4'-methanol-bisbenzonitrile;C20913;Tabtoxin biosynthesis intermediate 3	11.4790152343806;-13.6702363070905	MS1 mz matched	274.1	404.757	0.188147	0.180959	0.163823	0.163995	0.172864	0.216631	0.167237	0.149883	0.17345	0.171416	0.128858	0.165136	0.163118	0.156904	0.192107	0.20811	0.155685	0.199629	0.129137	0.17949	0.161364	0.158025	0.158583	0.148691	0.144655	0.1611	0.149242	0.125361
3295					Unmapped	275.164	32.87	0.46995	0.231999	0.471703	0.778219	0.817994	0.205368	0.251048	0.544131	0.26778	0.698137	0.528046	0.196674	0.173325	0.229154	0.52237	0.355193	0.586454	0.278605	0.444569	0.222016	0.24292	0.120213	0.165091	0.0839086	0.191511	0.208936	0.210497	0.197525
3319			Fenthion;Fenthion;MPP;4-Methylmercapto-3-methylphenyl dimethyl thiophosphate	-0.468671281270955;-0.388820948051165	MS1 mz matched	277.02	211.528	0.327206	0.3428	0.366492	0.250886	0.152495	0.37078	0.279932	0.385612	0.435647	0.453689	0.364344	0.258324	0.313952	0.343167	0.371692	0.22184	0.29652	0.270368	0.440323	0.104313	0.308531	0.200459	0.208597	0.336505	0.343827	0.29839	0.294523	0.289282
3325					Unmapped	277.056	99.635	3.10001	4.05738	4.79773	2.85287	1.96518	2.52238	1.62946	2.02174	1.65812	1.76599	1.88295	1.82885	1.72095	3.62675	2.27234	2.18104	1.65837	1.79448	3.2418	1.65801	1.51968	1.4305	2.12868	2.83953	2.43272	2.44305	2.36844	2.31082
3331			Pentoxifylline;N-Benzoyl-D-arginine;Pentoxifylline	9.45142711495514;9.41727107306163;9.41727107306163	MS1 mz matched	277.141	107.324	0.530722	0.680833	0.469316	0.674867	0.536178	0.740678	0.527115	0.673136	0.734013	1.17255	0.505437	2.23955	1.85661	4.05604	0.937375	2.51806	0.538559	0.375474	0.26895	0.375843	0.517985	0.405511	1.03534	0.48432	0.587288	0.64845	0.592041	0.582385
3332			Lycodine	7.019621494	MS1 mz matched	277.141	76.6375	1.2965	1.63735	2.29432	1.62469	0.327678	0.67231	0.748269	1.9823	2.02894	2.93462	0.797051	1.09174	0.661918	0.934074	3.59287	0.889786	0.888512	0.619896	1.06915	0.463354	1.14799	0.484246	1.60796	0.650967	1.06477	1.05875	1.24693	0.795594
3337			O-Phosphotyrosine;Acrifoline;Inundatine;Bufuralol;Hexylcaine;Piperocaine;Metycaine	-5.36052600562118;-22.5903989275065;-22.5903989275065;-22.5903989275065;-22.5903989275065;-22.5903989275065	MS1 mz matched	277.182	32.208	179.83	103.578	305.088	413.634	559.617	56.9797	124.392	340.951	137.356	406.951	405.077	99.0346	109.099	11.0168	292.348	186.17	176.323	116.021	222.824	113.662	88.6242	49.629	55.6738	1.48983	70.7916	72.3574	63.1009	67.5668
3338	all cis-(6,9,12)-Linolenic acid	0.9776			MS2 forward	277.214	43.0445	19.9865	29.467	21.1032	29.7053	26.1211	21.6109	36.4802	20.644	50.1147	40.1458	37.9261	33.7988	20.2737	32.5444	19.7734	33.6217	17.5735	29.2643	31.9106	26.5187	30.2078	26.8802	21.4369	27.5869	27.1625	31.5122	30.003	31.4669
3354			Asparaginyl-Phenylalanine;Phenylalanyl-Asparagine;	-4.89499380256181;-4.89499380256181;	MS1 mz matched	278.121	311.293	0.186146	0.325466	0.126297	0.259358	0.194235	0.181495	0.111313	0.197265	0.198294	0.324002	0.161645	0.269829	0.202074	0.236502	0.467133	0.259912	0.169925	0.221774	0.172926	0.166999	0.22658	0.170789	0.298651	0.465079	0.315445	0.266513	0.231567	0.231925
3378	Linoleic acid	0.9998			MS2 forward	279.231	42.42	514.786	592.846	574.368	691.229	650.088	675.778	856.938	275.501	768.841	876.212	650.278	732.876	382.24	568.323	268.971	966.254	659.656	928.331	471.155	794.445	826.745	790.153	1036.66	744.353	715.566	855.604	823.723	812.754
3402			Biotin amide;Biotin amide	-4.72019918953401;-4.52481056460863	MS1 mz matched	280.063	122.736	0.402491	0.446404	0.614917	0.515697	0.369878	0.316879	0.460672	0.585805	0.641729	0.531877	0.450717	0.400283	0.369521	0.504158	0.685684	0.747298	0.68915	0.675028	0.433788	0.28966	0.441795	0.427232	0.861778	0.505451	0.526916	0.533001	0.470847	0.432957
3403	N-Acetyl-D-glucosamine	0.7225			MS2 reverse	280.1	354.678	0.294044	0.205334	0.327549	0.260823	0.279978	0.207084	0.160634	0.248292	0.310867	0.4103	0.203991	0.546288	0.331729	0.455277	0.434673	0.365254	0.250923	0.303262	0.320623	0.420882	0.329121	0.336174	0.188611	0.41712	0.305462	0.293996	0.289183	0.303577
3418					Unmapped	280.949	24.78	2.68105	2.61047	2.41483	2.84663	2.21538	3.08518	2.67758	1.43626	1.80864	1.84125	2.26918	2.08472	2.10764	2.51884	2.53635	1.95398	1.0974	1.94468	2.26822	1.65694	1.20267	1.41565	1.61382	1.95037	2.07943	2.38438	2.28554	2.43965
3425	D-Biotin	0.8828			MS2 reverse	281.032	152.815	0.475009	0.338293	0.443253	0.39494	0.346802	0.427635	0.174529	0.280111	0.164277	0.184698	0.143346	0.19731	0.174232	0.237914	0.205041	0.107794	0.128184	0.172088	0.131413	0.0765744	0.0885649	0.0908181	0.103145	0.110668	0.222068	0.221949	0.195326	0.198733
3426			L-alpha-Aspartyl-L-hydroxyproline ;Aspartyl-Hydroxyproline;5,6-Dihydrouridine;	-17.0111824472789;-17.0111824472789;-17.0111824472789;	MS1 mz matched	281.051	159.592	0.276891	0.321296	0.214418	0.238584	0.296962	0.216929	0.162844	0.146842	0.240606	0.418137	0.173496	0.472383	0.155998	0.196315	0.150723	0.25274	0.271715	0.288559	0.172591	0.448622	0.181687	0.216772	0.245609	0.405761	0.281405	0.295788	0.267334	0.259538
3430	2'-O-methylinosine	0.7967			MS2 forward	281.084	176.735	0.033484	0.0205744	0.0331943	0.0443491	0.0284192	0.0369353	0.0364682	0.0338533	0.0324982	0.0541776	0.0296325	0.0460616	0.0295929	0.0363637	0.0261721	0.0313508	0.0598354	0.0431055	0.028053	0.058504	0.0951607	0.0473893	0.116138	0.0824852	0.0420719	0.0451971	0.0363057	0.0428491
3443	Oleic acid	1			MS2 forward	281.244	102.353	0.818154	0.872072	0.741429	0.967438	0.876108	0.955188	0.799777	0.822086	1.00872	1.26847	0.928591	1.56216	1.0343	0.956298	0.734436	1.32905	1.02057	1.14848	0.785872	1.55184	1.2317	1.17353	1.40201	1.81446	1.28007	1.16441	1.18637	1.37421
3465			Thiopental;Thiopental	-11.9718854530859;-11.9780809380035	MS1 mz matched	282.13	277.733	0.0532718	0.0517724	0.0505585	0.0592025	0.0547927	0.0520523	0.0433351	0.0622224	0.050757	0.119323	0.0400676	0.0659504	0.0425816	0.0685923	0.0770763	0.0892424	0.0675812	0.0519912	0.0547142	0.038145	0.0634626	0.0522274	0.0539564	0.105841	0.0632071	0.0624888	0.0649521	0.0604637
3488			2-Amino-4-oxo-6-(1',2'-dioxoprolyl)-7,8-dihydroxypteridine;Sulfisoxazole	9.85395180774574;-17.9729641686074	MS1 mz matched	283.074	241.215	0.110183	0.0945342	0.0821821	0.0888913	0.0786381	0.115731	0.0946782	0.0829481	0.133453	0.129937	0.0911957	0.1726	0.102922	0.119555	0.117838	0.131896	0.0908224	0.173089	0.0970836	0.13221	0.0966447	0.0867153	0.115364	0.236688	0.137753	0.12598	0.154698	0.120332
3489			Phenytoin catechol;Xanthosine	-3.70001789818309;10.4049730406197	MS1 mz matched	283.079	204.599	0.752285	0.595514	0.310434	0.620506	0.789336	0.652824	0.45976	0.211262	0.16545	1.59334	0.133314	1.46184	0.420973	0.33914	0.109157	0.979426	0.741548	1.15093	0.174899	4.64863	1.35189	1.01551	1.42633	2.41656	1.15422	1.04971	0.944756	1.06725
3491			Thioxanthine monophosphate;Methohexital;Physovenine	-19.0737773708532;12.589091666393;12.589091666393	MS1 mz matched	283.109	327.519	0.0728513	0.0370764	0.0548952	0.0667149	0.0952918	0.0620812	0.0710105	0.0477129	0.108396	0.138821	0.0737412	0.110081	0.0711361	0.0693598	0.0498931	0.0879396	0.12235	0.128324	0.0324627	0.131335	0.0974976	0.0747991	0.116838	0.107366	0.0896053	0.0872933	0.0832917	0.0721507
3493			Metominostrobin	-3.416913016	MS1 mz matched	283.115	27.659	0.66829	0.677763	0.612784	1.00209	0.863868	0.685234	0.747685	0.65091	0.673981	0.958279	1.0443	1.2306	0.830293	1.04226	0.913435	1.07251	1.20798	1.27766	0.960291	1.10638	0.925366	1.05369	0.942742	1.0828	0.97498	0.912406	1.18675	1.16658
3500			Melanostatin;Pencozole	8.4737102587651;10.3763649153484	MS1 mz matched	283.187	187.416	0.0555086	0.147458	0.0421605	0.0383535	0.0319455	0.0933547	0.0601527	0.161342	0.184491	0.232328	0.107284	0.0839747	0.114372	0.12139	0.165505	0.0649752	0.0585791	0.0440016	0.246903	0.093351	0.12945	0.0356849	0.0606865	0.125558	0.0984698	0.106015	0.110224	0.108561
3503	Stearic acid	0.9721			MS2 forward	283.261	43.038	156.778	179.143	137.791	169.953	146.885	175.745	119.689	144.467	118.023	116.855	114.372	121.895	157.603	139.859	159.961	138.469	152.775	136.332	106.627	148.404	129.33	133.104	157.408	133.391	142.933	150.667	153.965	149.734
3517	N4-Acetylcytidine	0.8782			MS2 forward	284.085	154.149	0.0984213	0.110925	0.0934285	0.106581	0.0884953	0.0983317	0.0718812	0.0701637	0.0981308	0.159	0.076528	0.113461	0.101102	0.0917627	0.0872915	0.102141	0.104653	0.113557	0.076141	0.0672124	0.108371	0.0630217	0.124675	0.0992589	0.0963519	0.098448	0.0883162	0.0965588
3542			Demonomethylchlorpromazine;Propaphos	16.1240411599715;-15.7848109342887	MS1 mz matched	285.069	99.827	0.203256	0.304684	0.374455	0.225198	0.144617	0.20856	0.0941005	0.120085	0.079013	0.191844	0.13024	0.260628	0.110615	0.286748	0.119459	0.198893	0.128447	0.145085	0.209789	0.216445	0.171185	0.106964	0.198649	0.369123	0.224144	0.220733	0.258478	0.202684
3557			3,4,5-Trimethoxyphenyl acetate;3-(4-Hydroxy-3-methoxyphenyl)-2-methyllactic acid;Dihydrosinapic acid;Genipin;4-Hydroxy-(3',4'-dihydroxyphenyl)-valeric acid;2,4,6-Trimethoxyphenyl acetate;Genipin	-12.8190450341123;-12.8190450341123;-12.8190450341123;-12.8190450341123;-12.8190450341123;-12.8190450341123;-12.8190450341123	MS1 mz matched	285.239	44.9245	0.3797	0.420405	0.255222	0.325684	0.283998	0.396533	0.241292	0.185092	0.302182	0.252619	0.174327	0.506976	0.245979	0.222365	0.199326	0.281196	0.22275	0.366565	0.271929	0.263244	0.256942	0.223412	0.279245	0.375339	0.315867	0.297958	0.277933	0.333532
3569			Tricetanidin;Indoleglycerol phosphate;1-C-(Indol-3-yl)glycerol 3-phosphate;(3-Indolyl)-glycerol phosphate;C1-(3-Indolyl)-glycerol 3-phosphate;(1S,2R)-1-C-(Indol-3-yl)glycerol 3-phosphate;Indole-3-glycerol phosphate	3.11437963564275;1.94073697833919	MS1 mz matched	286.056	334.135	2.06616	1.48042	1.32653	1.55225	1.12633	1.72839	0.71117	1.66932	1.70789	1.50352	0.578807	0.77318	0.943733	1.37493	1.90213	0.58635	0.595406	0.552388	1.44914	0.97605	0.557328	0.493255	0.547382	0.749822	1.16286	0.976445	0.978338	1.00012
3579					Unmapped	286.211	43.673	0.974455	1.09696	0.83711	1.30787	2.42369	0.960812	0.487775	0.740386	0.912025	0.926305	0.991601	1.21451	0.55653	0.883563	0.768564	1.3339	0.977708	1.19512	0.703595	1.27288	0.908909	1.09252	1.209	1.18159	1.01243	1.13599	1.10713	1.01335
3586					Unmapped	286.97	346.933	9.16698	9.41515	8.3429	9.12361	9.77796	9.24995	8.67143	9.32059	9.03325	10.0976	9.28991	8.82805	8.61423	9.03659	8.99241	9.29137	9.13375	9.59886	8.4892	8.38122	9.4162	7.96771	9.66149	8.85596	8.70971	9.16657	8.98099	9.74932
3591					Unmapped	287.012	130.165	0.447529	0.356466	0.319778	0.339483	0.200751	0.282265	0.0766189	0.265523	0.288228	0.0924028	0.0811866	0.0314477	0.148686	0.110643	0.260196	0.0369579	0.0254483	0.0487867	0.195558	0.0459573	0.0593183	0.101934	0.115665	0.0141433	0.17306	0.149144	0.167843	0.151314
3642			Sedoheptulose 1-phosphate;D-Sedoheptulose 7-phosphate;Sedoheptulose 7-phosphate;D-Sedoheptulose 7-phosphate;D-altro-Heptulose 7-phosphate;altro-Heptulose 7-phosphate;Sedoheptulose 1-phosphate;altro-Heptulose 1-phosphate;D-glycero-beta-D-manno-Heptose 7-phosphate;D-glycero-beta-D-manno-Heptose 1-phosphate;D-glycero-alpha-D-manno-Heptose 7-phosphate;D-glycero-alpha-D-manno-Heptose 1-phosphate;D-gly…	-17.5172218972336;-17.5172218972336;-17.5751438678579;-17.5751438678579;-17.5751438678579;-17.5751438678579;-17.5751438678579;-17.5751438678579;-17.5751438678579;-17.5751438678579	MS1 mz matched	289.035	350.866	0.229351	0.199263	0.208127	0.202246	0.1891	0.21077	0.135348	0.181698	0.181472	0.164308	0.185397	0.207065	0.174309	0.174122	0.212544	0.206356	0.163266	0.192902	0.187858	0.178528	0.17895	0.154009	0.160158	0.200188	0.166565	0.157175	0.154846	0.153851
3646					Unmapped	289.075	192.927	0.0397042	0.0525989	0.0371556	0.0434546	0.0346557	0.0506265	0.0505009	0.0445614	0.0484788	0.0843585	0.0658752	0.0812895	0.0486316	0.0546507	0.0416621	0.0653944	0.0642383	0.067262	0.0389217	0.0727411	0.0724187	0.0658115	0.0837534	0.0782451	0.0609526	0.0675516	0.0650853	0.0701552
3699					Unmapped	291.229	39.2785	0.400344	0.320915	0.233149	0.465479	0.317041	0.322912	0.298586	0.233825	0.176573	0.13523	0.178503	0.442423	0.15466	0.190432	0.190941	0.727029	0.240964	0.397383	0.162353	0.409878	0.273739	0.38731	0.536846	0.53796	0.356243	0.442072	0.367191	0.376206
3701					Unmapped	291.964	26.173	0.541536	0.997037	0.369492	0.415079	0.519837	0.398606	0.302498	1.80479	1.06626	1.73465	0.722822	0.864814	0.748398	1.09093	0.922618	0.547989	0.817408	0.572462	1.02772	1.54154	0.759756	0.475486	0.595086	0.963364	0.918755	1.00669	0.968343	0.865451
3709			2-Hexenoylcarnitine;	12.8004562677082;	MS1 mz matched	292.136	291.344	0.472911	0.830792	0.429899	0.719782	0.502817	0.489222	0.253862	0.641559	0.57813	0.799678	0.357966	0.72309	0.571651	0.642726	1.22584	0.654082	0.459658	0.528169	0.471027	0.381893	0.5117	0.461723	0.741949	1.12177	0.703725	0.624064	0.613287	0.648087
3717					Unmapped	292.887	577.505	1.29316	1.42528	0.997691	1.25463	1.33507	1.31661	1.31794	1.08619	1.1154	1.37825	1.28248	1.20006	1.19052	1.3227	0.598543	1.26716	1.34746	0.604559	1.06528	1.16518	1.14188	1.17876	1.27955	1.2573	1.19373	1.33546	1.34351	1.01407
3720					Unmapped	292.887	101.904	0.0809084	0.0603287	0.0359349	0.0863167	0.08049	0.125788	0.0982358	0.0648295	0.110709	0.356567	0.110194	0.349785	0.0641894	0.0709026	0.0545437	0.160581	0.163168	0.190512	0.0546408	0.180858	0.243967	0.0969713	0.190075	0.286314	0.177375	0.181073	0.189094	0.123461
3725			4-[(2,4-Dihydroxyphenyl)azo]benzenesulfonic acid;Tricrozarin A	23.6638279765894;1.36037023840923	MS1 mz matched	293.029	211.523	0.188982	0.200661	0.242667	0.0972723	0.0373591	0.301259	0.152122	0.276603	0.32079	0.289812	0.24485	0.16141	0.158136	0.22906	0.233734	0.105041	0.134765	0.129841	0.342136	0.0212043	0.183357	0.079536	0.0665388	0.199566	0.188562	0.14792	0.128734	0.126251
3731			4,4'-methanol-bisbenzonitrile;C20913;Tabtoxin biosynthesis intermediate 3	11.4790152343806;-13.6702363070905	MS1 mz matched	293.095	376.934	0.104959	0.0801632	0.0858151	0.0764624	0.0790337	0.0767648	0.0514119	0.0983668	0.0879847	0.140994	0.059032	0.0878598	0.0634928	0.0932814	0.11473	0.0929976	0.0696354	0.0757631	0.0951679	0.0722407	0.0722339	0.0566531	0.0583706	0.0909908	0.0642022	0.0805962	0.0680553	0.0714941
3735			Zinc phosphide	1.936674613	MS1 mz matched	293.135	124.885	0.313006	0.371355	0.468308	0.678383	0.348069	0.223974	0.412176	0.530781	0.497404	1.68394	0.359029	0.571857	0.368607	0.370094	0.691869	0.474874	0.702302	0.428641	0.350396	0.259439	0.571228	0.23582	0.877182	0.534819	0.55309	0.545141	0.364569	0.335868
3739	Embelin	0.9974			MS2 reverse	293.172	101.935	1.60826	1.65818	2.75241	1.89007	6.24624	5.65362	1.53951	2.51852	2.00491	2.33439	1.83348	1.96547	1.71949	1.85134	1.97124	2.00517	2.04911	2.11181	1.65516	1.96242	2.02774	1.83411	3.24667	2.1949	2.12014	2.39647	2.02537	2.03092
3742			Cinchonidine;(R)-Rhazinilam;Cinchonine;(9S)-Cinchon-9-ol;Eburmonine;Vinburnine;Cinchonidine;(8alpha,9R)-Cinchon-9-ol;10-Deoxysarpagine;Sarpagan-17-ol;Coryntheal	12.8723480889233;12.8723480889233;12.9175601312848;12.9175601312848;12.9175601312848;12.9175601312848;12.9175601312848	MS1 mz matched	293.173	44.3105	4.9919	5.02043	4.76672	6.19954	5.68906	4.25632	2.6485	3.12849	2.90174	11.2687	3.36399	3.91045	3.33163	8.56304	4.65116	4.35464	2.76953	3.74714	1.69134	3.50471	5.51642	3.16716	3.96399	3.1559	2.55683	3.23917	3.2475	2.75372
3746	13-OxoODE	0.8982			MS2 forward	293.207	45.354	1.05207	1.52107	0.640056	1.1494	1.12252	1.17366	3.04345	1.64627	13.1523	6.73035	4.08501	1.31936	3.7534	5.82455	1.70766	1.86442	1.1113	3.69213	4.78766	1.63465	2.0905	1.13319	0.9042	1.40567	1.4637	2.29431	2.15013	2.0471
3782			Chymopapain;Tiron;1,2-Dihydroxybenzene-3,5-disulfonic acid disodium salt	8.60808194760552;8.60107360495372	MS1 mz matched	294.9	349.491	4.21957	4.3655	4.06869	3.86107	4.41292	4.40807	4.21538	4.32505	4.28768	4.60897	4.32994	4.155	4.37305	4.53386	4.49774	4.13839	4.36655	4.33987	4.11144	4.23409	4.53325	4.09176	4.27631	3.85362	3.72862	4.32295	4.49153	4.82365
3804	13(S)-HODE	0.8553			MS2 forward	295.224	102.178	0.111268	0.127166	0.089182	0.565358	0.165209	0.158798	0.107966	0.129734	0.144392	0.365573	0.342557	0.203911	0.114499	0.142631	0.111073	0.768312	1.23208	0.212148	0.130539	0.186071	0.213898	0.0873872	0.231305	0.906028	0.196265	0.209695	0.191023	0.145162
3805	9(S)-HODE	0.9499			MS2 forward	295.223	64.448	0.602967	0.667015	0.337684	0.421582	0.475374	0.596955	1.91327	1.38086	2.47426	2.67793	2.66391	1.67803	1.19277	1.52109	1.05623	1.62296	1.11255	1.69631	0.659087	0.589509	0.568038	0.41749	0.632848	0.845343	0.970965	1.50909	1.27636	1.1033
3807			DHAP(8:0);	19.3077561821836;	MS1 mz matched	295.26	41.0305	1.13154	1.32165	1.48097	1.71351	1.23988	1.57488	1.45997	0.873383	1.97371	1.16731	1.46098	1.70456	0.771326	1.59181	0.766951	2.75852	1.84883	2.82177	1.07629	2.9453	2.44015	2.83073	2.64186	1.91462	2.02018	2.17215	1.70156	1.88328
3819	S-Methyl-5'-thioadenosine	0.8867			MS2 forward	296.078	98.65	0.0956538	0.0930335	0.053298	0.0660654	0.0593979	0.0931248	0.0703282	0.0615824	0.0902416	0.122712	0.0748662	0.207504	0.0959666	0.0763099	0.0659113	0.0830369	0.0816195	0.120366	0.0656239	0.106187	0.122039	0.0690088	0.130259	0.141248	0.0977002	0.10351	0.105407	0.113522
3825			(+)-Erythraline;(±)-Clausenamide;(±)-Aegeline;Lansamide 3;Oripavine;Codeinone;(5alpha)-7,8-Didehydro-4,5-epoxy-3-methoxy-17-methylmorphin-6-one;Neopinone;Oripavine;(-)-Apoglaziovine;Glaziovine;3-Hydroxyestra-1,3,5(10),7-tetraene-16,17-dione 16-oxime;Tuduranine	-20.1079306335354;-20.1079306335354;-20.1079306335354;-20.1079306335354;-20.1079306335354;-20.1298056618099;-20.1298056618099;-20.1298056618099;-20.1298056618099;-20.1298056618099;-20.1298056618099;-20.1298056618099	MS1 mz matched	296.131	280.481	0.151763	0.131883	0.132983	0.214916	0.160834	0.165576	0.0877542	0.146728	0.164678	0.202723	0.105044	0.142013	0.145426	0.158775	0.149163	0.217268	0.141692	0.190584	0.154434	0.145086	0.119396	0.122111	0.213509	0.199705	0.181196	0.140816	0.140979	0.14021
3844					Unmapped	296.985	26.803	0.333543	0.333013	0.261736	0.261805	0.301364	0.264681	0.235484	0.18222	0.273369	0.198568	0.277544	0.203704	0.28834	0.358538	0.248616	0.226478	0.237358	0.289506	0.240291	0.184599	0.183444	0.259597	0.263054	0.205419	0.263616	0.284955	0.255911	0.251209
3856			Gravelliferone;Auraptene;5-Hydroxy-7-(4-hydroxyphenyl)-1-phenyl-3-heptanone;4-(3-Hydroxy-7-phenyl-6-heptenyl)-1,2-benzenediol;Ostruthin;Glepidotin C;Doisynoestrol;cis-1-Ethyl-1,2,3,4-tetrahydro-7-methoxy-2-methyl-2-phenthrenecarboxylic acid	3.47065594911635;3.47065594911635;3.47065594911635;3.47065594911635;3.45254461658635;3.45254461658635;3.45254461658635	MS1 mz matched	297.158	26.744	3.82477	4.26837	4.22107	4.01834	3.97121	6.45892	5.6939	4.75713	5.91189	6.88428	5.59203	5.19436	4.38837	4.82005	3.58814	5.63285	5.54576	5.12845	4.30604	4.67395	5.274	4.50078	4.0655	3.43072	5.09134	5.67152	5.8407	5.848
3859	Nname,cis-9,10-Epoxystearic acid	0.9838			MS2 forward	297.24	46.35	2.85119	3.94447	2.50394	3.60667	2.66895	2.45701	9.44992	8.11643	14.6541	13.5782	12.5679	14.9558	9.15161	10.6879	7.97145	4.83687	6.28926	7.91844	3.36606	4.60915	4.49226	3.50114	3.40274	4.38074	7.73416	7.64496	8.13026	7.75422
3863	Pristanic acid	1			MS2 reverse	297.276	41.133	1.40273	1.5113	1.24649	1.42952	1.08154	1.51216	1.21058	0.746162	1.20021	1.21453	1.06998	0.868559	0.996368	1.05698	0.849263	1.86433	1.54735	1.53409	0.884238	1.63003	1.76008	1.29885	1.50898	1.45653	1.42261	1.26512	1.37331	1.39437
3874			desethylzaleplon;7-Mercaptoheptanoylthreonine	14.8397807222012;7.22106452924857	MS1 mz matched	298.097	189.02	0.0268781	0.0225924	0.0547933	0.073828	0.0262621	0.0175808	0.0305804	0.0691917	0.121766	0.0608584	0.0594924	0.0323044	0.104626	0.0850555	0.117464	0.0335686	0.0471883	0.105386	0.0911071	0.0136115	0.0147339	0.0164213	0.0799369	0.0266753	0.0395277	0.0424232	0.0409201	0.0413689
3895					Unmapped	298.857	320.026	0.187551	0.237049	0.214103	0.235355	0.220205	0.200697	0.168982	0.240132	0.202097	0.272284	0.251761	0.227962	0.22674	0.209341	0.215535	0.261431	0.231662	0.216304	0.173667	0.180646	0.211053	0.19707	0.200959	0.232819	0.215069	0.204275	0.212735	0.196943
3903	L-Cystine	0.6515			MS2 reverse	299.037	98.874	0.155096	0.14965	0.0811739	0.0965138	0.0918314	0.100072	0.0765083	0.0750263	0.0545404	0.0639696	0.0819684	0.0669564	0.061695	0.0908681	0.069757	0.0803027	0.0621972	0.0855164	0.099874	0.0460825	0.0804092	0.0515997	0.0780258	0.0842925	0.0778108	0.0713794	0.0930167	0.0528338
3906			Salicylic acid beta-D-glucoside;Dimethyl fukiic acid;Coronene	18.2698529255878;18.2698529255878;-12.9959322733458	MS1 mz matched	299.083	327.11	0.137579	0.0599745	0.117846	0.130361	0.185543	0.142145	0.143197	0.0961254	0.179694	0.221222	0.180961	0.214742	0.142822	0.146524	0.0952845	0.203532	0.222636	0.23164	0.0784049	0.250072	0.225467	0.135443	0.210814	0.23824	0.135187	0.143678	0.157031	0.154222
3914	Dehydroabietic acid	0.9576			MS2 forward	299.197	89.952	0.0567273	0.0699552	0.0518216	0.0497156	0.0540147	0.0678086	0.0895181	0.0828943	0.110009	0.499201	0.0855321	1.71371	0.0890241	0.0261687	0.127977	0.0737659	0.0912323	0.128216	0.10385	1.11908	0.528884	0.153529	0.294803	0.922031	0.316725	0.326173	0.316754	0.284203
3918			Salicylic acid beta-D-glucoside;Dimethyl fukiic acid;4-(beta-D-Glucosyloxy)benzoate;4-Hydroxybenzoate-O-glucoside	-14.3208598643936;-14.3208598643936;-14.3208598643936	MS1 mz matched	299.255	45.6095	2.14168	3.57543	2.51049	3.93003	2.40756	2.26866	2.76756	2.86069	7.7707	5.60554	2.92888	2.6731	1.91638	3.85617	2.38493	2.18248	3.05964	1.85149	4.03653	2.05811	3.52116	1.78356	1.98319	2.99364	3.12354	3.24455	3.33013	3.14912
3926					Unmapped	299.981	165.869	1.47391	1.55348	1.44331	1.55909	1.55431	1.54058	1.39765	1.4927	1.52116	1.79257	1.49062	1.41624	1.40175	1.61972	1.53925	1.66138	1.52747	1.53749	1.36392	1.43296	1.53185	1.31862	1.5992	1.5555	1.50951	1.58529	1.64965	1.55701
3933	Salidroside	0.7602			MS2 reverse	300.115	184.176	0.015112	0.0175024	0.0211939	0.0224276	0.0180601	0.0182003	0.0296744	0.0228554	0.0350728	0.0500523	0.043246	0.0438766	0.0370391	0.0355988	0.0323102	0.0458452	0.0326868	0.0441524	0.0281411	0.0362322	0.0408226	0.0297204	0.0368373	0.044185	0.0318173	0.0326913	0.0373886	0.0344062
3952			Pyridoxine 5'-phosphate;Pyridoxine phosphate;Pyridoxine 5-phosphate;Pyridoxine 5'-phosphate;Pyridoxol 5'-phosphate	-4.91326253371943;-4.8184991821056	MS1 mz matched	301.045	100.767	0.140347	0.199362	0.114309	0.182621	0.155913	0.158828	0.104419	0.0876119	0.1174	0.288294	0.136333	0.340889	0.112991	0.159334	0.109599	0.183459	0.158534	0.154056	0.125314	0.282233	0.243574	0.115302	0.235757	0.362497	0.199983	0.283515	0.212159	0.203859
3968	Eicosapentaenoic acid	0.7949			MS2 reverse	301.213	41.6255	7.84014	9.86517	7.80498	8.95094	7.86716	9.01666	6.08157	8.72294	8.69433	6.32655	7.43856	7.59952	9.70298	7.48664	12.7008	6.73949	4.80232	7.53595	9.22281	6.21794	7.07946	6.20318	6.90095	7.69329	7.67551	8.51002	8.23138	8.24228
3969			Emedastine;Emedastine	8.22935891020412;8.10196329916202	MS1 mz matched	301.213	118.743	0.0227122	0.0337918	0.0252111	0.0215358	0.029851	0.036417	0.107537	0.0242081	0.0336074	0.307431	0.0314255	0.708327	0.0308193	0.0456681	0.0304392	0.0383812	0.0478024	0.183199	0.0263185	0.684851	0.754128	0.264912	0.34809	0.630702	0.220887	0.2268	0.235471	0.222515
3978					Unmapped	301.884	57.7015	3.90625	4.50876	4.35867	3.85748	3.75204	4.20839	4.07569	4.01869	3.89705	4.71092	4.35279	4.28417	4.10014	4.27866	4.11524	4.73936	3.81809	3.77818	3.94501	3.78778	4.17947	4.25189	4.1366	3.73183	3.83979	4.2683	4.35234	5.19144
4017	Arachidonic Acid (peroxide free)	0.9962			MS2 forward	303.23	41.1355	424.039	321.203	273.897	414.761	295.116	400.347	167.32	228.993	257.83	132.043	182.815	178.941	247.5	232.604	265.608	355.961	180.744	265.794	224.704	175.01	168.616	190.097	208.537	216.823	288.244	270.407	259.066	268.368
4028			8-Hydroxy-3,4-dichlorodibenzofuran;6,7-Dichloro-2-dibenzofuranol;6-Hydroxy-3,4-dichlorodibenzofuran;6,7-Dichloro-4-dibenzofuranol;3-Hydroxy-2,8-dichlorodibenzofuran;2,8-Dichloro-3-dibenzofuranol;7-Hydroxy-3,4-dichlorodibenzofuran;6,7-Dichloro-3-dibenzofuranol;9-Hydroxy-3,4-dichlorodibenzofuran;6,7-Dichloro-1-dibenzofuranol;9-Hydroxy-2,6-dichlorodibenzofuran;4,8-Dichloro-1-dibenzofuranol	21.8276055711337;21.8276055711337;21.8276055711337;21.8276055711337;21.8276055711337;21.8276055711337	MS1 mz matched	303.975	166.029	2.50326	2.80707	2.49035	2.69947	2.65844	2.62157	2.41038	2.59866	2.6222	3.10304	2.6113	2.55249	2.48882	2.7498	2.68855	2.86795	2.52898	2.71904	2.37291	2.45696	2.73591	2.33619	2.68423	2.68695	2.58845	2.66463	2.84833	2.66039
4031			Cepharadione A;4-(beta-D-Ribofuranosyl)aniline 5'-phosphate	-8.60920530990098;-0.716565311625325	MS1 mz matched	304.066	276.696	0.125544	0.121282	0.124407	0.129148	0.107601	0.116431	0.0855247	0.120836	0.14011	0.131321	0.101494	0.10134	0.113033	0.117141	0.116242	0.0940983	0.0807188	0.0903315	0.113986	0.121187	0.107024	0.0777501	0.117547	0.10226	0.123337	0.109826	0.121045	0.101281
4032			Sulfamerazine;Ozagrel hydrochloride	-7.93848264662617;-2.27215407029862	MS1 mz matched	304.074	98.7985	2.21245	2.87264	3.30315	1.99963	1.41642	1.75928	1.33473	1.48101	1.1978	1.18651	1.33562	1.30589	1.14897	2.34584	1.52186	1.41373	1.03096	1.18143	2.14572	1.1015	1.05053	1.02069	1.44034	1.73873	1.55997	1.63006	1.59109	1.58842
4048					Unmapped	305.004	73.2885	0.0434685	0.0293529	0.0373462	0.0399699	0.0441403	0.0349826	0.118894	0.0368156	0.0671507	0.150188	0.0845652	0.371752	0.0853921	0.0835675	0.0307455	0.212777	0.115711	0.265493	0.0472774	0.340371	0.125977	0.184365	0.160799	0.372585	0.159295	0.159105	0.160248	0.148448
4050			Uridine 2',3'-cyclic phosphate ;2',3'-Cyclic UMP	-14.0573343879221;-14.0511258382906	MS1 mz matched	305.019	346.312	11.5248	14.3916	12.54	16.1455	13.4683	13.8277	11.2222	13.9905	10.6283	14.2768	12.8965	11.2053	10.058	12.3007	12.6312	16.2266	12.7096	13.0331	11.5013	11.3823	9.80119	10.0907	12.9206	15.7479	11.578	10.3322	8.62617	11.806
4065	11(Z),14(Z),17(Z)-Eicosatrienoic Acid	0.8917			MS2 forward	305.243	40.999	15.9309	15.2808	13.0498	18.9585	11.505	13.6422	9.08162	14.8066	12.0562	4.94168	10.1986	16.3298	11.9258	12.7902	14.4828	19.1621	10.7729	17.502	10.4903	15.4335	11.739	15.0966	14.8698	15.3977	15.3895	13.3199	14.1024	15.9236
4071			Iodotyrosine;3-Iodo-L-tyrosine	4.5636301631349;4.68286040518108	MS1 mz matched	305.972	165.892	0.992437	1.07535	0.964659	1.05939	1.06093	1.01595	0.973705	1.00745	1.02851	1.19471	1.03981	0.987604	0.973814	1.09005	1.04984	1.14278	1.00161	1.03182	0.938241	0.989381	1.05647	0.909693	1.0586	1.08183	1.03985	1.08579	1.10465	1.04473
4075	Pyridoxal 5'-phosphate	0.8029			MS2 reverse	306.035	190.672	0.0238042	0.0142055	0.0272894	0.020627	0.0217136	0.0277479	0.0472444	0.0392492	0.0429793	0.0590021	0.0360506	0.0497182	0.0256301	0.0325232	0.0472192	0.048763	0.0475906	0.0473405	0.0230521	0.0492015	0.0489089	0.0586777	0.0371809	0.0473411	0.0419787	0.0476126	0.0400315	0.0373307
4084			Benzoyl meso-tartaric acid;Kikkanol A;Kikkanol D;Kikkanol F;Chrysanthetriol;Prohydrojasmon	-7.47463835538377;11.0154601984187;11.0154601984187;11.0154601984187;11.0154601984187;11.0154601984187	MS1 mz matched	306.177	35.033	12.0566	0.0887927	0.138433	0.267699	0.152359	4.37718	0.0729284	0.151208	0.168075	26.9833	0.0833715	0.0731412	0.118621	3.49831	0.179095	28.6272	16.7005	0.135181	0.109233	8.74359	0.0738812	7.02384	4.9485	2.82133	12.7706	10.2606	11.537	12.0672
4096	Oxazepam	0.9824			MS2 reverse	307.019	81.4865	2.23567	1.60059	1.7791	2.30528	1.40518	2.78803	0.68264	1.77041	2.55838	2.03734	1.23375	1.79873	1.31324	1.25094	1.23694	2.09513	1.55404	2.5565	1.49819	1.9967	1.59607	1.73301	0.988907	1.45682	1.86102	1.94828	1.80641	1.76924
4098			unsym-Bis(4'-chlorophenyl)ethylene;DDNU;1-Chloro-2-[1-(4-chlorophenyl)ethenyl]benzene	4.03199793563631;4.03199793563631	MS1 mz matched	307.03	211.339	0.383073	0.385337	0.481414	0.219952	0.10256	0.472127	0.232237	0.503587	0.6469	0.540553	0.432152	0.29058	0.349841	0.434876	0.413409	0.193668	0.268443	0.278926	0.689455	0.0561508	0.356138	0.180519	0.158369	0.388149	0.385886	0.29948	0.309468	0.302951
4104			(S)-5-Diphosphomevalonic acid;(R)-Mevalonic acid-5-pyrophosphate;Citrus Red No.2;Citrus Red 2	-20.2221948876186;-20.2221948876186;-17.6258235126278	MS1 mz matched	307.111	373.736	1.43239	1.84423	1.34055	1.31451	1.30522	1.23555	0.851003	1.70603	1.09833	1.21663	0.801115	1.42137	1.27743	1.60831	1.94379	1.19258	0.855595	0.771986	1.61673	1.07071	0.955913	1.06885	0.784771	1.34383	1.25067	1.12354	1.19856	1.28973
4107			Phenylbutazone;Phenylbutazone;DMXB-A;GTS-21;2,4-Dimethoxybenzylidene abaseine	-20.3983431930747;-20.4700594672038;-20.4700594672038	MS1 mz matched	307.146	431.562	0.0914359	0.099492	0.0669201	0.0961159	0.0796027	0.113388	0.0629901	0.0719393	0.0667936	0.0862324	0.0627498	0.095228	0.10484	0.0769104	0.180823	0.108896	0.0665788	0.0806338	0.0771788	0.051451	0.0920854	0.0858664	0.0981701	0.0993309	0.091457	0.0933835	0.0846782	0.0910116
4108			Phenylbutazone;Phenylbutazone;DMXB-A;GTS-21;2,4-Dimethoxybenzylidene abaseine	-20.0864845941681;-20.158200890663;-20.158200890663	MS1 mz matched	307.146	451.503	0.119567	0.199737	0.0888783	0.139769	0.101865	0.176169	0.100508	0.141471	0.154452	0.158453	0.111625	0.11918	0.154178	0.131623	0.322808	0.143582	0.0857452	0.109373	0.139844	0.0574043	0.119827	0.0789396	0.122171	0.143473	0.152062	0.127223	0.143633	0.104056
4112			(±)-11-Methylhexadecanoic acid;Isopropyl tetradecanoate;Ethyl pentadecanoate;Nonyl octanoate;Heptadecanoic acid;(S)-14-Methylhexadecanoic acid;3-Methylbutyl dodecanoate;Methyl palmitate	4.14311059119564;4.14311059119564;4.14311059119564;4.14311059119564;4.14311059119564;4.14311059119564;4.14311059119564;4.07021641343665	MS1 mz matched	307.201	26.193	0.30059	0.120809	1.94546	3.38646	3.59865	0.0725891	0.242357	0.431038	0.43818	0.44053	2.5036	0.0862558	0.092902	0.0671855	2.22971	0.64097	0.337358	0.307753	1.03435	0.238459	0.742872	0.260191	0.0888119	0.0169834	0.259639	0.1937	0.240429	0.222895
4115	11(Z),14(Z)-Eicosadienoic Acid	0.9869			MS2 forward	307.26	41.1635	5.43943	6.36266	4.62024	8.2317	4.24476	6.60682	5.72598	2.48963	4.25712	3.294	6.34564	6.91133	3.74268	4.47167	2.76703	9.75716	6.9303	10.2894	2.74286	10.4133	7.64078	7.97844	11.1374	7.39148	6.39372	7.65895	7.63339	7.35664
4128			Cryptodorine;Piperolactam C;Lumarine	-20.1876344863365;-20.1876344863365;-20.1617534255451	MS1 mz matched	308.094	415.048	0.0526178	0.0673426	0.0406951	0.0555485	0.0441226	0.0397318	0.0360659	0.0643825	0.0610395	0.0448196	0.0300057	0.0397611	0.0425236	0.0674808	0.0877638	0.0384538	0.0251905	0.0255776	0.0730059	0.0279514	0.032833	0.0338044	0.0375374	0.0477406	0.0582161	0.0502787	0.0479075	0.0355227
4129			Cryptodorine;Piperolactam C;Lumarine	-20.0210217977363;-20.0210217977363;-19.9951407326327	MS1 mz matched	308.094	276.733	0.193301	0.147468	0.182919	0.326299	0.232754	0.184866	0.204262	0.256704	0.210689	0.207542	0.200467	0.134212	0.144135	0.218333	0.165164	0.3324	0.256135	0.240445	0.20665	0.176803	0.157913	0.207693	0.189011	0.219852	0.24901	0.229182	0.19604	0.227875
4147			Ribose-1-arsenate;	-9.48705673541848;	MS1 mz matched	309.023	22.8525	0.18987	0.0782348	0.0993436	0.0885962	0.159066	0.0726113	0.0636006	0.104367	0.125438	0.209609	0.128118	0.180934	0.0861415	0.0893429	0.116455	0.198331	0.0966034	0.131159	0.126968	0.0818695	0.156106	0.14161	0.127736	0.234784	0.154363	0.149001	0.143821	0.113173
4157			beta-Obscurine	4.041311016	MS1 mz matched	309.13	116.09	0.255205	0.439394	0.332876	1.07243	1.43626	0.722389	0.149546	0.226605	0.330846	0.429239	0.685901	0.429684	1.3814	0.92781	0.475181	0.34216	1.12481	0.223692	0.1193	0.520635	0.483499	0.451274	0.477898	0.338835	0.754599	0.739362	0.776097	1.19324
4158			Desloratadine;Porphyrin;Nemertelline	17.6152303660722;23.6655404424645;23.6655404424645	MS1 mz matched	309.129	95.665	0.102358	0.337428	0.109374	0.463534	1.0194	0.546606	0.0797967	0.0982448	0.117996	0.265896	0.287245	0.214742	0.647013	0.313142	0.122834	0.17075	0.66579	0.165656	0.0756964	0.732037	0.38968	0.230639	0.158029	0.15308	0.395752	0.431111	0.470811	0.499508
4161			Rhodinyl phenylacetate;(10Z,14E,16E)-10,14,16-Octadecatrien-12-ynoic acid;Nandrolone;1-Phenyl-1,3-dodecanedione;Citronellyl alpha-toluate;ndrolone;Cinmethylin;17beta-Hydroxyestr-5(10)-en-3-one;Prenortestosterone;Empenthrin	-8.31566696009347;-8.31566696009347;-8.31566696009347;-8.31566696009347;-8.31566696009347;-8.38824289305366;-8.38824289305366;-8.38824289305366;-8.38824289305366	MS1 mz matched	309.166	44.909	3.33314	2.76408	4.08567	2.34208	3.53632	2.82364	1.66915	1.61511	3.1008	1.62288	1.85072	4.9721	2.38538	3.43632	2.09784	3.49463	2.38061	1.21215	3.30331	1.78415	3.04118	1.05613	2.14188	2.60098	2.64379	2.86594	2.7673	2.77059
4164			Valdiate;3-Hydroxy-6,8-dimethoxy-7(11)-eremophilen-12,8-olide;Botrydial	2.2583804977086;2.2583804977086;2.3354332029485	MS1 mz matched	309.179	24.4425	0.572503	0.600951	0.953988	0.620962	0.819362	0.89145	0.619043	0.906581	1.04634	1.05066	0.821437	1.10588	0.694588	0.678347	0.812728	1.10555	0.680228	0.829363	0.629114	0.617457	1.99176	1.11695	0.793118	0.73102	0.938205	0.929578	0.95097	0.793798
4170	2E-Eicosenoic acid	0.9929			MS2 forward	309.276	40.881	10.2871	10.914	11.6525	12.634	9.90778	8.95569	20.905	5.18576	23.4328	15.2696	18.9968	10.424	9.31924	15.4473	5.5093	20.9171	22.5546	13.9677	14.9473	20.0819	36.422	20.4907	26.1676	13.3364	18.1769	15.9111	15.3584	18.2122
4178			Citalopram propionic acid;Icilin;AG 3-5	-11.9236593352124;4.69991700175483	MS1 mz matched	310.092	304.459	0.163713	0.178794	0.145296	0.148711	0.184534	0.141311	0.142477	0.180334	0.215496	0.346824	0.163979	0.316578	0.186257	0.258115	0.3223	0.286943	0.244079	0.169405	0.182485	0.172777	0.259579	0.184183	0.178083	0.369363	0.207888	0.202857	0.184823	0.22537
4179	5'-Deoxyadenosine	0.9986			MS2 reverse	310.111	135.753	0.0212607	0.0634645	0.0941568	0.0410316	0.0412317	0.0193859	0.0172715	0.0475265	0.0150366	0.0207541	0.0175422	0.014996	0.018139	0.0744427	0.0322257	0.0146249	0.0134528	0.0177237	0.0393678	0.0220152	0.0136865	0.0144501	0.0173817	0.025385	0.0266359	0.0287881	0.0284531	0.0258278
4191					Unmapped	310.897	577.078	0.531644	0.678921	0.564544	0.64757	0.638708	0.633942	0.649701	0.509584	0.567921	0.58652	0.500837	0.425367	0.593966	0.504131	0.536137	0.633054	0.661179	0.733997	0.606506	0.476219	0.521967	0.486672	0.620489	0.498283	0.57608	0.660108	0.511343	0.486582
4192					Unmapped	310.898	102.04	0.0366237	0.0308186	0.014357	0.0373878	0.0336549	0.0619796	0.0413393	0.0282607	0.0406361	0.120397	0.0497778	0.121367	0.0267705	0.0315403	0.0246006	0.0591437	0.0783456	0.0687865	0.0262802	0.0650413	0.102009	0.0374835	0.078874	0.104253	0.0600158	0.0687906	0.0669273	0.0427898
4193					Unmapped	310.93	347.596	3.21617	3.07045	2.59026	2.82921	3.20817	2.84488	3.10064	2.82117	3.16799	3.39528	2.84789	2.72523	2.94114	3.18238	3.25126	2.96224	3.23634	3.39693	2.95535	2.88502	3.17896	2.80329	2.79996	2.76928	2.74328	3.16945	3.28758	3.36311
4205			Ethopropazine;	-5.66076987759722;	MS1 mz matched	311.164	612.81	2.28149	2.04779	3.83892	7.212	2.25599	10.8587	7.84492	2.29443	1.73672	3.47779	2.80746	1.51922	5.70987	2.07552	1.38885	2.96393	3.54784	1.90469	2.1089	3.84417	2.95742	2.58778	10.6593	2.16942	1.45322	2.9729	2.4619	2.78306
4207			Hexazinone	17.44933546	MS1 mz matched	311.165	63.002	17.0997	15.6387	13.2208	13.7693	15.249	13.447	11.5233	19.2162	12.3312	15.601	14.2273	14.1801	15.0732	14.6497	14.6276	14.8924	15.1932	14.2522	12.1704	12.8943	14.2916	12.8735	15.2931	13.8616	12.3185	14.6988	14.9624	14.2057
4208			4'-Hydroxy-5,5'-diisopropyl-2,2'-dimethyl-3,4-biphenylquinone;Methyl (9Z)-10'-oxo-6,10'-diapo-6-carotenoate;5-Methoxy-7-(4-hydroxyphenyl)-1-phenyl-3-heptanone;2-hydroxyethinylestradiol;Jatrophone;Broussonin C;Centrolobine;Yakuchinone A;Yakuchinone-A	4.66216528382539;4.66216528382539;4.66216528382539;4.66216528382539;4.80503567727628;4.80503567727628;4.80503567727628;4.80503567727628	MS1 mz matched	311.164	101.058	7.1266	7.09928	5.81537	6.72205	7.51944	6.8346	5.74738	7.15728	7.28379	8.56887	7.01043	9.57719	5.70909	7.45538	7.0525	7.63872	9.48687	8.94256	6.41468	6.83733	5.44677	6.22855	8.09907	8.34731	6.70594	8.31813	7.71969	7.59633
4210			Hexazinone	17.44933546	MS1 mz matched	311.174	26.387	13.1734	16.787	15.816	16.0771	16.6885	25.8937	22.6565	16.9654	20.2232	25.5391	19.848	20.5546	16.1739	18.4901	13.5908	21.3035	21.1712	20.3178	16.3311	16.4599	18.9329	17.4405	15.8818	12.3079	19.5141	22.2745	22.271	21.2323
4212			Caftaric acid;Cis-Caffeoyl tartaric acid;Fruticosonine	-12.8111097942928;-12.8111097942928;15.3737650544252	MS1 mz matched	311.218	166.575	0.263312	1.88397	0.414822	0.227677	0.136097	0.396777	0.485308	1.41891	1.28727	1.23467	1.03521	0.311904	1.23877	1.388	2.13042	0.352282	0.592338	0.192031	1.92467	0.370406	1.06027	0.159263	0.274075	0.516546	0.763244	0.788062	0.752682	0.816671
4250			Chymopapain;Tiron;1,2-Dihydroxybenzene-3,5-disulfonic acid disodium salt	8.60808194760552;8.60107360495372	MS1 mz matched	312.909	349.544	0.700734	0.692045	0.627654	0.632418	0.724367	0.715824	0.687023	0.718442	0.700069	0.770371	0.718303	0.691257	0.682223	0.714473	0.727434	0.664383	0.699641	0.71928	0.721973	0.700163	0.729495	0.663241	0.750729	0.640016	0.616483	0.680972	0.716065	0.774731
4254					Unmapped	312.996	351.484	0.265879	0.27707	0.244634	0.222248	0.227664	0.273659	0.181291	0.241617	0.230268	0.212978	0.23039	0.232297	0.235613	0.247003	0.2697	0.236665	0.203286	0.228948	0.260807	0.224118	0.221221	0.208529	0.203068	0.254755	0.209507	0.192874	0.226288	0.212162
4257			Modafinil;6-Nitrochrysene;7-Nitrobenz[a]anthracene	-8.60326566391463;3.66194397949441;3.66194397949441	MS1 mz matched	313.108	352.116	0.0729284	0.0619873	0.0591077	0.0723338	0.0717679	0.070577	0.0392323	0.0485649	0.0730017	0.0474136	0.0453223	0.0629093	0.0583497	0.0429022	0.0546843	0.0588961	0.0455031	0.0549003	0.0615332	0.0532564	0.045545	0.0482066	0.0440845	0.072581	0.0428333	0.036663	0.0513786	0.0423478
4260			meta-O-Dealkylated flecainide;1-Dehydro-9-fluoro-11-oxotestololactone	12.7144168306428;-10.2365732288295	MS1 mz matched	313.125	99.915	0.0785159	0.0873259	0.0149753	0.35763	0.080797	0.0777833	0.184268	0.0908632	0.104589	0.535988	0.103256	0.121318	0.119032	0.329342	0.114342	0.111018	0.138585	0.600712	0.0715052	0.166469	0.10526	0.0878061	0.353777	0.101008	0.145152	0.155241	0.165315	0.151544
4266	cis-9-Palmitoleic acid	1			MS2 reverse	313.233	80.496	0.909206	0.789294	0.63178	0.950906	0.903405	0.768169	1.81167	1.30025	5.30107	2.72593	2.20495	1.60197	1.54831	2.43037	1.63741	0.858171	0.904106	0.617649	5.56677	0.796187	1.04926	0.336027	0.634248	1.02604	1.68139	1.87212	1.61214	2.35212
4315					Unmapped	315.046	26.6375	0.484627	0.601897	0.492759	0.425647	0.617951	0.550324	0.517049	0.549737	1.99466	0.612696	0.549384	0.509978	0.560248	0.637345	0.551527	0.56406	0.595319	0.71631	0.464534	0.374928	0.58998	0.589156	0.610066	0.508486	0.558285	0.642424	0.623482	0.589856
4319	5'-O-methylthymidine	0.9191			MS2 reverse	315.123	38.408	0.0296571	0.0535845	0.0553929	0.0467636	0.0437918	0.0610528	0.0429126	0.0462056	0.059594	0.116869	0.0442108	0.0458996	0.0427131	0.0525878	0.0576408	0.0164797	0.0446648	0.0296036	0.0356092	0.0422096	0.0548391	0.0235513	0.0552117	0.0697599	0.0484388	0.0281482	0.0462296	0.0315678
4320			Bromazepam;O-Methylptelefolonium	-3.16302549725353;-9.17271881603292	MS1 mz matched	315.142	26.7045	0.120767	0.0990059	0.0836016	0.113293	0.127658	0.137182	0.102562	0.135189	0.12508	0.151461	0.174344	0.179738	0.169292	0.181416	0.205679	0.177737	0.207679	0.231177	0.165732	0.144817	0.14044	0.138195	0.151825	0.180985	0.133083	0.151919	0.214904	0.18638
4322			Imipramine hydrochloride	17.76857178	MS1 mz matched	315.176	217.36	0.0172009	0.0488069	0.0240256	0.0205193	0.0160127	0.0209095	0.0420204	0.133532	0.101456	0.120105	0.0675562	0.0160235	0.0917151	0.0936316	0.110725	0.0324775	0.0603717	0.0135347	0.102218	0.0324927	0.0586092	0.0112169	0.0185693	0.0217213	0.0511075	0.0538136	0.0574372	0.0451159
4323			(S)-alpha-Terpinyl glucoside;D-Linalool 3-glucoside;5(6)-Butyl-1,4-dioxan-2-one;Menthol-glucoronide;Neryl glucoside;Perilloside C;	11.607629536026;11.607629536026;11.607629536026;11.607629536026;11.607629536026;11.607629536026;	MS1 mz matched	315.192	47.638	0.88772	9.51433	2.16334	2.26147	4.14818	1.50231	1.08958	4.78845	0.99276	1.26492	0.992073	0.469918	4.79939	2.00091	2.90627	1.01235	0.627496	0.513971	0.636068	0.664593	1.6624	0.954014	1.15581	0.628917	1.96421	2.03017	1.69058	1.6793
4324			(S)-alpha-Terpinyl glucoside;D-Linalool 3-glucoside;5(6)-Butyl-1,4-dioxan-2-one;Menthol-glucoronide;Neryl glucoside;Perilloside C;	10.0022585065425;10.0022585065425;10.0022585065425;10.0022585065425;10.0022585065425;10.0022585065425;	MS1 mz matched	315.192	125.794	0.1908	0.108962	0.0434394	0.442499	0.361391	0.550536	0.400697	0.743122	0.329546	1.45854	0.156193	0.980764	0.121348	0.670541	0.51136	0.309937	0.257063	0.397705	0.271846	0.426829	0.179021	0.246098	0.679165	0.890322	0.459016	0.458272	0.476445	0.460885
4338			Pyro-L-glutaminyl-L-glutamine;5-Methylcytidine;	-12.3321103228607;-12.3321103228607;	MS1 mz matched	316.112	365.536	0.163691	0.169803	0.170323	0.251206	0.199353	0.13847	0.156207	0.177358	0.166896	0.152317	0.192831	0.12497	0.237351	0.219018	0.198593	0.184567	0.186481	0.176934	0.191512	0.142239	0.15577	0.147795	0.179159	0.166974	0.197697	0.187551	0.194631	0.185975
4355	3-Deoxy-2-keto-6-phosphogluconic acid	0.8507			MS2 reverse	317.139	34.9565	0.31213	0.492562	0.446945	0.311941	0.177327	0.298904	0.100367	0.266319	0.147064	0.24844	0.248616	0.208944	0.227799	0.357105	0.221714	0.0772655	0.259428	0.20977	0.205141	0.151711	0.216594	0.114976	0.505981	0.212805	0.234956	0.214592	0.244007	0.266883
4358	PGA1	0.7108			MS2 forward	317.207	47.3535	3.56924	13.7907	5.91169	4.15426	16.902	4.80812	2.48127	10.7211	4.41243	2.13245	2.66152	1.18916	11.2904	5.07069	8.26	1.74705	0.946719	0.945552	2.3766	1.7476	3.14829	2.21813	1.60855	1.10487	4.2348	4.32468	4.44048	4.11169
4363					Unmapped	317.64	35.304	0.11683	0.182152	0.137449	0.0964541	0.0597484	0.113663	0.0291337	0.0599416	0.0135942	0.0787227	0.0603156	0.0315826	0.0783458	0.107042	0.0793097	0.0585859	0.0581649	0.0460626	0.0754151	0.0377619	0.0813287	0.0305676	0.167302	0.0682507	0.0639181	0.0752283	0.06983	0.0903683
4372	Chloroquine	0.6214			MS2 forward	318.175	48.9335	0.095365	3.96106	1.6722	0.119174	3.86671	1.33367	0.315836	3.15687	1.20702	0.731842	0.166902	0.211617	3.23859	1.46623	2.28196	0.397824	0.331004	0.374935	0.68592	0.299943	0.394184	0.31665	0.60241	0.425229	0.201248	0.260149	0.232921	0.197649
4382			trans-3,3',4',5,5',7-Hexahydroxyflavanone;Dihydromyricetin;Ampelopsin;(+)-Dihydromyricetin;(+)-Ampelopsin;2,3-Dihydrogossypetin;2,2',3-Trihydroxy-3'-methoxy-5,5'-dicarboxybiphenyl	6.38018894671857;6.43455525521186;6.43455525521186;6.43455525521186	MS1 mz matched	319.055	100.739	0.143979	0.164971	0.178323	0.152685	0.124392	0.159969	0.118849	0.0982205	0.118906	0.279572	0.135295	0.350693	0.0983881	0.188374	0.0871282	0.183997	0.139123	0.15943	0.127511	0.285485	0.208103	0.113447	0.217424	0.498522	0.207718	0.241134	0.225872	0.208665
4395	12(R)-HETE	0.9399			MS2 forward	319.225	46.265	84.7487	77.2792	66.9217	57.1297	42.7475	89.6259	21.6637	30.4548	39.7503	23.2395	25.8418	21.4022	11.0264	11.99	11.4455	10.8565	10.5018	10.3678	1.88627	1.09729	1.07543	1.0176	1.84177	1.19707	29.9257	25.7326	24.9054	26.1382
4397			5,6-Epoxy-8,11,14-eicosatrienoic acid;11,12-Epoxyeicosatrienoic acid;16(R)-HETE;Ucriol;Annoglabasin E;14R,15S-EpETrE;17-HETE;8alpha,13R-Epoxy-14-labden-19-oic acid;9-HETE;18-Hydroxyarachidonic acid;8-HETE;(ent-2alpha,3beta,15beta)-16-Kaurene-2,3,15-triol;Crispane;10-HETE;12-HETE;20-Hydroxyeicosatetraenoic acid;Arachidonate;15(S)-HETE;5-HETE;13-HETE;14,15-Epoxy-5,8,11-eicosatrienoic acid;8,9-Epoxy…	7.87202791488195;7.87202791488195;7.87202791488195;7.87202791488195;7.87202791488195;7.87202791488195;7.87202791488195;7.87202791488195;7.87202791488195;7.87202791488195;7.87202791488195;7.87202791488195;7.87202791488195;7.87202791488195;7.87202791488195;7.87202791488195;7.87202791488195;7.87202791488195;7.87202791488195;7.87202791488195;7.87202791488195;7.87202791488195;7.87202791488195;7.872027…	MS1 mz matched	319.238	28.7395	64.9509	21.0092	79.4244	105.159	94.5562	8.64415	45.1517	122.296	43.8815	100.09	100.334	17.7025	20.624	3.24284	81.6567	84.0615	79.3036	53.0145	65.1919	27.2757	38.5618	28.5938	12.8163	0.371101	32.735	35.5879	37.9371	35.0015
4413	Temazepam	0.6313			MS2 reverse	321.036	65.7425	2.79847	1.80109	2.29321	3.87535	2.46527	3.59009	3.36331	1.96368	2.7428	10.7474	2.79516	6.42544	2.23086	1.79618	1.29206	5.87308	3.12089	7.57465	1.75335	11.2978	3.47051	4.90665	3.98673	9.23673	4.58623	4.77009	4.582	4.6202
4415	Deoxythymidine 5'-phosphate (dTMP)	0.763			MS2 forward	321.049	24.2475	0.0761739	0.290565	0.1336	0.0532078	0.116589	0.0409505	0.0824793	0.097398	0.116635	0.092769	0.08813	0.514366	0.108941	0.116394	0.12509	0.0787697	0.0948466	0.0710929	0.0984842	0.0390435	0.0574188	0.0275073	0.215631	0.0627721	0.116612	0.134785	0.0931319	0.10652
4419			Melilotocarpan A;3-Hydroxy-4,9-dimethoxypterocarpan;5,7-Dihydroxy-4'-methoxy-8-methylflavanone;Methylnissolin;8-Hydroxy-3,9-dimethoxypterocarpan;5,7-Dihydroxy-4'-methoxy-8-methylisoflavanone;3-Hydroxy-2,9-dimethoxypterocarpan;Sativanone;Heliannone B;2',4-Dihydroxy-4',6'-dimethoxychalcone;Homopisatin;4,4'-Dihydroxy-2',6'-dimethoxychalcone;Heliannone A;Farrerol;Coelogin;4-Hydroxyhomopterocarpin;(-)…	-2.57780934228023;-2.57780934228023;-2.57780934228023;-2.57780934228023;-2.57780934228023;-2.57780934228023;-2.57780934228023;-2.57780934228023;-2.57780934228023;-2.57780934228023;-2.57780934228023;-2.57780934228023;-2.57780934228023;-2.6657798506582;-2.6	MS1 mz matched	321.075	287.14	0.0790911	0.0923388	0.0956572	0.091517	0.0735758	0.0726985	0.0798498	0.117079	0.0682864	0.0828879	0.0709132	0.0775041	0.0898545	0.120445	0.125358	0.103763	0.0832077	0.0856602	0.0897341	0.0699258	0.0827945	0.087628	0.0762181	0.0926468	0.137679	0.0807654	0.0836645	0.0909615
4423	D-Sorbitol 6-phosphate	0.6973			MS2 reverse	321.167	41.8465	0.43132	0.637763	0.389386	0.470368	0.355029	0.445533	0.324724	0.446206	0.717153	0.490964	0.41578	0.211982	0.381527	0.290633	0.612594	0.277689	0.329211	0.255363	0.521657	0.17766	0.157278	0.115775	0.717325	0.144446	0.343096	0.258203	0.312809	0.304442
4425			Diphenol glucuronide;Uralenneoside;3'-Methoxyfukiic acid;Retinol;all-trans-Retinol;Vitamin A;Vitamin A1;11-cis-Retinol;Ferruginol;Kaur-16-en-18-al;(-)-Kaur-16-en-18-al;4alpha-Kaur-16-en-18-al;Kaurel;ent-Kaurel;ent-Kaur-16-en-19-al;Neoabietal;Neoabietil;Levopimaril;Abietal;Abietaldehyde;Abietil;9-cis-Retinol;Retinol-(cellular-retinol-binding-protein);Palustradiel;Isopimaradiel;13-cis-Retinol;Neovi…	-16.7694494170129;-16.7694494170129;-16.7694494170129;1.04810926342857;1.04810926342857;1.04810926342857;1.04810926342857;1.04810926342857;1.04810926342857;1.04810926342857;1.04810926342857;1.04810926342857;1.04810926342857;1.04810926342857;1.048109263428	MS1 mz matched	321.205	40.429	0.293585	0.219556	0.333298	0.421772	0.393867	0.227412	0.454588	0.297457	0.562234	0.464948	0.39421	0.878504	0.246898	0.719989	0.308246	0.327385	0.330657	0.296996	0.231071	0.203819	0.308503	0.171019	0.232463	0.626133	0.276493	0.322344	0.28606	0.321973
4429			Digallate;Digallic acid	3.724119696	MS1 mz matched	321.216	24.745	0.220342	0.214703	0.249207	0.352932	0.327105	0.180331	0.343922	0.382562	0.303848	0.350729	0.331308	0.222064	0.142141	0.105693	0.263558	0.30066	0.342619	0.572308	0.225483	0.128913	0.316914	0.193961	0.145296	0.0603017	0.218025	0.270615	0.250221	0.202982
4455	Uridine 5'-monophosphate (UMP)	0.6217			MS2 reverse	323.032	65.85	0.142877	0.101314	0.109683	0.189881	0.137805	0.173801	0.156034	0.112049	0.131406	0.496448	0.1542	0.301917	0.12809	0.110762	0.0926022	0.279099	0.164906	0.35807	0.0970059	1.03615	0.190662	0.247793	0.213318	0.415761	0.254938	0.276198	0.267524	0.265508
4457			Sulfamerazine;Ozagrel hydrochloride	-7.93848264662617;-2.27215407029862	MS1 mz matched	323.081	99.895	0.225478	0.271672	0.243243	0.263414	0.179493	0.230156	0.149764	0.126081	0.140882	0.22429	0.161844	0.276594	0.103181	0.269867	0.112213	0.266155	0.177201	0.198046	0.170354	0.231429	0.21993	0.128388	0.257971	0.376466	0.229813	0.245165	0.238382	0.188238
4467	12-Oxo-2,3-dinor-10,15-phytodienoic acid	0.7236			MS2 reverse	323.183	43.145	0.717117	1.20825	0.497156	0.846777	0.53764	0.994906	0.418803	0.712544	0.846551	0.504916	0.525916	0.516657	0.721294	0.575955	0.980684	0.498305	0.452516	0.425921	0.948973	0.35862	0.282686	0.244885	0.439138	0.446314	0.59199	0.606362	0.575045	0.599938
4472					Unmapped	323.254	45.566	0.384159	0.466965	0.242108	0.422645	0.36114	0.397056	0.410498	0.344995	0.482826	0.330941	0.343285	0.472233	0.291593	0.37412	0.283079	0.482171	0.358945	0.380615	0.293452	0.392755	0.513383	0.368706	0.338878	0.41647	0.386636	0.363852	0.366695	0.43184
4496			Fenuron-TCA;Fenuron TCA	11.65647032	MS1 mz matched	324.996	159.679	0.0773462	0.0436527	0.116713	0.0440887	0.0775703	0.0395728	0.0654598	0.0463429	0.0354605	0.086379	0.0695773	0.0851508	0.0277247	0.0472532	0.0497096	0.0518959	0.0524732	0.0627636	0.0261763	0.049565	0.0617522	0.0650909	0.0685433	0.080628	0.0610978	0.0703476	0.063876	0.0601935
4512			Valyl-Arginine;Arginyl-Valine;Adefovir;PMEA;9-(2-Phosphonylmethoxyethyl)adenine	-3.98857765072;-3.98857765072;-24.5254418515444	MS1 mz matched	325.18	101.597	6.10775	4.56792	4.89071	5.85323	6.00894	5.25608	5.36271	5.89043	6.02356	7.32933	5.37803	6.1021	4.38212	5.74556	6.13685	6.45015	6.82384	6.69545	5.06897	5.59926	7.82588	6.04157	8.84653	6.54342	6.81912	7.37492	6.36514	5.85319
4513			2-Dodecylbenzenesulfonic acid;4-Dodecylbenzenesulfonic Acid;AA861;Docebenone;Moxestrol;11beta-Methoxy-17alpha-ethinylestradiol;17alpha-Ethinyl-11beta-methoxy-1,3,5(10)-estratrien-3,17-diol;Preg-4,16-diene-3,11,20-trione	-2.69320268490785;-2.69320268490785;7.62443276620843;7.62443276620843;7.62443276620843	MS1 mz matched	325.191	26.139	13.1181	17.0717	15.0791	15.2946	16.622	26.4497	23.6619	17.0978	21.6425	27.2521	20.3387	20.5192	16.3485	18.3924	13.9369	22.0534	21.3676	20.5392	16.93	17.3491	19.4061	17.8485	16.2954	12.6191	21.0996	22.5496	23.1796	21.9173
4522					Unmapped	326.056	98.3305	0.15369	0.176516	0.131696	0.116875	0.0964723	0.124303	0.0799753	0.0881916	0.0865139	0.0829848	0.0987412	0.0914164	0.0650475	0.150715	0.0854636	0.0990765	0.0820542	0.0896181	0.13005	0.0716776	0.0773791	0.0616646	0.0993069	0.12221	0.104825	0.111798	0.106479	0.0807278
4524			2-Amino-4-oxo-6-(1',2'-dioxoprolyl)-7,8-dihydroxypteridine;Sulfisoxazole	9.85395180774574;-17.9729641686074	MS1 mz matched	326.084	241.594	0.0112063	0.0126465	0.010174	0.0113639	0.0108527	0.0099563	0.021164	0.0366575	0.0632725	0.0467755	0.0513593	0.0162626	0.0525647	0.0522848	0.0553815	0.044169	0.0354599	0.0131796	0.0684127	0.0181224	0.0164262	0.011086	0.0123045	0.0262973	0.0249862	0.0311733	0.0301923	0.0289227
4526			Niclosamide;Loxapine	-1.7354487649071;17.2181668887159	MS1 mz matched	326.119	277.823	0.285217	0.307009	0.259242	0.323235	0.296688	0.309757	0.22759	0.359861	0.328357	0.696976	0.256901	0.408934	0.271763	0.442763	0.484697	0.531359	0.424289	0.303324	0.345641	0.272472	0.357671	0.287631	0.363818	0.673725	0.379506	0.362904	0.366683	0.379588
4555					Unmapped	327.213	244.328	0.0405412	0.0323669	0.0145984	0.0130699	0.0428262	0.0425261	0.0181667	0.0419764	0.0512863	0.12478	0.0356216	0.0431943	0.0300755	0.0342608	0.0536223	0.0276906	0.0212397	0.0473586	0.0766192	0.041555	0.0531529	0.0425351	0.0481958	0.0304268	0.0270053	0.029795	0.0304564	0.0259843
4558	(4Z,7Z,10Z,13Z,16Z,19Z)-4,7,10,13,1 6,19-Docosahexaenoic acid	0.9909			MS2 reverse	327.229	41.772	105.966	152.702	130.005	145.254	135.588	132.48	135.866	37.3223	68.2016	100.522	115.518	199.579	56.3818	62.6073	59.6485	269.98	164.885	270.085	41.4567	219.697	207.786	228.022	272.753	204.098	150.879	179.761	179.523	150.519
4566			dCMP;dCMP;Deoxycytidylic acid;Deoxycytidine monophosphate;Deoxycytidylate;2'-Deoxycytidine 5'-monophosphate	0.207453382313756;0.325672538320231	MS1 mz matched	328.041	423.236	0.107047	0.0649828	0.0580311	0.0908242	0.0970109	0.053384	0.0542843	0.08332	0.109708	0.0736438	0.0700086	0.0559867	0.0647017	0.107771	0.0586977	0.106623	0.0925189	0.0711615	0.0602644	0.0565701	0.108422	0.0838974	0.106936	0.0494718	0.0960644	0.0647943	0.102345	0.067345
4579					Unmapped	328.881	55.7895	0.368632	0.364001	0.331528	0.361239	0.372618	0.3034	0.293797	0.313762	0.332654	0.394253	0.357313	0.303523	0.333754	0.315479	0.344558	0.378004	0.344044	0.372204	0.291954	0.272339	0.315918	0.294363	0.386506	0.355383	0.334543	0.351122	0.354335	0.369919
4581					Unmapped	328.98	346.509	15.1038	16.2981	14.475	16.4913	15.5561	14.9318	14.4651	15.668	14.9971	16.7044	15.3151	15.5652	14.1874	15.7136	15.9171	16.3218	14.932	15.7344	14.2853	14.0374	15.1961	13.5948	15.4132	15.506	14.7817	14.0464	14.8903	14.7788
4584			(±)-Fenarimol;Ferimol;Triarimol	-22.6486669825516;-22.7444129019769;-22.7444129019769	MS1 mz matched	329.025	459.105	0.04027	0.0483943	0.0497213	0.0318407	0.0258845	0.025002	0.0328087	0.0292123	0.0489559	0.0412808	0.0603503	0.0425404	0.0479593	0.0481801	0.0384142	0.0504969	0.0289198	0.0317436	0.0444035	0.046852	0.0477357	0.0459706	0.0292516	0.0266299	0.030773	0.0327239	0.0521351	0.0486731
4588			3'-Glucosyl-2',4',6'-trihydroxyacetophenone;1-O-Vanilloyl-beta-D-glucose	2.78041100736134;2.72648700329528	MS1 mz matched	329.091	373.793	0.0635928	0.0847497	0.0552132	0.0574847	0.0582218	0.0508322	0.0349613	0.0701184	0.0489511	0.0533769	0.0418096	0.0561818	0.062296	0.0672084	0.0812756	0.0575089	0.0426007	0.0365356	0.0785567	0.0444958	0.045799	0.0497122	0.036826	0.056376	0.0611881	0.0496121	0.0541854	0.0624079
4590	Acetylvalerenolic acid	0.9232			MS2 reverse	329.109	40.825	0.165493	0.110788	0.0956182	0.119864	0.109491	0.0493399	0.150678	0.0925287	0.424267	0.272854	0.30076	0.138026	0.284629	0.0578433	0.159499	0.123515	0.107334	0.0791251	0.262898	0.111629	0.122315	0.0196594	0.172639	0.201695	0.135592	0.0816177	0.151073	0.141673
4592	Estrone	0.7552			MS2 reverse	329.171	34.6865	6.37109	6.84079	6.42485	4.46543	5.26143	5.14524	2.01894	3.20987	3.72039	2.96905	3.46205	1.77238	3.41457	4.02019	4.86951	2.46601	3.14295	2.63219	2.24882	1.77436	1.54055	1.37111	2.65486	2.30025	2.16604	2.32044	2.28136	2.44803
4594			Inosine 2',3'-cyclic phosphate ;Carnosol;Gibberellin A15;Dicyclohexyl phthalate;Methyl gibberellin A9	-16.6167611625822;6.40038814815851;6.40038814815851;6.40038814815851;6.40038814815851	MS1 mz matched	329.185	152.15	0.145498	0.273689	0.278628	0.128321	0.0997715	0.0625945	0.123342	0.181817	0.170723	0.131645	0.0347874	0.0668255	0.162375	0.217648	0.149325	0.21737	0.134985	0.123448	0.131218	0.0567905	0.154552	0.137371	0.0841866	0.1063	0.144372	0.135569	0.146869	0.141904
4598	7Z, 10Z, 13Z, 16Z, 19Z-Docosapentaenoic acid	0.9672			MS2 reverse	329.244	40.6545	20.8959	19.1426	16.9951	34.0732	15.5645	19.9442	21.7121	5.1772	13.4933	10.5326	15.6268	35.8596	7.85367	8.27056	7.46183	50.6586	29.0804	66.4985	4.2686	36.9488	37.0919	42.5277	55.1009	33.8961	30.4786	29.5751	27.271	28.4971
4613			5'-O-Desmethyl omeprazole;	-7.49624594011549;	MS1 mz matched	330.097	81.7265	0.118511	0.113959	0.0798688	0.0846317	0.0681152	0.0716456	0.417868	1.15637	1.73162	1.55238	0.858325	0.180117	1.24208	1.60545	1.34003	0.287209	0.525386	0.0622311	1.16867	0.0990418	0.334187	0.0610119	0.0856395	0.138101	0.534755	0.578784	0.548979	0.538959
4623					Unmapped	330.879	55.82	1.06069	1.08386	0.980392	0.99279	1.1039	0.955507	0.873896	0.97161	0.99262	1.1334	1.01489	0.897141	0.972228	1.02632	1.00241	1.1152	1.02652	1.05697	0.854382	0.834077	0.998323	0.893355	1.05374	1.04043	0.950788	1.10451	1.04023	1.06936
4625					Unmapped	330.959	346.936	0.199547	0.204066	0.179275	0.192442	0.188304	0.202856	0.195954	0.413406	0.201391	0.205316	0.19131	0.190243	0.195912	0.192298	0.209577	0.197327	0.206964	0.206439	0.188442	0.193294	0.207743	0.166791	0.217745	0.192036	0.190681	0.179739	0.221508	0.22083
4629			dIMP;Purine mononucleotide;2'-Deoxyinosine 5'-phosphate;dIMP	-23.2791721970796;-23.3234413144187;-23.3234413144187	MS1 mz matched	331.044	350.832	0.129604	0.118369	0.13262	0.136246	0.103313	0.10475	0.0872843	0.103084	0.101403	0.093583	0.104531	0.133378	0.102981	0.100995	0.128375	0.118915	0.0954657	0.101967	0.129905	0.103179	0.0947377	0.0861061	0.0745156	0.126199	0.0967938	0.0818689	0.0874231	0.088187
4635			5',8-Dihydroxy-3',4',7-trimethoxyflavan;5'-Hydroxy-3'-methoxysativan;3,3'-Dihydroxy-4',5,7-trimethoxyflavan;Byssochlamic acid;Zamivir	9.06764331976677;9.06764331976677;9.06764331976677;9.06764331976677;-12.6455289623828	MS1 mz matched	331.125	148.855	0.0295197	0.0455016	0.0407971	0.0563942	0.0571512	0.0520316	0.172992	0.0316813	0.0484372	0.0685165	0.106886	0.147247	0.0502704	0.0456562	0.0343934	0.155399	0.115358	0.200123	0.0421268	0.418753	0.176342	0.236325	0.1166	0.110241	0.195318	0.211702	0.201318	0.211164
4639			Lysyl-Tryptophan;Tryptophyl-Lysine;(2S,3S)-2-Hydroxytridecane-1,2,3-tricarboxylate	4.65614263657091;4.65614263657091;8.69218368769093	MS1 mz matched	331.186	100.039	0.325323	1.88735	0.744963	0.776182	1.34621	0.913965	0.572526	2.29153	0.53119	1.4766	0.451305	0.398857	0.888405	0.737073	0.602351	0.254783	0.326667	0.566546	0.251145	1.12585	0.914119	0.532728	0.822699	0.666023	0.930259	0.90627	0.949319	0.809069
4642	21-hydroxypregnenolone	0.9508			MS2 reverse	331.223	45.407	0.505341	1.77264	0.811452	0.892115	1.1947	0.679684	0.622752	1.8172	0.521419	0.932569	0.566769	0.280047	1.8338	0.89133	1.87972	0.890398	0.411949	0.392202	1.29983	0.45137	0.747098	0.568617	0.76148	0.574062	0.719933	0.796511	0.79124	0.708349
4644	Adrenic Acid	0.9978			MS2 forward	331.26	39.9445	15.1046	18.7916	16.318	33.4813	18.6372	19.2014	19.6087	6.86725	8.90218	10.5887	16.6744	39.3798	9.15597	8.09646	10.0602	48.5028	36.4425	56.4962	4.41203	43.8951	37.5518	45.7019	68.7584	37.4131	30.7835	27.3815	33.7944	29.1188
4677					Unmapped	333.013	24.277	0.0115835	0.0166333	0.00898531	0.0124816	0.0154017	0.0141434	0.0853302	0.292198	0.103721	0.266154	0.168308	0.172761	0.0716966	0.123887	0.076479	0.0611034	0.147288	0.0372943	0.0491936	0.0374767	0.118047	0.0215728	0.0614182	0.155611	0.102359	0.0972356	0.10443	0.0832377
4685	15-keto-PGE1	0.6214			MS2 forward	333.201	102.387	0.391907	1.55619	0.531147	0.39424	0.997887	0.551695	0.395614	1.13541	0.461072	0.697739	0.346842	0.269674	1.09162	0.493163	0.945142	0.299605	0.275134	0.287106	0.348681	0.988209	1.5612	0.36293	0.420509	0.412253	0.562686	0.638399	0.596406	0.64484
4687			Nilutamide;Nilutamide	13.5552314209023;13.5552314209023	MS1 mz matched	333.252	28.628	0.522188	0.155515	0.534507	0.80891	0.61931	0.0577369	0.317164	0.966987	0.30759	0.659669	0.812515	0.157383	0.137359	0.0337351	0.643023	0.605704	0.579934	0.357976	0.467537	0.258053	0.29531	0.20161	0.12027	0.00128754	0.236366	0.269425	0.267179	0.267494
4688	Docosatrienoic Acid	0.666			MS2 forward	333.274	39.183	1.00641	1.16078	0.756721	1.76252	0.956267	1.09339	0.936099	0.635916	1.24673	0.510949	0.961859	1.53273	0.854361	1.04608	0.714447	2.40122	1.54094	2.68235	0.451824	1.67829	1.65218	1.83958	2.74186	1.59312	1.48062	1.5213	1.59884	1.37837
4709	beta-Nicotinamide D-ribonucleotide	0.8836			MS2 reverse	335.065	41.7585	0.119591	0.429096	0.16193	0.176438	0.0854682	0.0900621	0.203089	0.138216	0.0711071	0.477726	0.0577592	0.0993914	0.0606974	0.0458102	0.0501328	0.1922	0.0406852	0.13303	0.165323	0.120087	0.116126	0.0575002	1.1032	0.504144	0.185209	0.236135	0.145476	0.148588
4715			Nb-Feruloyltryptamine;Cyclopiazonic acid;alpha-Cyclopiazote;alpha-Cyclopiazonic acid;CPA	12.9461066695465;12.9237947400868	MS1 mz matched	335.152	438.252	0.0932807	0.0866608	0.085334	0.0936704	0.0577879	0.0750553	0.0720864	0.121117	0.10079	0.0775572	0.0844126	0.0453802	0.0875671	0.123215	0.163137	0.090776	0.0790406	0.0594669	0.13071	0.069104	0.0490828	0.0533135	0.0767806	0.038435	0.0730515	0.0758432	0.0760202	0.077747
4716	Yohimbine	0.6635			MS2 reverse	335.181	185.953	0.0297813	0.0589198	0.0271982	0.0219453	0.0176541	0.026575	0.0274694	0.0856926	0.0607591	0.0853615	0.0437678	0.0178079	0.0391188	0.0685623	0.10832	0.0285354	0.029489	0.0149022	0.0665415	0.0192851	0.0314315	0.0139945	0.0154414	0.0380257	0.0414608	0.0412554	0.0435279	0.0388768
4718	Stearidonic Acid	0.8021			MS2 reverse	335.217	103.24	0.92654	4.03466	1.02413	1.18113	1.5578	1.62449	0.614407	1.25953	0.746662	1.54575	0.706389	0.49988	1.84352	0.857643	3.32392	0.914842	1.27378	0.472873	1.96146	0.622724	1.5579	0.595569	1.0244	1.01223	1.07938	1.22176	1.1546	1.0686
4719			Salicylic acid beta-D-glucoside;Dimethyl fukiic acid;4-(beta-D-Glucosyloxy)benzoate;4-Hydroxybenzoate-O-glucoside	-14.3208598643936;-14.3208598643936;-14.3208598643936	MS1 mz matched	335.217	46.203	0.675344	0.99066	0.555188	0.657564	0.574684	0.689929	0.366873	0.672035	0.711573	0.471802	0.539176	0.575113	0.669746	0.398318	0.803791	0.345181	0.267337	0.254862	0.541286	0.327163	0.261475	0.194815	0.230926	0.260413	0.49217	0.330602	0.440498	0.376967
4727			5-Hydroxymethyldeoxycytidylate;5-Hydroxymethyldeoxycytidylic acid;2'-Deoxy-5-hydroxymethylcytidine 5'-phosphate	-1.248117959	MS1 mz matched	336.067	295.418	0.0172098	0.0304478	0.0153152	0.0169961	0.0128945	0.0114203	0.0208175	0.0427863	0.0718247	0.0361417	0.0329742	0.00979445	0.0516679	0.0476842	0.0564239	0.0255738	0.0279699	0.00888518	0.0843182	0.0118058	0.0104361	0.00799385	0.0132466	0.00915568	0.0233926	0.0236679	0.0287584	0.0221278
4729			Benzyl glycinate 4-methylbenzenesulfonate salt;	15.1747979228594;	MS1 mz matched	336.104	102.329	0.316411	0.225936	0.104149	0.201402	0.224354	0.169169	0.165448	0.950048	1.14344	0.371307	0.355202	0.0976872	0.469787	1.10848	1.31423	0.287898	0.47844	0.125076	0.926668	0.0795641	0.267599	0.126189	0.181551	0.166777	0.579716	0.612102	0.573317	0.40092
4731			Linezolid;Talampanel	-2.32630716194023;1.18644158274996	MS1 mz matched	336.136	378.831	0.0940562	0.136204	0.0898805	0.0899419	0.0919923	0.0738623	0.0754066	0.126641	0.107804	0.139463	0.0720787	0.130824	0.0994665	0.174459	0.18555	0.0842276	0.0763771	0.0603112	0.106859	0.108365	0.137531	0.06204	0.0632644	0.149907	0.116288	0.0936901	0.106263	0.103673
4742			2-Oxoclopidogrel;	-5.92029506753443;	MS1 mz matched	336.812	320.006	0.298654	0.366479	0.318217	0.381041	0.355386	0.297898	0.26608	0.358772	0.34015	0.418344	0.388979	0.337858	0.326292	0.317508	0.317614	0.386948	0.356821	0.332339	0.261796	0.262308	0.314448	0.262425	0.341457	0.381132	0.326977	0.317961	0.311937	0.29906
4744					Unmapped	336.893	588.481	2.24704	2.52532	2.0273	2.19895	2.31113	2.23364	2.31052	2.17283	2.34809	2.46274	2.23105	2.05005	2.09645	2.24313	2.15677	2.23037	2.33704	2.57674	2.05682	2.05985	2.21168	2.0298	2.29899	2.18282	1.97912	2.31989	2.15829	2.03901
4769			AICAR;Shiromodiol diacetate;Piperonyl butoxide;Mocolin J acid	-1.46328684571995;4.15452798015753;4.15452798015753;4.15452798015753	MS1 mz matched	337.211	23.7955	0.224782	0.110207	0.379852	0.232553	0.235837	0.542667	0.226216	0.306713	0.298936	0.301976	0.251003	0.373845	0.382019	0.266272	0.336404	0.344944	0.245856	0.295474	0.226554	0.201601	0.718021	0.48545	0.300485	0.275491	0.354958	0.343723	0.510185	0.341138
4772			10,11-dihydro-leukotriene B4;8,9-DiHETrE;11,12-DiHETrE;Sterebin E;12-Keto-tetrahydro-leukotriene B4;6,7-dihydro-12-epi-LTB4;14,15-DiHETrE;5,6-DHET;15-Hydroperoxyeicosa-8Z,11Z,13E-trienoate;Aphidicolin;Zoapatanol;5,6-DHET;(8Z,11Z,14Z)-5,6-Dihydroxyeicosa-8,11,14-trienoic acid;(8Z,11Z,14Z)-5,6-Dihydroxyicosa-8,11,14-trienoic acid;8,9-DHET;(5Z,11Z,14Z)-8,9-Dihydroxyeicosa-5,11,14-trienoic acid;(5Z,1…	-13.9236060246909;-13.9236060246909;-13.9236060246909;-13.9236060246909;-13.9236060246909;-13.9236060246909;-13.9236060246909;-13.9236060246909;-13.9236060246909;-13.8952246843461;-13.8952246843461;-13.8952246843461;-13.8952246843461;-13.8952246843461;-13	MS1 mz matched	337.232	44.9225	0.423638	0.406968	0.392596	0.230861	0.346288	0.369588	0.340111	0.398848	0.340457	0.450852	0.348709	0.314109	0.359387	0.495928	0.487063	0.333815	0.33314	0.267304	0.277668	0.380151	0.279498	0.325903	0.472712	0.306075	0.418063	0.294041	0.341502	0.302367
4775	Erucic acid	0.9201			MS2 forward	337.307	39.2195	1.71911	1.61049	1.29034	1.4409	1.70702	1.2192	2.97927	1.48752	4.49167	4.10293	2.97307	0.852666	1.99767	2.36249	1.78064	2.0782	2.39209	1.13722	2.73951	1.14963	4.56499	1.36031	2.24285	1.44452	2.19524	2.22467	2.1802	1.95085
4821	Norethindrone Acetate	0.9996			MS2 forward	339.195	101.556	4.04183	4.19359	3.238	4.13901	4.26061	4.0609	3.43859	4.2696	4.43634	5.19408	3.61461	4.35539	3.17632	3.67521	4.2372	4.29064	4.53873	4.21253	3.98792	3.9682	5.41378	4.53925	4.77252	5.74799	4.80743	4.87154	4.5227	4.1347
4822			3,3',4',5,5',8-Hexahydroxyflavone;Myricetin;Istamycin Y0;Istamycin X0;Sanmycin G	-3.45656403083159;-3.45656403083159;22.9396213453696;22.9396213453696	MS1 mz matched	339.207	25.84	8.25221	10.919	10.3593	10.0787	10.9519	16.6011	15.8484	11.9567	14.0449	16.5294	12.936	13.3498	10.0037	13.173	9.2079	14.6367	14.7136	13.4467	10.6365	10.4892	12.6995	12.2259	10.8914	8.16822	14.1594	14.9138	15.2053	14.042
4834					Unmapped	339.984	22.814	0.361316	0.284789	0.337882	0.188713	0.123692	0.148179	0.0975318	0.122069	0.286278	0.136871	0.0969625	0.0610191	0.0337074	0.0777014	0.232795	0.106903	0.0517889	0.0260343	0.189691	0.0414348	0.0230442	0.0521362	0.101922	0.0391838	0.0990419	0.125547	0.0960491	0.113116
4905			Thiamine monophosphate;Oxadiazon	-11.0738832349812;-6.9692335323878	MS1 mz matched	343.067	234.994	0.34801	0.44763	0.398006	0.516375	0.342915	0.461427	0.498778	0.42438	0.352554	0.557053	0.452771	0.390701	0.411929	0.484611	0.402449	0.47455	0.381808	0.482254	0.429905	0.434987	0.443083	0.426561	0.584088	0.487266	0.419643	0.481111	0.474142	0.485729
4906			Orciprenaline-3-O-sulfate;Hawkinsin;Prontosil;Sulfamidochrysoidine;Prontosil rubrum	4.61045347569198;4.61045347569198;0	MS1 mz matched	343.08	88.6085	0.783434	0.958652	0.826638	0.556659	0.647328	0.578629	0.795911	1.32233	1.96027	6.33541	1.18641	2.17865	1.042	1.34776	1.43623	1.10563	1.77936	0.688534	1.18899	2.0457	1.63621	0.543481	2.02344	1.89628	1.415	1.54828	1.39205	1.44702
4911			Molybdopterin precursor Z;11-Dehydrocorticosterone;21-Deoxycortisone;17alpha-Hydroxypregn-4-ene-3,11,20-trione;3beta-Hydroxy-17-oxoandrost-5-en-19-al acetate;Bisphenol A bis(2-hydroxypropyl) ether;Bisphenol A propoxylate;2,2-Bis[4-(2-hydroxy-2-methylethoxy)phenyl]propane	-6.97274296674765;-11.0401314589489;-11.0401314589489;-11.0401314589489;-11.0401314589489	MS1 mz matched	343.186	37.134	0.240952	0.203389	0.587945	0.392083	0.340715	0.269906	0.158453	0.316334	0.231098	0.238736	0.143358	0.74753	0.817095	0.277565	0.274099	0.849245	0.101692	0.128411	0.27988	0.232507	1.12802	0.0170677	1.04374	0.0313417	0.133385	0.210668	0.193777	0.131105
4912			Oxyphencyclimine;Oxyphencyclimine	-8.47186328401415;-8.49278056989497	MS1 mz matched	343.207	213.821	0.0149406	0.0297479	0.0208031	0.0170136	0.0165445	0.0195364	0.0557142	0.0871565	0.122568	0.214325	0.091748	0.0218642	0.104802	0.0893838	0.0795478	0.0374964	0.0515608	0.014944	0.117915	0.0172316	0.0754635	0.0139522	0.0227673	0.0308718	0.0769244	0.074373	0.0556458	0.0488103
4914			(10S)-Juvenile hormone III diol	0.703732739	MS1 mz matched	343.223	45.554	1.16766	1.31463	0.522028	1.23656	0.825606	1.31587	0.809839	0.583033	1.59286	1.14421	1.22196	0.744547	0.894744	0.813975	0.799415	0.892558	0.657941	0.834178	1.01921	0.768955	1.27973	0.707115	1.03259	0.993226	0.989623	1.06172	0.993539	0.947455
4939					Unmapped	345.011	346.312	12.5003	12.9623	12.1518	15.4566	14.3461	12.5727	11.5112	14.1949	10.4353	14.0601	12.8515	11.6922	10.4738	12.2024	13.7308	14.2219	12.904	12.4158	9.74908	11.5115	11.5736	11.3938	12.7651	15.5384	13.663	12.4568	9.56773	12.501
4948			11b,17a,21-Trihydroxypreg-nenolone;Dihydrocortisol;3a,11b,21-Trihydroxy-20-oxo-5b-pregnan-18-al;18-Hydroxy-11-dehydrotetrahydrocorticosterone;Vanillin 3-(L-menthoxy)propane-1,2-diol acetal;Tetrahydrocortisone;11b,21-Dihydroxy-3,20-oxo-5b-pregnan-18-al;Tetrahydrocortisone;Urocortisone;11beta,17alpha,21-Trihydroxy-5beta-pregne-3,20-dione;5beta-Pregne-11beta,17alpha,21-triol-3,20-dione;3alpha,11beta…	-10.9111134122901;-10.9111134122901;-10.9111134122901;-10.9111134122901;-10.9111134122901;-10.9111134122901;-10.9111134122901;-10.9822225273364;-10.9822225273364;-10.9822225273364;-10.9822225273364	MS1 mz matched	345.202	88.047	0.792791	3.41028	0.383772	1.42045	0.772584	0.94884	3.82264	2.41995	1.47039	10.2678	1.63094	3.23692	0.717151	8.34446	1.31499	3.09566	2.52476	2.18487	0.551285	2.38874	4.85301	9.02737	9.56872	1.99121	3.03585	3.16323	2.98111	3.16656
4949			(-)-Chimonanthine;(+)-Calycanthine;13-(2-Methylcrotonoyl)oxylupanine;13-(2-Methylcrotonoyl)oxylupinine;(+)-13alpha-Tigloyloxylupanine	19.9254368460877;19.9254368460877;-8.53374216120812	MS1 mz matched	345.223	287.443	0.0126921	0.0525167	0.0109401	0.0156641	0.0106754	0.0229597	0.0269735	0.0463594	0.053765	0.143197	0.0316182	0.0188728	0.0265655	0.0386502	0.0637101	0.0335941	0.0268318	0.00944278	0.0612988	0.0142285	0.050571	0.00555137	0.0157835	0.0319172	0.026823	0.0285232	0.030589	0.0265527
4965					Unmapped	346.996	23.455	0.232984	0.495753	0.334168	0.14754	0.166571	0.154687	0.0146527	0.503399	0.194046	0.046201	0.390773	0.159681	0.199258	0.208046	0.20115	0.0390244	0.132992	0.0579662	0.280188	0.30925	0.0958626	0.0713793	0.0136936	0.0451934	0.180398	0.169984	0.177459	0.174503
4975			Oxyphenonium;	0.495902602613592;	MS1 mz matched	347.254	45.641	1.10521	1.04481	0.544939	1.27368	0.752359	1.3188	0.46846	0.667764	0.574621	0.33475	0.408198	0.965699	0.96193	0.327234	0.778347	1.09875	0.447092	0.798507	0.380539	0.736167	0.677006	0.605081	0.859573	0.869366	0.81138	0.787171	0.827831	0.806025
5007	Tetrahydrocorticosterone	0.7466			MS2 forward	349.233	46.2625	0.334136	1.20068	0.287978	1.07296	0.605426	1.24679	0.285521	0.372343	0.458051	0.71879	0.925962	0.816354	0.554188	0.322521	0.605965	0.559138	0.463775	0.506265	0.265513	0.715107	0.548395	0.71125	0.799904	0.661046	0.570921	0.462334	0.699398	0.555703
5047			6-Keto-prostaglandin F1a;20-Hydroxy-PGF2a;10,11-dihydro-20-dihydroxy-LTB4;Prostaglandin G1;Thromboxane B2;6-Keto-prostaglandin F1alpha;6-Keto-prostaglandin F1a;6-Keto-PGF1alpha;6-Keto-PGF1a;Thromboxane B2;TXB2	20.1525764495921;20.1525764495921;20.1525764495921;20.1525764495921;20.1525764495921;20.2573767237155;20.2573767237155	MS1 mz matched	351.215	44.3325	2.20469	1.38673	1.72988	2.02699	2.29943	2.0854	1.56274	2.06544	1.97719	1.84128	1.87874	1.67029	1.80744	2.01883	1.87857	1.91071	1.83518	1.987	1.76385	1.48858	1.54429	1.70713	1.92973	1.66349	1.81807	1.93183	1.96905	1.5762
5053					Unmapped	351.321	38.874	0.162544	0.217025	0.149682	0.100355	0.12886	0.183629	0.240475	0.141872	0.340353	0.401395	0.252263	0.119785	0.135033	0.251379	0.136554	0.227176	0.219574	0.159476	0.177493	0.0882357	0.363552	0.117801	0.208599	0.193279	0.197739	0.20132	0.198381	0.195974
5057			Pseudopurpurin	-6.666066721	MS1 mz matched	352.008	38.2755	0.0813898	0.099126	0.0999753	0.138659	0.0826411	0.0750998	0.0207773	0.0793663	0.0781961	0.116353	0.0543229	0.0418919	0.0517102	0.137069	0.101843	0.0740104	0.0489448	0.0745924	0.0896011	0.0793989	0.072124	0.0568235	0.112898	0.132235	0.0762888	0.0712438	0.0928451	0.0832678
5069					Unmapped	352.94	346.933	6.42659	6.73061	5.89132	6.35412	6.73617	6.4547	6.33602	6.44226	6.40218	7.09305	6.57476	6.28626	6.202	6.5598	6.74303	6.62241	6.52784	6.79576	6.21302	6.07282	6.61654	5.73776	6.63083	6.06839	5.96176	6.31445	6.81452	6.72864
5081	Tricosanoic acid	1			MS2 reverse	353.337	38.909	0.269677	0.311957	0.235385	0.144361	0.267283	0.216705	0.313932	0.296277	0.404803	0.373364	0.217127	0.103686	0.264276	0.394073	0.287716	0.262779	0.228395	0.175228	0.256131	0.105073	0.442406	0.163487	0.247181	0.16492	0.276028	0.280848	0.283998	0.254768
5102			Azothoate	-5.89862621	MS1 mz matched	355.006	351.065	0.189891	0.171051	0.180787	0.175489	0.18077	0.191737	0.128151	0.164782	0.165065	0.158184	0.155239	0.176589	0.161594	0.152382	0.15975	0.17734	0.14733	0.16799	0.168036	0.163824	0.164367	0.136583	0.135649	0.185255	0.142487	0.129637	0.139979	0.136332
5115			(S)-a-Amino-2,5-dihydro-5-oxo-4-isoxazolepropanoic acid N2-glucoside;13,16,19-Docosatrienoic acid;(13E,16E,19E)-Docosa-13,16,19-trienoic acid	8.07707806018609;-15.5554864200666	MS1 mz matched	355.259	39.145	0.559148	0.688825	0.491506	1.13036	0.865846	0.626521	1.03213	0.338131	0.510933	0.633884	1.44663	1.1662	0.573254	0.489355	0.456736	2.84042	1.79909	1.76295	0.276972	1.17927	2.15134	1.30838	3.15209	1.61611	1.4831	1.285	1.37859	1.19078
5150					Unmapped	356.898	349.536	1.17497	1.24388	1.10271	1.04551	1.27109	1.21783	1.24779	1.18232	1.23483	1.32615	1.22514	1.16789	1.16861	1.25263	1.22103	1.15741	1.21059	1.2123	1.18803	1.23076	1.31472	1.16412	1.23736	1.10286	1.08501	1.25557	1.24111	1.27675
5160			5,8-Dihydroxy-3-(4-hydroxybenzyl)-7-methoxy-4-chromanone 8-acetate;Aflatoxin ExB2;3'-Hydroxy-4',5',7,8-tetramethoxyflavone;4'-Hydroxy-5,6,7,8-tetramethoxyflavone;5-Hydroxy-3',4',7,8-tetramethoxyflavone;12alpha-Hydroxymunduserone;7-Hydroxy-3',4',5,6-tetramethoxyflavone;Chrysoobtusin;Gardenin B;5-Hydroxy-2-(4-methoxyphenyl)-6,7,8-trimethoxy-4H-1-benzopyran-4-one;5-Hydroxy-4',6,7,8-tetramethoxyflavo…	-6.29116714074757;-6.29116714074757;-6.29116714074757;-6.29116714074757;-6.29116714074757;-6.29116714074757;-6.29116714074757;-6.29116714074757;-6.42269187300799;-6.42269187300799	MS1 mz matched	357.096	86.561	2.42605	2.20024	1.48594	2.21646	1.43391	1.33519	1.00952	2.38389	3.53974	16.1639	2.11498	5.17033	2.06254	1.71869	1.90417	2.34859	3.36208	1.40162	1.25931	3.05605	3.02473	0.989301	7.17662	5.01663	2.99033	3.25197	2.98732	2.99496
5162	Cyclohexylsulfamate	0.8421			MS2 reverse	357.107	25.531	0.146616	0.142626	0.0980737	0.0841814	0.0768083	0.114436	0.04291	0.134331	0.172825	0.570783	0.131937	0.241429	0.117505	0.113011	0.11311	0.144492	0.152482	0.100307	0.0652319	0.171594	0.128079	0.104287	0.269533	0.237556	0.153871	0.169701	0.140458	0.134602
5165			2-Phenylaminoadenosine;(+)-Pinoresinol;Miroestrol;Columbin;Multiradiatin;Multistatin;Coleone A;Dihydrocubebin;Matairesinol;(-)-Matairesinol;Isobutylshikonin;Isobutyrylshikonin;Isocolumbin;Clemaphenol A;(-)-Pinoresinol	-10.3390038082541;-17.7295795852451;-17.7295795852451;-17.7295795852451;-17.7295795852451;-17.7295795852451;-17.7295795852451;-17.7295795852451;-17.7295795852451;-17.7295795852451;-17.7295795852451;-17.7295795852451;-17.7295795852451	MS1 mz matched	357.135	157.115	0.0718888	0.0414568	0.14997	0.117009	0.161197	0.0223016	0.0741526	0.154255	0.0849821	0.0979953	0.161103	0.018643	0.0176159	0.00951987	0.108524	0.200565	0.124448	0.034074	0.115538	0.0288653	0.0349109	0.0364126	0.0175964	0.00871882	0.0828441	0.0819276	0.0723017	0.0817244
5167	Glucosamine	0.6571			MS2 reverse	357.15	51.072	0.136031	0.166083	0.0762357	0.175026	0.0928629	0.0637521	0.0730562	0.043059	0.0561565	0.161434	0.0943843	0.102048	0.0438935	0.14071	0.0649086	0.0479102	0.0670025	0.100213	0.0707595	0.0558858	0.0705562	0.0497153	0.120477	0.0400365	0.113142	0.0688235	0.112425	0.0908169
5193	Gentiobiose	0.6992			MS2 reverse	358.127	59.252	0.0268864	0.0507196	0.0206783	0.0292045	0.0273354	0.0290479	0.0845266	0.206173	0.317812	0.745128	0.206012	0.0542429	0.304798	0.282132	0.250635	0.0823174	0.127587	0.030213	0.217332	0.0457086	0.157984	0.0246958	0.036248	0.0982009	0.135763	0.143694	0.122765	0.14383
5216			Nitrovin;Difurazone	-19.28478474	MS1 mz matched	359.075	37.482	0.266617	0.296072	0.308199	0.161819	0.196697	0.164275	0.0756408	0.196127	0.176248	0.25602	0.127397	0.109342	0.131213	0.20041	0.224114	0.0722089	0.102205	0.0451653	0.172778	0.242419	0.198548	0.0749623	0.0997112	0.162262	0.154649	0.208954	0.158455	0.149725
5226			Tryptophyl-Arginine;Arginyl-Tryptophan;Imazalil nitrate	-19.5884967179942;-19.5884967179942;-24.0618491330388	MS1 mz matched	359.184	133.267	0.59375	1.71498	1.03943	0.604338	0.342868	0.662732	0.105587	0.498462	0.163811	0.605996	0.161981	0.223017	0.301441	0.454324	0.302162	0.31294	0.66401	0.493879	0.422479	0.388418	0.455573	0.260438	0.382712	0.470828	0.434669	0.44973	0.459171	0.46343
5242			Fenoxaprop-ethyl;Fenoxaprop ethyl	22.12026032	MS1 mz matched	360.08	265.904	0.10078	0.127607	0.0817827	0.0876407	0.0926293	0.0782563	0.080123	0.140849	0.0902663	0.126788	0.0655857	0.0882159	0.0890871	0.159002	0.16623	0.0952299	0.116954	0.0781712	0.124475	0.0693322	0.0768013	0.0726523	0.0729023	0.0928694	0.108385	0.0840501	0.104093	0.0878435
5246			Pyriminobac-methyl;Pyriminobac-methyl	-14.2284972221293;-14.2689255925788	MS1 mz matched	360.122	280.329	0.417005	0.371032	0.42484	0.472148	0.353957	0.293471	0.27995	0.478285	0.494724	0.527317	0.365617	0.323576	0.401229	0.427836	0.476043	0.682997	0.503116	0.443304	0.433178	0.349131	0.365063	0.363147	0.454006	0.45379	0.43426	0.358072	0.398664	0.385584
5261			Lamivudine-monophosphate;	5.04079946939145;	MS1 mz matched	361.012	23.417	0.250061	0.274261	0.124576	0.254349	0.306356	0.249004	0.0531129	0.0670018	0.0568363	0.365574	0.019238	0.628677	0.0529494	0.0815486	0.0502806	0.152555	0.2961	0.301379	0.0399286	0.947421	0.445488	0.256681	0.187174	0.422859	0.42641	0.46827	0.44443	0.408745
5263			Fosphenytoin;Fosphenytoin	-22.1497817658679;-22.2251805467289	MS1 mz matched	361.059	67.204	0.139266	0.272776	0.112522	0.170668	0.0830725	0.135927	0.109145	0.116879	0.100221	0.249339	0.0683747	0.0835357	0.165039	0.132139	0.18831	0.169249	0.111897	0.0988388	0.150676	0.150309	0.155048	0.084351	0.212082	0.24589	0.154679	0.182806	0.162905	0.1667
5268			Isohumulone A;(R)-Humulone;5-Hydroxy-4-methoxy-5-(1-oxo-9,12,15-hexadecatrienyl)-2(5H)-furanone;18-Hydroxycorticosterone;Adhumulone;Cortisol;17a,21-Dihydroxy-5b-pregnane-3,11,20-trione;Hydrocortisone;Cortisol;Hydrocortisone;11beta,17alpha,21-Trihydroxy-4-pregnene-3,20-dione;Kendall's compound F;Reichstein's substance M;18-Hydroxycorticosterone;4,5alpha-Dihydrocortisone;17alpha,21-Dihydroxy-5beta-…	-9.17728997795884;-9.17728997795884;-9.17728997795884;-9.17728997795884;-9.17728997795884;-9.17728997795884;-9.17728997795884;-9.17728997795884;-9.11075447253132;-9.11075447253132;-9.11075447253132;-9.11075447253132;-9.11075447253132;-9.11075447253132;-9.	MS1 mz matched	361.196	117.218	0.483496	1.22841	1.08032	0.776874	1.15871	1.05206	2.64262	2.41341	1.2566	3.63075	1.45286	1.74457	0.389768	2.75052	0.515878	1.82035	1.44698	1.93431	0.161866	1.95254	2.81653	1.95331	2.49214	1.10123	1.64977	1.83941	1.74681	1.75642
5270	Eicosapentaenoic Acid	0.922			MS2 reverse	361.232	44.922	0.417126	0.26798	0.306693	0.213777	0.481552	0.363166	0.335981	0.411782	1.13601	0.397793	0.474091	0.264188	0.401506	0.410206	0.452965	0.251893	0.265793	0.257947	0.997666	0.230424	0.321794	0.278023	0.284968	0.254462	0.520874	0.323581	0.287406	0.393599
5285			Ethacrynic acid;Retigabine;D-23129;N-(2-Amino-4-(4-fluorobenzylamino)-phenyl) carbamic acid ethyl ester	0;-0.989647299725507	MS1 mz matched	362.156	33.19	0.683532	0.613471	0.647764	0.712629	0.764841	0.35943	0.670058	0.743344	0.575161	0.653358	0.755819	0.295367	0.466936	0.142447	0.623307	0.553655	0.707868	0.686231	0.600287	0.444917	0.480385	0.418386	0.362169	1.51459	0.49423	0.499838	0.383852	0.390378
5288					Unmapped	362.231	37.7985	1.34489	1.96143	1.05879	1.71084	1.20916	1.38239	0.378208	0.409224	0.681824	0.416805	0.0664772	1.00039	0.361181	0.280747	0.613192	0.678606	0.47055	1.12077	0.282822	1.01856	0.538315	0.824269	1.10528	1.55813	1.11446	0.924159	0.86562	0.842368
5305			11b,17a,21-Trihydroxypreg-nenolone;Dihydrocortisol;3a,11b,21-Trihydroxy-20-oxo-5b-pregnan-18-al;18-Hydroxy-11-dehydrotetrahydrocorticosterone;Vanillin 3-(L-menthoxy)propane-1,2-diol acetal;Tetrahydrocortisone;11b,21-Dihydroxy-3,20-oxo-5b-pregnan-18-al;Tetrahydrocortisone;Urocortisone;11beta,17alpha,21-Trihydroxy-5beta-pregne-3,20-dione;5beta-Pregne-11beta,17alpha,21-triol-3,20-dione;3alpha,11beta…	-16.4022250664307;-16.4022250664307;-16.4022250664307;-16.4022250664307;-16.4022250664307;-16.4022250664307;-16.4022250664307;-16.4733337910046;-16.4733337910046;-16.4733337910046;-16.4733337910046	MS1 mz matched	363.212	137.711	0.127544	0.343992	0.278026	0.240091	0.207756	0.32178	2.31397	0.146363	0.165606	10.1331	0.305161	4.29423	0.162667	0.393403	0.202827	2.07365	1.44007	3.94074	0.0577614	4.64307	4.2185	8.98321	6.96549	2.87228	2.28065	2.47512	2.41644	2.33521
5334			trans-O-Methylgrandmarin;6-O-Desmethyl-mycophenolic acid;Cimifugin	-1.10515705509543;-1.10515705509543;-0.980038894416611	MS1 mz matched	365.12	180.525	0.00560697	0.00402375	0.00505572	0.0101568	0.0282771	0.0250984	0.0140722	0.00490312	0.00440249	0.0118541	0.00590594	0.00538839	0.0252426	0.0312048	0.00476633	0.0229234	0.0598636	0.0751785	0.00901314	0.137044	0.0865864	0.0736546	0.00508359	0.0166213	0.0366601	0.0415073	0.0343679	0.0389276
5343			4b-Hydroxystanozolol;3'-Hydroxystanozolol ;16b-Hydroxystanozolol;Sodium 2-O-L-rhamnopyranosyl-4-deoxy-alpha-L-threo-hex-4-eno-pyranosidurote;Lepidimoide	16.3304550298186;16.3304550298186;16.3304550298186;14.2339615933455	MS1 mz matched	365.227	192.219	0.0597611	0.0471259	0.0378744	0.0244696	0.044645	0.0736939	0.0726617	0.0321191	0.0420815	0.119754	0.0320006	0.46699	0.0943359	0.0370408	0.107622	0.071171	0.0369269	0.185583	0.0200156	0.362187	0.0914902	0.178913	0.0814918	0.0809184	0.17722	0.111199	0.110921	0.175754
5352	Nervonic acid	0.9985			MS2 forward	365.338	39.104	2.74317	4.16987	2.45588	2.15216	4.72115	1.95259	5.0281	2.66033	5.97046	3.82541	3.48786	1.62244	3.60676	4.08778	2.95182	4.02198	4.70116	2.30952	3.3746	2.21799	8.11668	3.06752	4.27702	2.76772	3.93959	3.89635	3.91452	3.59396
5366			N-[2-(4-Chloro-phenyl)-acetyl]-N'-(4,7-dimethyl-quizolin-2-yl)-guanidine	-17.4368054	MS1 mz matched	366.114	102.412	0.530909	0.355213	0.136783	0.278822	0.309246	0.292647	0.275938	1.91133	2.34736	0.589729	0.705136	0.135846	0.928397	1.92037	2.35851	0.401136	0.750915	0.169788	1.81605	0.0759151	0.423028	0.169924	0.233253	0.225646	0.923406	0.970184	0.957212	0.635278
5382			4R,5R,6S-Trihydroxy-2-hydroxymethyl-2-cyclohexen-1-one 6-(2-hydroxy-6-methylbenzoate);Allamandin	-1.95689823452286;-1.94748540690733	MS1 mz matched	367.1	286.338	3.8263	4.00917	3.39156	5.13819	4.50271	3.02757	2.62295	4.47755	4.84105	4.52604	3.1454	3.01379	3.71558	4.3739	4.72803	5.21051	4.76824	4.98101	3.94696	3.64917	3.33315	3.2113	4.85398	4.12186	4.07918	4.21544	4.1249	3.64213
5384			Testosterone sulfate;Epitestosterone sulfate;Dehydroepiandrosterone sulfate;Dehydroepiandrosterone sulfate;3beta-Hydroxyandrost-5-en-17-one 3-sulfate;DHEA sulfate	-2.58171764665981;-2.58171764665981;-2.58171764665981;-2.46030523755521	MS1 mz matched	367.165	27.863	0.154221	0.110444	0.0617101	0.209544	0.248614	0.229091	0.154628	0.293769	0.0917903	0.432851	0.129574	0.8283	0.153637	0.108434	0.181466	0.216702	0.480079	0.162279	0.0941051	0.355944	0.34562	0.242651	0.649964	0.742181	0.304118	0.325256	0.294839	0.320926
5389	15(S)-15-methyl PGF2alpha	0.8277			MS2 forward	367.243	198.051	0.0201365	0.0194976	0.0209041	0.0205903	0.0229596	0.0297958	0.0321586	0.0274985	0.0250868	0.110362	0.0212695	0.220277	0.0253451	0.0295723	0.0286382	0.0422295	0.0237866	0.0354956	0.0212887	0.101735	0.0302375	0.0374276	0.0892816	0.0592107	0.0626332	0.0610229	0.0405602	0.0580738
5391	Tetracosanoic acid	1			MS2 reverse	367.352	39.058	0.728251	0.934093	0.555589	0.413124	1.1249	0.52693	1.2468	1.24706	1.16282	0.643675	0.610176	0.283803	0.929815	1.22365	1.43738	0.678877	0.604364	0.400609	1.06817	0.406749	1.28666	0.562713	0.624003	0.420213	0.810855	0.800417	0.83179	0.72071
5407					Unmapped	368.054	204.435	0.0216616	0.0171416	0.00989421	0.0199849	0.023459	0.018574	0.0142869	0.0069711	0.0066338	0.0320548	0.00578571	0.0311534	0.0129926	0.0125486	0.00506707	0.0237908	0.0201118	0.0258704	0.00703352	0.072241	0.0349886	0.0247948	0.0347787	0.0493565	0.0255846	0.02826	0.0258371	0.0282119
5421			trans-Resveratrol 3,4'-disulfate;trans-Resveratrol 3,5-disulfate;Lulicozole	1.87271770553573;1.87271770553573;-1.41658509494145	MS1 mz matched	368.972	346.748	9.04942	9.32587	8.30403	9.4109	9.16109	8.84657	8.44486	9.20146	8.74467	9.64674	8.75227	8.94596	8.33513	9.0339	9.45384	9.30054	8.85162	9.34556	8.47047	8.19961	8.92506	7.8294	8.98042	8.80472	8.58912	8.20305	8.88492	8.9115
5429			(E)-1-O-Cinnamoyl-beta-D-glucose;(E)-2-O-Cinnamoyl-beta-D-glucopyranose;1-Pentadecanecarboxylic acid;trans-Cinmoyl beta-D-glucoside;1-O-trans-Cinmoyl-beta-D-glucopyranose;Mellitoxin;Hyenchin;Picrotin	8.85860518108584;8.85860518108584;8.85860518108584;8.70671994320757;8.70671994320757;8.70671994320757	MS1 mz matched	369.132	35.304	0.12511	0.0552239	0.0322759	0.0737436	0.0640798	0.0753475	0.0238536	0.130811	0.236916	0.0255302	0.0714914	0.0115236	0.128641	0.167859	0.241662	0.0230037	0.0282988	0.0361569	0.325542	0.0324558	0.0666771	0.0336709	0.0437911	0.0291716	0.0547474	0.0573387	0.0578282	0.0478929
5430	Androsterone sulfate	0.998			MS2 forward	369.18	27.243	0.865057	0.993656	0.271813	0.623022	0.667485	1.1219	0.480613	0.938233	0.404447	2.25791	0.815746	2.9572	2.06056	1.20383	1.09194	2.60212	1.84333	0.830127	1.25764	2.0467	3.07712	1.33114	3.98007	5.0407	1.68714	1.85762	1.97065	1.92683
5431	Thromboxane B2	0.9688			MS2 forward	369.222	145.636	2.56228	1.42108	0.369781	0.522223	0.550098	1.30786	0.0659895	1.23116	0.668121	0.112506	0.202568	0.053926	0.812376	0.421997	1.10481	0.0660795	0.0533619	0.0581866	0.89159	0.0486996	0.0648575	0.0420482	0.0654461	0.0534054	0.555497	0.57145	0.559361	0.433292
5458			4-(N-Maleimido)benzyltrimethylammonium iodide;MBTA	7.997129291	MS1 mz matched	371.036	350.849	0.0993447	0.0925205	0.0908524	0.0881718	0.0862191	0.10044	0.0592894	0.0811805	0.0824356	0.0811812	0.0699408	0.0926498	0.0786411	0.08448	0.0839426	0.0899206	0.0740832	0.0808593	0.0913284	0.0855452	0.0763239	0.061869	0.0721795	0.100124	0.081189	0.067753	0.0722949	0.0647941
5464	Biocytin	0.988			MS2 forward	371.184	31.456	0.34237	0.214007	0.112128	0.183539	0.230323	1.90315	0.946675	0.267136	0.0954189	0.389482	0.27847	2.2192	0.428679	0.227968	0.326478	0.600169	0.189779	1.7385	0.432128	0.508275	0.346192	0.344744	0.492993	1.03185	0.458916	0.582721	0.437986	0.378738
5477			1,2-O-Diacetylzephyranthine	21.41242521	MS1 mz matched	372.16	45.588	0.39391	0.414884	0.476915	0.355683	0.339182	0.832141	0.27555	0.129532	0.182171	0.195397	0.331449	0.644255	0.244884	0.235044	0.204301	0.396801	0.206438	0.831043	0.437051	0.171049	0.261982	0.0994901	0.229755	0.299485	0.320369	0.562381	0.367217	0.3313
5488			N-Desmethylzopiclone;	1.81052970454957;	MS1 mz matched	373.09	93.2785	0.175134	0.150699	0.12424	0.115897	0.0962624	0.137807	0.0522822	0.106277	0.121973	0.81665	0.0961746	0.228017	0.0690783	0.0974862	0.109376	0.115958	0.156118	0.0945053	0.0752749	0.203296	0.124181	0.102066	0.245655	0.241463	0.155944	0.171228	0.165233	0.153074
5495	3b-Hydroxy-5-cholenoic acid	0.8569			MS2 forward	373.269	46.967	0.0779088	0.402725	0.0782509	0.141483	0.0649977	0.0695986	0.0464602	0.0604735	0.0458135	0.0632768	0.0451712	0.081076	0.0525597	0.0990979	0.0634014	0.108766	0.0263404	0.0567397	0.0384836	0.0718395	0.0642798	0.0634922	0.0883715	0.047322	0.0784995	0.075648	0.0701315	0.0949772
5528					Unmapped	375.028	23.434	0.111069	0.117181	0.0528877	0.169364	0.120645	0.137536	0.219453	0.221164	0.34809	1.12119	0.164214	0.679607	0.289027	0.246606	0.3132	0.230003	0.231274	0.399033	0.17314	0.824699	0.556009	0.227026	0.947249	0.827626	0.32558	0.307732	0.273386	0.388073
5533			17beta-Hydroxy-7alpha-mercaptoandrost-4-en-3-one 7-propiote;S-(17beta-Hydroxy-3-oxoandrost-4-en-7alpha-yl)propanethioate	20.84250381	MS1 mz matched	375.215	43.0445	0.707505	0.694285	0.734727	0.694972	0.86083	0.99951	0.788761	0.571999	1.07503	1.1742	0.926631	0.731928	0.646141	0.83526	0.695876	0.805773	0.98102	0.919368	0.790102	0.669211	1.02576	0.646877	1.04513	0.756339	0.781336	0.94614	0.916448	0.867782
5544			6-Methyl-griseofulvin;NMNH;Reduced nicotimide nucleotide	4.60788012229723;16.9606361487997	MS1 mz matched	376.108	34.769	0.0297209	0.074914	0.0583879	0.0367773	0.0795176	0.0937107	0.200243	0.0339968	0.073319	0.0764004	0.16278	0.18854	0.0516145	0.0863345	0.0369111	0.0859759	0.0822606	0.0950746	0.0580643	0.0959774	0.182667	0.0727313	0.126729	0.113394	0.0966897	0.0921677	0.101471	0.0794789
5556					Unmapped	376.86	55.0155	0.23079	0.223625	0.220761	0.227416	0.218999	0.213442	0.168447	0.187094	0.207682	0.240687	0.23388	0.199091	0.187146	0.197107	0.240115	0.278177	0.233337	0.255658	0.182774	0.175034	0.195202	0.201423	0.271195	0.270528	0.238822	0.239509	0.237334	0.200206
5561			7-Methylguanosine 5'-phosphate;Ritipenem acoxil hydrate;Penemac;FC/TA-891	-12.3732589942795;9.24688413591803	MS1 mz matched	377.077	22.828	0.0290882	0.0412269	0.0300256	0.0135592	0.0240032	0.0294679	0.0388168	0.0615611	0.098389	0.0401876	0.0267035	0.0897526	0.0661457	0.0484058	0.240472	0.0631063	0.094059	0.0636466	0.0338622	0.0206436	0.0328962	0.0107886	0.0332829	0.0387357	0.0418131	0.0465737	0.0628477	0.0616966
5566			Ubiquinone-2;[8]-Dehydrogingerdione;Cohulupone;(1(10)E,4E,6a,9b)-9-(2-Methylpropanoyloxy)-1(10),4,11(13)-germacratrien-12,6-olide;Panaquinquecol 6;6beta-Hydroxy-D-homo-17a-oxaandrost-4-ene-3,17-dione;17beta-Hydroxy-4-oxa-5alpha-estr-1-en-3-one acetate;7alpha-Hydroxytestololactone;7alpha-Hydroxy-D-homo-17a-oxaandrost-4-ene-3,17-dione	-12.9148904512221;-12.9148904512221;-12.9148904512221;-12.9148904512221;-12.9148904512221;-12.8856623750628;-12.8856623750628;-12.8856623750628	MS1 mz matched	377.194	44.209	1.13486	1.76795	1.70246	0.866795	0.642788	0.854294	0.414777	1.18385	0.58141	2.60984	0.678321	1.04418	0.656204	0.701198	0.597158	1.04837	0.989444	1.16159	0.694425	2.42988	1.18174	1.50194	0.598144	0.680338	1.08885	0.762197	1.04651	1.35702
5568	5-Oxo-ETE	0.8074			MS2 reverse	377.23	42.612	0.555186	0.750971	0.738954	0.626743	0.686703	0.61522	0.647371	0.806714	1.04639	0.691779	0.754364	0.648195	0.734497	0.915395	0.734551	0.74358	0.653966	0.715931	0.888981	0.64383	0.769285	0.586549	0.738289	0.615975	0.753131	0.689503	0.688544	0.787352
5570			7-Methylguanosine 5'-phosphate;7-Methylguanosine 5'-phosphate;N7-Methyl-GMP	21.8923684042552;21.8923684042552	MS1 mz matched	377.263	146.256	0.112135	0.340373	0.196948	0.12939	0.132078	0.259909	0.138959	0.108467	0.0840447	0.378657	0.0898289	0.135512	0.0657916	0.128897	0.0955618	0.123993	0.175844	0.22947	0.0485721	0.176288	0.332794	0.135561	0.306115	0.252764	0.184487	0.188892	0.187303	0.189146
5589	Sphingosine-1-phosphate	0.9574			MS2 forward	378.235	266.524	0.232516	0.309102	0.236832	0.297841	0.255062	0.241391	0.182115	0.27021	0.251144	0.241581	0.305955	0.19086	0.329251	0.27224	0.35509	0.283518	0.203582	0.272941	0.22159	0.118922	0.20374	0.130774	0.159614	0.137624	0.222894	0.221195	0.202182	0.194499
5596					Unmapped	378.88	349.483	1.06551	1.06267	0.931239	0.894621	1.05096	1.01358	0.986965	1.04904	1.01515	1.13128	1.07021	0.975709	1.00374	1.06118	1.03406	1.0084	1.04401	1.04073	0.958391	0.995052	1.05248	0.965892	1.10199	0.912015	0.928083	1.04001	1.09605	1.07525
5597					Unmapped	378.966	351.483	0.21729	0.215214	0.207213	0.192985	0.184843	0.226246	0.165763	0.199545	0.183417	0.199278	0.182451	0.198562	0.185709	0.186957	0.215294	0.188527	0.1636	0.182009	0.193296	0.197134	0.187242	0.172764	0.158099	0.204929	0.154006	0.161885	0.161789	0.175571
5599			Tectorigenin 7-sulfate;Tectorigenin 4'-sulfate;6-Thioxanthine 5'-monophosphate	1.80174631532881;1.80174631532881;4.44030196363827	MS1 mz matched	379.021	101.005	0.121503	0.1404	0.12585	0.175546	0.0926878	0.175205	0.114164	0.069823	0.0954299	0.545127	0.151367	0.673753	0.0834723	0.205804	0.0767671	0.271233	0.193075	0.220614	0.106949	0.453947	0.315627	0.112577	0.327017	0.899451	0.262993	0.321683	0.344667	0.265129
5607	5(S)-HETE	0.6185			MS2 reverse	379.244	44.861	0.75972	1.42039	0.827429	0.966378	1.09319	1.02694	0.469831	0.982688	0.618242	0.701749	0.534314	0.55438	0.90865	1.00236	0.993602	0.628742	0.687257	0.491907	0.610815	0.987472	0.540136	0.484082	0.686502	0.938313	0.779877	0.768953	0.834182	0.6927
5614			Diphyllin;Tetracenomycin F1 methylester	11.465830589028;11.465830589028	MS1 mz matched	379.352	38.4145	0.0748788	0.102918	0.0767683	0.0527789	0.102327	0.0613669	0.0953535	0.0960514	0.124375	0.106671	0.0668249	0.0265234	0.0663301	0.0963442	0.0899173	0.0626792	0.0881538	0.0421028	0.0739839	0.0708198	0.135893	0.06342	0.0632025	0.0626538	0.095456	0.0858093	0.0804832	0.0582762
5646			Heteroflavanone A;Edulisin IV;Gibberellin A59;Elephantopin;Goyazensolide;Vernodalin;2,3-Dihydro-2-(4-hydroxyphenyl)-5,6,7,8-tetramethoxy-4H-1-benzopyran-4-one	-2.50749121328811;-2.50749121328811;-2.50749121328811;-2.49916069853612;-2.49916069853612;-2.49916069853612;-2.49916069853612	MS1 mz matched	381.095	286.638	0.0877393	0.0979631	0.0966633	0.103123	0.0874086	0.0785503	0.0840288	0.114834	0.108846	0.102285	0.0821386	0.0627097	0.100531	0.118316	0.132859	0.100794	0.0963237	0.0892119	0.112984	0.0737529	0.0850493	0.0869279	0.0856705	0.0809326	0.0964647	0.102784	0.0873904	0.0907846
5659			Farnesyl pyrophosphate;7-Dehydrodesmosterol;Cholesta-5,7,24-triene-3beta-ol;Cholesta-3,5-dien-7-one	13.4416666819452;19.9807179049522;19.9807179049522	MS1 mz matched	381.331	43.6735	1.06761	0.93337	0.45677	0.500081	0.511517	0.418321	0.324338	0.683293	0.564249	0.40975	0.264653	0.204553	0.762011	0.485535	0.707379	0.405415	0.367537	0.281633	0.28056	0.193669	0.21594	0.199835	0.238375	0.294837	0.55263	0.501261	0.450286	0.416798
5678			Quetiapine;Quetiapine;2-[2-(4-Dibenzo[b,f][1,4]thiazepin-11-yl-1-piperazinyl)ethoxy]ethanol	16.317438915455;16.4419298441388	MS1 mz matched	382.166	286.452	0.0362148	0.0391425	0.0330945	0.0534044	0.0503885	0.0357439	0.0292788	0.0436225	0.0526902	0.0496296	0.020692	0.059675	0.0375054	0.0383886	0.0534596	0.106904	0.0782625	0.13154	0.0417906	0.0514502	0.0476385	0.0431124	0.109481	0.0921356	0.0553909	0.0544464	0.0556716	0.0524509
5699			Ethion	16.2437537	MS1 mz matched	382.994	23.46	0.169985	0.121107	0.0995859	0.188781	0.211158	0.17047	0.0686746	0.0299519	0.0285853	0.113043	0.0253646	0.233628	0.0183833	0.0455887	0.02982	0.115513	0.151273	0.19896	0.0222934	0.210349	0.187591	0.177234	0.12979	0.166104	0.191683	0.18619	0.208184	0.17929
5751			Porson;Gingerenone B;Isogingerenone B;Burseran;(+)-Burseran;(+)-Eudesmin;Pinoresinol dimethyl ether	0.158996122864972;0.158996122864972;0.158996122864972;0.258951366019982;0.258951366019982	MS1 mz matched	385.163	37.0085	4.63638	2.42829	1.62656	3.14955	3.65512	5.04145	1.71197	3.12199	1.75314	5.34407	2.23797	4.27423	3.02763	1.63019	3.74476	3.71328	3.38623	2.18685	1.66843	2.96369	4.63912	2.25774	7.04473	5.8982	2.01532	2.30098	3.17528	3.33634
5752			Porson;Gingerenone B;Isogingerenone B;Cyhexatin	-17.3678663873259;-17.3678663873259;-17.3678663873259;7.85056680695028	MS1 mz matched	385.166	146.788	0.0820495	0.0321817	0.093271	0.129536	0.245226	0.0194695	0.0875694	0.179437	0.0535453	0.121675	0.143373	0.0249979	0.0169315	0.00787894	0.0907411	0.147076	0.180974	0.0338223	0.0904391	0.0255697	0.0354162	0.0211395	0.0203397	0.0144246	0.077568	0.120769	0.0833341	0.0774472
5754	hydrocortisone 21-acetate	0.7328			MS2 reverse	385.209	130.658	0.0499996	0.06199	0.0425494	0.116699	0.0382115	0.0700373	0.076691	0.0603222	0.0687841	0.102051	0.0549715	0.192774	0.09668	0.0584512	0.106302	0.131287	0.056907	0.101341	0.0460245	0.0520569	0.0732667	0.14349	0.166695	0.089212	0.0947134	0.0826759	0.0881683	0.0854905
5780					Unmapped	386.231	37.188	1.66939	1.50659	1.64973	1.7346	1.0945	1.78015	0.694521	0.529817	0.82365	0.773088	0.914876	0.810871	0.50347	0.0117135	0.527567	1.01773	0.710032	1.15638	0.607861	1.06123	0.699191	0.720084	1.22438	2.20599	1.06557	1.12405	1.07889	1.0822
5790					Unmapped	387.02	346.409	8.21917	9.24909	7.69938	10.9732	9.92055	9.27415	7.05482	9.49882	6.75506	9.62616	8.67759	7.44849	7.13987	7.90297	8.09075	11.4066	9.15569	8.50299	5.96495	7.44813	6.13831	7.24226	7.85309	10.2619	7.96728	7.2426	5.2373	6.04614
5819			1-Phosphatidyl-D-myo-inositol;	-16.2212469296588;	MS1 mz matched	389.043	22.936	0.0480906	0.0393049	0.0204866	0.0370873	0.044213	0.0327538	0.0811841	0.0593692	0.0726485	0.277689	0.0377812	0.0544679	0.0554098	0.0715376	0.0472984	0.095274	0.125136	0.0463469	0.0481356	0.0369464	0.0538849	0.0275505	0.0544831	0.0826492	0.132074	0.141039	0.12333	0.141824
5820			Dimethyl 2-galloylgalactarate;Permethrin;trans-Permethrin	13.1214168454792;15.2389644148384;15.2389644148384	MS1 mz matched	389.085	116.748	0.0877304	0.076151	0.05787	0.0736226	0.0859969	0.0839612	0.100874	0.0991392	0.0944239	0.956725	0.103932	0.315659	0.111787	0.0935332	0.0800356	0.118228	0.140758	0.106362	0.0715546	0.308988	0.230892	0.0448605	0.309887	0.307245	0.151149	0.175027	0.18754	0.180411
5832			Nutriacholic acid;9'-Carboxy-alpha-chromanol;7-Hydroxy-3-oxocholanoic acid;D8'-Merulinic acid A;7a-Hydroxy-3-oxo-5b-cholanoic acid;12-Ketodeoxycholic acid;Bis(2-ethylhexyl)phthalate;Di(2-ethylhexyl)phthalate;Dioctyl phthalate;DEHP;3alpha,12alpha-Dihydroxy-5beta-chol-6-enoate;Di-n-octyl phthalate;Bis(n-octyl) phthalate;Dioctyl 1,2-benzenedicarboxylate;Diisooctyl phthalate;Apocholic acid;3alpha,12a…	-15.3985498777198;-15.3985498777198;-15.3985498777198;-15.3985498777198;-15.3985498777198;-15.3985498777198;-15.3736961183257;-15.3736961183257;-15.3736961183257;-15.3736961183257;-15.3736961183257	MS1 mz matched	389.264	107.78	1.39538	13.5558	1.55817	1.40038	0.649951	2.54925	1.95534	1.76633	1.15878	10.3272	1.1874	2.20366	0.489469	1.72582	1.02044	2.09791	1.16094	2.99999	0.392715	1.68269	2.93852	2.82106	3.50008	2.6241	2.39879	2.65647	2.39772	2.28886
5833			Nutriacholic acid;9'-Carboxy-alpha-chromanol;7-Hydroxy-3-oxocholanoic acid;D8'-Merulinic acid A;7a-Hydroxy-3-oxo-5b-cholanoic acid;12-Ketodeoxycholic acid;Bis(2-ethylhexyl)phthalate;Di(2-ethylhexyl)phthalate;Dioctyl phthalate;DEHP;3alpha,12alpha-Dihydroxy-5beta-chol-6-enoate;Di-n-octyl phthalate;Bis(n-octyl) phthalate;Dioctyl 1,2-benzenedicarboxylate;Diisooctyl phthalate;Apocholic acid;3alpha,12a…	-15.3985498777198;-15.3985498777198;-15.3985498777198;-15.3985498777198;-15.3985498777198;-15.3985498777198;-15.3736961183257;-15.3736961183257;-15.3736961183257;-15.3736961183257;-15.3736961183257	MS1 mz matched	389.263	138.373	0.651276	1.8362	0.415699	0.512416	0.388749	0.242705	0.326589	0.244644	0.930754	1.44584	1.66571	0.34396	3.24208	0.385048	0.628501	0.431313	0.218301	0.317215	0.557084	0.302183	0.570487	0.331647	0.741929	0.363988	0.584591	0.630029	0.579117	0.590282
5834			Nutriacholic acid;9'-Carboxy-alpha-chromanol;7-Hydroxy-3-oxocholanoic acid;D8'-Merulinic acid A;7a-Hydroxy-3-oxo-5b-cholanoic acid;12-Ketodeoxycholic acid;Bis(2-ethylhexyl)phthalate;Di(2-ethylhexyl)phthalate;Dioctyl phthalate;DEHP;3alpha,12alpha-Dihydroxy-5beta-chol-6-enoate;Di-n-octyl phthalate;Bis(n-octyl) phthalate;Dioctyl 1,2-benzenedicarboxylate;Diisooctyl phthalate;Apocholic acid;3alpha,12a…	-15.3985498777198;-15.3985498777198;-15.3985498777198;-15.3985498777198;-15.3985498777198;-15.3985498777198;-15.3736961183257;-15.3736961183257;-15.3736961183257;-15.3736961183257;-15.3736961183257	MS1 mz matched	389.264	165.568	0.0172167	0.707404	0.0505043	0.00983324	0.0158191	0.0267224	0.0564643	0.0811961	0.0379118	0.231052	0.0287302	0.112936	0.0247936	0.0754777	0.0188674	0.0208667	0.057009	0.127549	0.0124774	0.271746	0.118239	0.0433319	0.137854	0.166834	0.162959	0.176537	0.148941	0.0994282
5857			Methyl 6-O-digalloyl-beta-D-glucopyranoside;	-0.731734745586065;	MS1 mz matched	390.262	36.474	0.775437	0.850002	0.604432	1.08519	0.600392	0.693781	0.174111	0.332808	0.277021	0.200112	0.222209	0.149998	0.310769	0.25605	0.350978	0.245822	0.210454	0.347406	0.227181	0.170947	0.219025	0.189932	0.397365	0.353673	0.340874	0.408753	0.323859	0.29955
5867			meta-O-Dealkylated flecainide;1-Dehydro-9-fluoro-11-oxotestololactone	12.7144168306428;-10.2365732288295	MS1 mz matched	391.145	98.0955	0.0707423	0.090038	0.0824754	0.0386773	0.0352352	0.0628277	0.0327258	0.115143	0.0652466	0.0526786	0.0426104	0.0762715	0.060703	0.133278	0.180934	0.0808705	0.0442239	0.0229464	0.160614	0.06519	0.0352012	0.0346078	0.0407456	0.059505	0.0750158	0.0659858	0.0697013	0.0599185
5875	Deoxycholic acid	0.9997			MS2 forward	391.28	142.327	3.84845	29.3791	7.59411	3.9703	1.65468	6.23693	3.80542	6.61997	4.64085	26.2817	5.20092	6.22653	2.28931	5.50949	3.64587	5.19529	3.88949	8.10672	1.36024	5.06047	9.29396	6.69505	10.2788	5.84594	7.14936	7.72479	7.88891	7.81443
5876			cyclic N-Acetylserotonin glucuronide;Shanzhiside	0;12.2338126268973	MS1 mz matched	391.352	38.434	0.131974	0.226423	0.128718	0.120623	0.190936	0.125141	0.254274	0.203198	0.217793	0.138313	0.113996	0.103061	0.145025	0.180231	0.160064	0.175237	0.228521	0.126259	0.144186	0.145375	0.256999	0.136257	0.168035	0.100059	0.168688	0.238458	0.171459	0.141254
5894					Unmapped	392.932	346.936	2.31019	2.3647	2.1454	2.21126	2.45195	2.31465	2.32269	2.35385	2.2391	2.5524	2.34612	2.25836	2.18288	2.32977	2.44901	2.33941	2.33143	2.33476	2.25397	2.20701	2.4187	2.05562	2.41282	2.1017	2.08119	2.32908	2.51471	2.44234
5904			LPA(P-16:0e/0:0);Stanolone benzoate;Dihydrotestosterone benzoate;DHT benzoate	24.8455018877621;18.8225363143896	MS1 mz matched	393.258	186.472	0.00604595	0.0166696	0.0144916	0.00617113	0.0277531	0.0106458	0.0261311	0.0163452	0.0245789	0.0904007	0.0146883	0.118745	0.0163105	0.011701	0.01585	0.0120187	0.0258264	0.0447257	0.0041653	0.180582	0.106188	0.0302309	0.0387344	0.0498475	0.0400927	0.04353	0.0427102	0.0436735
5908			1-(3-Methyl-2-butenoyl)-6-apiosylglucose;Aloesin;Podolactone B	-7.74524495959893;-11.8022905241344;-11.8022905241344	MS1 mz matched	393.368	38.424	0.576493	0.913417	0.544151	0.246545	1.52803	0.23153	1.46198	1.05156	1.41047	0.417718	0.487682	0.0914682	0.733268	1.0584	1.15526	0.807333	0.624527	0.184449	0.822766	0.225443	1.60565	0.616711	0.450701	0.171037	0.661549	0.751846	0.74545	0.689744
5924			Sulcozole	-13.28477468	MS1 mz matched	394.997	351.151	0.0917194	0.0906737	0.0830507	0.0776076	0.0830887	0.115594	0.0588008	0.0763058	0.0847774	0.09209	0.0803664	0.0883723	0.0783936	0.0771411	0.0958271	0.0961582	0.0818648	0.0802768	0.102194	0.0801899	0.0777268	0.0760974	0.0693195	0.086084	0.0712894	0.0718673	0.0766901	0.0738813
5932			3beta-Hydroxypregn-5-en-20-one sulfate;Pregnenolone sulfate;Zwittermicin A	-1.04695379592413;-1.04695379592413;-0.681479335149862	MS1 mz matched	395.197	26.11	0.377305	0.209567	0.0656151	0.187241	0.229819	0.596582	0.393701	0.551939	0.226044	2.04813	0.239267	2.81941	0.307469	0.235885	0.512523	0.601418	1.02988	0.549219	0.170213	2.30782	1.03406	0.672069	1.13617	2.70533	0.884864	0.994191	0.942387	0.955262
5934			Isopetasoside;(9S,10S)-10-Hydroxy-9-(phosphonooxy)octadecanoate	12.1020213249343;-20.4468289320302	MS1 mz matched	395.22	123.085	0.0229786	0.0375408	0.0221964	0.0296179	0.0299317	0.0453717	0.0691073	0.0302877	0.0287943	0.105013	0.0219449	0.155485	0.0270879	0.0316077	0.028377	0.042	0.0208306	0.0826918	0.0221206	0.512266	0.0531779	0.106195	0.0775739	0.0475136	0.0721972	0.0731217	0.080364	0.0799161
5935	1-Stearoyl-sn-glycerol	0.9993			MS2 reverse	395.251	179.489	0.0166572	0.0202723	0.021348	0.0239608	0.0192888	0.0156555	0.0157561	0.0127409	0.0127918	0.0113852	0.0118788	0.00531209	0.0138892	0.0130595	0.0134618	0.0154029	0.0101708	0.00973696	0.0163024	0.016127	0.0141694	0.0087532	0.0107239	0.0160826	0.014187	0.01644	0.014095	0.0113121
5937			3-Methyl-5-pentyl-2-furanundecanoic acid;Pregnanetriol;Isolinderanolide;5beta-Pregne-3alpha,17alpha,20alpha-triol;2alpha-(Hydroxymethyl)-17-methyl-5alpha-androstane-3beta,17beta-diol	-19.1663488754733;-19.1663488754733;-19.1663488754733;-19.0325289710333;-19.0325289710333	MS1 mz matched	395.274	46.966	0.0920031	0.121603	0.106228	0.123668	0.105752	0.112332	0.0779499	0.231704	0.124159	0.138967	0.102847	0.077646	0.15691	0.172221	0.233322	0.111462	0.0985853	0.0834386	0.127206	0.0812433	0.108557	0.0634657	0.032534	0.116495	0.112332	0.0991775	0.0709013	0.101416
5963			Halomon;6-Bromo-3-(bromomethyl)-7-methyl-2,3,7-trichloro-1-octene	6.032263562	MS1 mz matched	396.859	587.196	0.522796	0.613167	0.476737	0.520244	0.566844	0.521346	0.529206	0.493796	0.534653	0.607555	0.550683	0.507796	0.511119	0.549896	0.560564	0.517699	0.558778	0.627522	0.535267	0.476324	0.566925	0.486938	0.567731	0.512666	0.482495	0.565694	0.509827	0.521626
5968					Unmapped	397.01	23.417	0.0922355	0.0464591	0.0469526	0.0919999	0.128986	0.0958853	0.133281	0.0835536	0.151349	0.295645	0.0888835	0.198614	0.153673	0.131403	0.196236	0.131871	0.108596	0.274864	0.096744	0.143904	0.263743	0.176368	0.424418	0.387153	0.17939	0.14305	0.141988	0.137311
5969			1-Methyl 2-galloylgalactarate;6-Methyl 2-galloylgalactarate;	-8.44536704819311;-8.44536704819311;	MS1 mz matched	397.031	100.47	0.0291016	0.0339217	0.0229352	0.0379497	0.0225621	0.0420416	0.0224937	0.0196312	0.022454	0.0877787	0.0247697	0.108369	0.0251374	0.0407384	0.0199191	0.0502693	0.0422806	0.0376069	0.0214172	0.0797026	0.0587148	0.014352	0.0529815	0.138796	0.0355228	0.0590905	0.0624897	0.0488401
5984	Sunitinib	0.9715			MS2 forward	397.213	26.359	2.59873	2.17765	0.752499	0.92995	0.912229	5.77349	2.03679	2.59134	1.50972	12.0135	2.20245	7.90674	5.1616	3.00599	3.78949	10.0104	7.62599	4.83399	2.13431	8.94254	10.4387	5.42078	12.2384	27.911	6.34627	7.26473	5.74089	6.07885
6009					Unmapped	398.26	115.784	0.0299386	0.0419372	0.0228726	0.0395368	0.0373296	0.0530472	2.69309	0.0407689	0.0427971	0.0547715	0.0364085	0.0454838	0.0361754	0.044793	0.0549979	0.0419395	0.0485254	0.0374341	0.0325927	0.0291949	0.0537587	0.0268345	0.0458111	0.0522301	0.16558	0.146683	0.162614	0.156614
6012					Unmapped	398.811	320	0.114622	0.147353	0.135467	0.167376	0.138857	0.132226	0.107253	0.152408	0.134895	0.179161	0.147088	0.136691	0.132307	0.142304	0.129032	0.16017	0.157405	0.131844	0.110457	0.102885	0.125835	0.107891	0.119343	0.151042	0.124633	0.131	0.126686	0.125918
6022			Zuclopenthixol;	9.01189964064926;	MS1 mz matched	399.141	39.819	0.15836	0.117671	0.0395945	0.1516	0.099498	0.213747	0.07024	0.120395	0.0923815	0.590719	0.0462631	0.145598	0.0810711	0.0523733	0.105961	0.0458581	0.0904261	0.0533907	0.0694256	0.159492	0.204335	0.0371003	0.278623	0.24109	0.194812	0.178192	0.108656	0.195833
6048					Unmapped	400.861	348.889	2.33253	2.33509	2.14754	1.97584	2.29228	2.32444	2.14704	2.19978	2.17396	2.48524	2.35721	2.23755	2.25201	2.46579	2.37562	2.26952	2.21708	2.32158	2.22148	2.2888	2.4111	2.16099	2.18074	2.05085	2.01825	2.2866	2.35264	2.59894
6058			Xanthylic acid;6alpha-Fluoro-11beta,17-dihydroxypregn-4-ene-3,20-dione;6alpha-Fluoro-11beta,17-dihydroxyprogesterone;9-Fluoro-11beta,16alpha-dihydroxypregn-4-ene-3,20-dione	15.3759389619576;16.4742384097655;16.4742384097655	MS1 mz matched	401.157	41.778	0.98611	0.793518	0.43304	0.463105	0.611304	0.709003	0.561575	1.0397	0.851025	1.36101	0.550715	0.717565	0.709042	0.536021	1.03613	0.635524	0.520687	0.553925	0.997715	1.23794	1.01403	0.447688	0.732636	1.1356	0.893134	0.836687	0.801285	1.05053
6061			Virolongin B;Citreoviridin A;Armillyl orsellinate;Citreoviridin C;Melleolide F;Cortisone acetate;Cortisone acetate;Cortisyl;Prednisolone acetate;Prednisolone 21-acetate;Pricortin;Citreoviridin	11.4098747810526;11.4098747810526;11.4098747810526;11.4098747810526;11.4098747810526;11.4098747810526;11.5060956598171;11.5060956598171;11.5060956598171	MS1 mz matched	401.209	370	0.0343318	0.0335662	0.0303901	0.0384349	0.0254331	0.0246061	0.0379032	0.0382531	0.0326967	0.046621	0.0432666	0.034407	0.0519523	0.0598535	0.04554	0.040064	0.031368	0.0604097	0.0627558	0.0275936	0.0428049	0.0226575	0.0363673	0.0325137	0.0361506	0.0305653	0.0323547	0.0300104
6062			Tetrahydrocortisol;5a-Tetrahydrocortisol;Beta-Cortolone;Cortolone;3b-Allotetrahydrocortisol;Fumigaclavine C	-23.5479065677762;-23.5479065677762;-23.5479065677762;-23.5479065677762;-23.5479065677762;3.54967510919957	MS1 mz matched	401.203	163.674	0.0963442	0.0890869	0.0660204	0.0742035	0.0691772	0.0993564	0.117587	0.0659474	0.0580187	0.361973	0.075572	0.781921	0.0837572	0.086541	0.0897751	0.25914	0.131238	0.271871	0.0450456	0.438893	0.220941	0.315679	0.41369	0.350408	0.226952	0.231019	0.22971	0.227837
6064			Cinitapride;Dehydrocholic acid;3,7,12-Triketo-5beta-cholanoic acid;Gamabufogenin;Gamabufotalin;Telocinobufagin	16.7905310803003;-17.7528076478794;-17.7528076478794;-17.7528076478794	MS1 mz matched	401.233	115.419	0.0552034	0.0151829	0.0499528	0.0717263	0.0671254	0.136765	10.6464	0.0564817	0.0701248	0.0820594	0.0582079	0.206727	0.0535315	0.0716405	0.0534206	0.0508194	0.0468548	0.0584523	0.0537524	0.0524701	0.162308	0.0990974	0.0567323	0.120474	0.582655	0.563815	0.568906	0.556749
6069					Unmapped	401.797	55.135	0.189755	0.231493	0.192604	0.270545	0.198496	0.21752	0.139968	0.182804	0.147248	0.237426	0.184355	0.204952	0.182523	0.223399	0.191899	0.26181	0.202699	0.197431	0.143354	0.165474	0.175249	0.143627	0.212733	0.253459	0.222935	0.219003	0.220476	0.212528
6110	Fludrocortisone acetate	0.9933			MS2 reverse	403.2	163.648	0.0281054	0.0385899	0.0233326	0.0217446	0.0273003	0.0375642	0.0396556	0.0263495	0.0229645	0.118146	0.0267057	0.260706	0.0470241	0.029306	0.0321252	0.0917993	0.0448073	0.0962132	0.0159646	0.144872	0.0759234	0.10328	0.139106	0.107506	0.0768762	0.0758273	0.0828665	0.0742093
6114			3-O-Galloyl-1,4-galactarolactone;5-O-Galloyl-1,4-galactarolactone;2-O-Galloyl-1,4-galactarolactone;Bluensidine 6-phosphate	-13.9442543571112;-13.9442543571112;-13.9442543571112;21.2076323072612	MS1 mz matched	403.242	103.134	0.0464746	0.303045	0.0207908	0.0417443	0.0451434	0.0919308	0.342454	0.142145	0.063935	0.296109	0.0548499	0.10717	0.0281754	0.0586775	0.0795728	0.0612346	0.0443272	0.0498718	0.0300033	0.0624039	0.135382	0.0723331	0.128268	0.109688	0.0868016	0.101222	0.0973831	0.0808221
6145			3-Oxocholic acid;(6b,7b,13R)-6,7-Diacetoxy-8,14-labdadiene-13-ol;Annocherin A;3,7-Dihydroxy-12-oxocholanoic acid;7-Ketodeoxycholic acid;3alpha,7alpha-Dihydroxy-12-oxo-5beta-cholate;3alpha,12alpha-Dihydroxy-7-oxo-5beta-cholate;Ardisianone	-17.0435109735122;-17.0435109735122;-17.0435109735122;-17.0435109735122;-17.0435109735122;-16.9836998326247;-16.9836998326247;-16.9836998326247	MS1 mz matched	405.258	137.202	0.153895	2.24022	0.429827	0.106122	0.161397	0.304157	0.624988	2.06025	0.847973	5.42879	1.22881	1.95389	0.299533	0.831798	0.754771	0.388737	0.48104	0.84586	0.245308	1.03001	1.55102	0.767533	2.46554	2.62592	1.10819	1.20042	1.1765	1.17104
6153					Unmapped	406.01	66.127	0.121208	0.0797304	0.0943167	0.161327	0.103879	0.131344	0.170366	0.104003	0.124214	0.373515	0.13449	0.239941	0.0934444	0.0850468	0.061287	0.245768	0.141376	0.284042	0.088353	0.302335	0.140511	0.174987	0.175728	0.337592	0.19295	0.201048	0.178656	0.167633
6169					Unmapped	406.896	577.054	0.357081	0.421169	0.423397	0.426941	0.415283	0.469429	0.437227	0.454806	0.476687	0.517833	0.475287	0.324198	0.427934	0.374132	0.468353	0.485186	0.469907	0.40148	0.443602	0.431982	0.364444	0.434555	0.46059	0.373731	0.411128	0.47796	0.44643	0.450398
6185	Cholic acid	0.9997			MS2 forward	407.275	205.58	0.443988	6.34359	2.18487	0.158613	0.46684	1.17665	4.42384	6.92697	3.03689	32.8538	4.89407	17.5237	1.11407	3.73579	2.09475	2.59384	2.66052	4.02725	0.535376	8.45372	5.14873	4.05499	9.68806	7.34233	5.33928	5.36461	4.69886	5.29746
6186			Leupeptin	5.864476637	MS1 mz matched	407.272	45.623	0.128731	0.162332	0.0916264	0.0970102	0.0770826	0.0509126	0.0503545	0.0740461	0.115701	0.0448713	0.0526892	0.0910611	0.105195	0.126472	0.0917983	0.116673	0.231244	0.0843606	0.0970633	0.0971244	0.0872889	0.107035	0.142201	0.0654786	0.118302	0.0944508	0.112025	0.122331
6221	1-Palmitoyl Lysophosphatidic Acid	0.9959			MS2 forward	409.23	176.498	0.640343	0.735571	0.733976	0.595557	0.708855	0.551867	0.507857	0.628982	0.6248	0.562786	0.707902	0.431631	0.695937	0.836662	0.732651	0.656368	0.573511	0.57137	0.631683	0.433379	0.550913	0.53462	0.55612	0.471161	0.599213	0.640045	0.668279	0.665429
6224			Schidigeragenin B;Spirostane-3,6-dione;25-Hydroxyvitamin D3-26,23-lactone;4,4'-Diapolycopenedial	-24.8890560137537;-24.8890560137537;-24.8890560137537;24.5171579243052	MS1 mz matched	409.253	47.628	0.390233	0.547967	0.425632	0.472513	0.78299	0.511938	0.667311	0.585731	0.774197	0.861632	0.47633	0.92657	0.821569	0.427953	0.879513	0.490808	0.682199	0.475697	0.250154	0.491774	0.672121	0.458006	0.493506	0.860534	0.60753	0.595354	0.626694	0.686304
6255			Tricosanoylglycine;	-13.389365627765;	MS1 mz matched	410.366	43.145	0.65057	0.71559	0.497551	0.00989428	0.474876	0.56002	0.317693	0.948872	0.266874	0.34409	0.260446	0.329546	0.541944	0.394651	0.578894	0.371408	0.333596	0.350972	0.175436	0.0461998	0.045134	0.0516128	0.0853148	0.096203	0.321014	0.495514	0.422228	0.386343
6260			Obtusol;Spiro(5.5)undecan-3-ol, 2,9-dibromo-8-chloro-1,1,9-trimethyl-5-methylene-, (2S,3R,6S,8S,9S)-	2.523663747	MS1 mz matched	410.981	346.308	13.8315	14.6793	13.2792	16.288	15.1451	14.9137	13.0179	15.0643	12.1619	16.2487	14.0932	13.984	12.4131	14.4929	14.4092	15.8289	14.5158	14.4482	12.0251	12.3893	13.4264	11.9043	14.9575	15.6104	14.2535	13.0693	13.0368	12.5664
6262			1-Methyl 2-galloylgalactarate;6-Methyl 2-galloylgalactarate;	-8.44536704819311;-8.44536704819311;	MS1 mz matched	411.034	101.789	0.0850253	0.0631563	0.0208619	0.0425722	0.0460296	0.0552166	0.0430505	0.16933	0.218878	0.0806328	0.105562	0.0306325	0.0784438	0.1958	0.204396	0.0591815	0.0843854	0.0362903	0.186442	0.0281068	0.0678007	0.020378	0.0401352	0.0390387	0.116169	0.121211	0.124252	0.0760134
6271			Adapalene;Carfentrazone-ethyl	-6.9014397509356;23.7753741468549	MS1 mz matched	411.192	27.494	2.71889	0.875078	0.759503	1.19693	1.32709	2.4138	3.00644	1.97047	0.974439	13.5026	1.85913	11.6962	1.43525	1.92969	1.68214	3.60608	4.67929	2.68339	0.909653	8.13302	9.03075	3.78056	14.2703	11.854	4.68268	5.04234	5.28944	4.92563
6274	5(S),14(R)-Lipoxin B4	0.7626			MS2 reverse	411.245	107.101	0.0308396	0.180521	0.0221933	0.0322257	0.0591881	0.0536946	0.048983	0.056526	0.0442403	0.208514	0.0291675	0.058477	0.0276311	0.0372112	0.0462253	0.0465749	0.0427916	0.0718667	0.0388847	0.0316989	0.0661453	0.0311653	0.0883857	0.0698745	0.0550625	0.0668837	0.0502228	0.0345743
6286					Unmapped	411.977	166.196	1.48489	1.57536	1.45774	1.58275	1.57033	1.55055	1.38588	1.50051	1.514	1.77014	1.50295	1.5092	1.44788	1.58758	1.54414	1.66416	1.47051	1.55243	1.38819	1.47274	1.57734	1.34339	1.55874	1.57956	1.50732	1.60693	1.64173	1.59847
6297			9-Hydroxy-7-megastigmen-3-one glucoside;Blumenol C glucoside;	0.528189631861153;0.528189631861153;	MS1 mz matched	412.227	131.053	0.0848962	0.0928973	0.0673573	0.138231	0.106078	0.125554	0.144247	0.102839	0.108261	0.179117	0.0904501	0.380048	0.165236	0.134148	0.201714	0.200599	0.0899545	0.194955	0.0640615	0.069787	0.126837	0.243914	0.273235	0.134272	0.157886	0.153705	0.158437	0.15637
6317			4-O-Methylmelleolide;Clausarinol;Eplerenone;Armillarin;Armillaripin;Magnoshinin;Eplerenone;Estra-1,3,5(10)-triene-3,6alpha,17beta-triol triacetate;Estra-1,3,5(10)-triene-3,6beta,17beta-triol triacetate	-10.2333573730045;-10.2333573730045;-10.2333573730045;-10.2333573730045;-10.2333573730045;-10.1399261524285;-10.1399261524285;-10.1399261524285;-10.1399261524285	MS1 mz matched	413.194	33.5585	11.3901	13.2972	5.74753	7.97084	15.5213	19.6247	11.1009	11.3874	8.89075	18.9485	8.45426	109.4	16.9871	38.6395	20.9387	88.8629	74.488	54.5656	5.18304	26.5739	21.8598	101.387	63.899	51.9528	15.2197	17.5716	14.885	14.5079
6318			4-O-Methylmelleolide;Clausarinol;Eplerenone;Armillarin;Armillaripin;Magnoshinin;Eplerenone;Estra-1,3,5(10)-triene-3,6alpha,17beta-triol triacetate;Estra-1,3,5(10)-triene-3,6beta,17beta-triol triacetate	10.428913073304;10.428913073304;10.428913073304;10.428913073304;10.428913073304;10.5223462244009;10.5223462244009;10.5223462244009;10.5223462244009	MS1 mz matched	413.209	29.305	17.0777	19.4609	7.21309	9.57163	10.8517	27.1944	26.662	14.2009	6.10519	245.714	12.1084	73.5164	19.5522	25.3974	15.7417	68.4033	59.6459	43.0051	8.4687	81.4522	114.659	83.0637	232.594	211.118	65.1852	66.8308	69.1741	60.6012
6351					Unmapped	414.869	586.933	0.288997	0.33293	0.257795	0.291546	0.321834	0.281736	0.293923	0.268119	0.303169	0.331091	0.293627	0.250832	0.274064	0.288164	0.311029	0.281396	0.317977	0.336092	0.286426	0.261902	0.28146	0.259434	0.312911	0.280978	0.277519	0.312297	0.285094	0.279981
6358			Miconazole;	-0.150434120273323;	MS1 mz matched	415.129	116.335	0.0524825	0.0424128	0.023797	0.0330013	0.0382887	0.0262065	0.200556	0.448173	0.788761	1.63467	0.348624	0.166797	0.325658	0.501466	0.389817	0.19433	0.2698	0.0554004	0.727181	0.148923	0.240437	0.0969662	0.113097	0.272885	0.288494	0.2738	0.283458	0.2526
6359			Phenylethyl primeveroside;	10.952541506509;	MS1 mz matched	415.173	82.655	0.212324	0.442932	0.267329	0.270579	0.242324	0.419368	0.0995231	0.230956	0.177943	0.651354	0.077272	0.0982124	0.311064	0.103628	0.368652	0.150002	0.0916449	0.083642	0.0193581	0.228554	0.373882	0.0783378	0.184858	0.198126	0.214965	0.24239	0.22554	0.211648
6363			Apo-8'-lycopenal;beta-Carotinal;Methandriol dipropiote	-19.1956474878423;-19.1956474878423;17.354616114989	MS1 mz matched	415.3	33.973	0.146543	0.196532	0.220376	0.183394	0.270067	0.136946	0.510567	0.933384	2.44566	0.241566	0.784442	0.601298	0.307557	1.17809	0.436851	0.326077	0.210069	0.457419	0.683721	0.25359	0.370402	0.369398	0.561837	0.230957	0.312967	0.375838	0.361941	0.377815
6364			3a,7a,12a-Trihydroxy-5b-cholestan-26-al;3a,7a-Dihydroxycoprostanic acid;3alpha,7alpha,12alpha-Trihydroxy-5beta-cholestan-26-al;3alpha,7alpha-Dihydroxy-5beta-cholestate;3alpha,7alpha-Dihydroxy-5beta-cholestanoate	-12.9161602368942;-12.9161602368942;-12.8931370752641;-12.8931370752641	MS1 mz matched	415.315	45.572	0.483178	2.19612	0.447054	0.628359	0.684919	0.654055	0.172386	0.465463	0.287075	0.577397	0.230455	0.408474	0.170956	0.477234	0.442036	0.370393	0.302147	0.335061	0.283398	0.365704	0.257369	0.263376	0.459379	0.41165	0.426769	0.434022	0.434002	0.377287
6380			6,6'-Dibromoindigotin;6,6'-Dibromoindigo;Tyrian purple	-7.105846847	MS1 mz matched	416.892	348.243	0.955792	0.975904	0.850167	0.851296	1.01316	0.884304	0.959576	0.890778	0.896261	1.09857	0.955146	0.904579	0.92503	0.980171	1.04771	0.904533	0.963498	1.00323	0.927253	0.927087	1.04625	0.862466	0.964613	0.920462	0.880029	1.03694	1.04089	1.05569
6385			N1-(5-Phospho-a-D-ribosyl)-5,6-dimethylbenzimidazole;N1-(5-Phospho-alpha-D-ribosyl)-5,6-dimethylbenzimidazole;alpha-Ribazole 5'-phosphate	0.0349071343523139;0	MS1 mz matched	417.112	195.899	0.109784	0.352836	0.128555	0.0703199	0.0888129	0.138936	0.122748	0.228231	0.265272	0.331803	0.134549	0.203099	0.154499	0.287554	0.374812	0.086418	0.11016	0.0383824	0.290937	0.0537912	0.0528894	0.0427873	0.106442	0.0743265	0.159527	0.147122	0.134503	0.158955
6396			7-a,27-Dihydroxycholesterol;3a,7a-Dihydroxy-5b-cholestan-26-al;7a,12a-Dihydroxy-5b-cholestan-3-one;(24S)-7alpha,24-Dihydroxycholesterol;20a,22b-Dihydroxycholesterol;7a,12a-Dihydroxy-5a-cholestan-3-one;7-a,25-Dihydroxycholesterol;17a,20a-Dihydroxycholesterol;(24R)-Cholest-5-ene-3-beta,7-alpha,24-triol ;3alpha,7alpha-Dihydroxy-5beta-cholestan-26-al;7alpha,12alpha-Dihydroxy-5beta-cholestan-3-one;5be…	-18.3946398424024;-18.3946398424024;-18.3946398424024;-18.3946398424024;-18.3946398424024;-18.3946398424024;-18.3946398424024;-18.3946398424024;-18.3946398424024;-18.4058743901855;-18.4058743901855;-18.4058743901855;-18.4058743901855;-18.4058743901855;-18	MS1 mz matched	417.33	46.9405	0.763531	6.00225	1.07028	0.779453	1.25362	1.42847	0.726703	1.93536	2.00194	1.2808	0.755641	0.203885	0.661151	0.889246	0.321183	0.360011	0.311293	0.499233	0.604812	0.926814	0.858028	0.556182	1.25054	0.394681	1.11966	0.759596	0.805212	0.681381
6414			NBMPR;4-Nitrobenzylthioinosine	-21.27813285	MS1 mz matched	418.403	346.916	0.0466468	0.0370783	0.0372675	0.0446412	0.0475702	0.048469	0.0480601	0.03994	0.0466884	0.0472612	0.0528619	0.0286355	0.0471616	0.0452114	0.0487603	0.0513711	0.0473481	0.0482011	0.0473309	0.0436641	0.0473285	0.0455648	0.052856	0.0342965	0.0475223	0.0445259	0.0539648	0.0520365
6419			12alpha-(Chloromethyl)-12-hydroxy-pregn-4-ene-3,20-dione	19.26463459	MS1 mz matched	418.958	351.481	0.105039	0.111215	0.106871	0.0969186	0.105817	0.102716	0.0800071	0.100867	0.0855156	0.102403	0.0904299	0.0947954	0.107465	0.0945379	0.108707	0.0998954	0.0833397	0.0961426	0.102172	0.101647	0.0992993	0.0916874	0.0764337	0.104728	0.0867819	0.0791559	0.0873262	0.0931088
6429			Dimethyl 3-methoxy-4-oxo-5-(8,11,14-pentadecatrienyl)-2-hexenedioate;	1.93003618179953;	MS1 mz matched	419.25	44.664	1.08269	1.80898	1.19639	3.4543	4.45731	0.945052	1.64066	1.17033	1.16605	1.02825	1.24076	0.625761	2.88945	1.96556	1.86703	0.16038	2.17674	0.745072	1.89613	0.67254	0.945474	1.24396	0.970799	1.2234	1.30176	1.45925	1.91218	1.4004
6438			Urolithin A-3-O-glucuronide;Urolithin A-8-O-glucuronide;3-O-(3,6-Anhydro-alpha-D-galactopyranosyl)-D-galactose 4-O-sulfate	-13.2319709074008;-13.2319709074008;16.086620262996	MS1 mz matched	420.086	23.455	0.405597	0.380402	0.274736	0.378739	0.37864	0.324231	0.411051	0.606928	0.715054	1.67298	0.491589	0.956919	0.620178	0.583044	0.865231	0.469008	0.371537	0.800139	0.394062	0.862651	0.739183	0.57292	1.66089	1.44484	0.457105	0.676369	0.70022	0.650759
6451			Rumexoside;Catechin 7-O-beta-D-xyloside;Plicatic acid	-7.81031429643884;-7.81765809975541;-7.81765809975541	MS1 mz matched	421.113	285.582	0.197983	0.205297	0.194409	0.207169	0.202951	0.176186	0.182504	0.231781	0.220994	0.230851	0.165681	0.162793	0.205489	0.243994	0.230503	0.228131	0.225354	0.200417	0.173904	0.169921	0.176468	0.174468	0.206446	0.174032	0.224589	0.215799	0.177744	0.198283
6460			2-Methylacetophenone;1,4-Bis(2-ethylhexyl) sulfosuccite;Docusate hydrogen	0.0656034605429937;0.123154517803271	MS1 mz matched	421.234	23.596	0.211981	0.0614199	0.0830286	0.261174	0.178932	0.0978104	0.140168	0.0471943	0.0780732	0.211773	0.0609264	0.126158	0.0606381	0.0654328	0.060697	0.470709	0.110403	0.0263095	0.0974514	0.0898472	0.162995	0.131169	0.0816323	0.0673392	0.554025	0.604926	0.619748	0.559441
6479			trans-Resveratrol 3,4'-disulfate;trans-Resveratrol 3,5-disulfate;	1.87271770553573;1.87271770553573;	MS1 mz matched	422.962	346.409	0.129799	0.153812	0.15034	0.153692	0.168426	0.147888	0.116549	0.151256	0.120702	0.187472	0.123258	0.155724	0.13549	0.138041	0.155707	0.173416	0.140449	0.147957	0.16666	0.110327	0.138796	0.111829	0.150153	0.158624	0.136537	0.133162	0.123279	0.116757
6486	Pravastatin	0.7021			MS2 reverse	423.232	137.708	0.0129446	0.015398	0.0126935	0.0150206	0.0141103	0.0157292	0.0422536	0.0138728	0.0172283	0.164118	0.0142814	0.0765539	0.0136086	0.0168332	0.0147728	0.0414625	0.031942	0.0668416	0.0124494	0.0798607	0.0759289	0.142417	0.109208	0.053691	0.0458466	0.0502396	0.0475177	0.0493863
6512			L-Galacturonic acid calcium salt;D-Galacturonic acid calcium salt	-12.205650183254;-12.205650183254	MS1 mz matched	425.02	26.176	2.19364	3.89388	1.34615	1.74697	2.02665	1.54566	1.35239	5.15339	3.94846	4.99523	2.63134	2.94387	2.81288	4.13485	3.50896	2.01945	2.63564	1.99353	3.63893	5.0223	2.91714	1.87716	2.09211	3.27419	2.96221	3.11008	3.29171	3.15278
6524			Azafrin	-4.691784919	MS1 mz matched	425.263	42.821	0.168707	0.184279	0.119636	0.227133	0.114457	0.178112	0.322299	0.21749	0.223425	0.754637	0.251523	0.987064	0.15234	0.133241	0.215812	0.490556	0.639128	0.373285	0.119679	0.340837	0.595302	0.280314	0.835796	0.584704	0.391449	0.492133	0.357248	0.393287
6532					Unmapped	425.651	165.949	0.201102	0.201731	0.18012	0.192264	0.204378	0.194784	0.168113	0.194818	0.201632	0.223544	0.186927	0.180415	0.184437	0.201076	0.186271	0.203318	0.189693	0.208296	0.170566	0.178287	0.201384	0.17014	0.206773	0.195282	0.194953	0.199531	0.211899	0.21492
6550			5-(12-Nonadecenyl)-1,3-benzenediol;5-(10-Nonadecenyl)-1,3-benzenediol;5-(14-Nonadecenyl)-1,3-benzenediol;	6.73063215046534;6.73063215046534;6.73063215046534;	MS1 mz matched	426.316	166.375	0.336201	0.348386	0.317434	0.36171	0.340225	0.353366	0.312928	0.337325	0.364409	0.39446	0.345466	0.337882	0.310419	0.370687	0.351282	0.378617	0.346684	0.372732	0.313584	0.310635	0.346953	0.308171	0.371523	0.362696	0.356722	0.377651	0.378074	0.362549
6559					Unmapped	427.012	346.409	5.81742	6.56802	5.88631	8.00602	6.73145	6.48017	5.51076	6.55622	4.62484	7.37546	5.84242	5.90943	5.21453	6.36687	5.6794	7.57992	6.15267	5.67464	4.4072	5.23174	4.07417	5.20629	6.70718	6.58212	5.50012	5.14809	4.88626	5.28786
6564			IDP;Pseudorhodomyrtoxin;psi-Rhodomyrtoxin	-18.4499302756267;-12.8449601630694	MS1 mz matched	427.173	33.685	1.12712	0.855697	0.641088	0.583947	0.534435	0.752734	2.16988	1.02197	0.451099	6.38615	1.1799	1.20263	0.414974	1.95071	0.71195	1.67077	1.79127	1.40504	0.48938	2.67977	3.72434	0.926684	4.47009	2.03317	2.50666	2.17224	1.86474	1.25772
6570			3a,7a-Dihydroxycholanoic acid;Isohyodeoxycholic acid;3b,12b-Dihydroxy-5b-cholanoic acid;7b,12a-Dihydroxycholanoic acid;Murocholic acid;Allodeoxycholic acid;Deoxycholic acid;Ursodeoxycholic acid;Allochenodeoxycholic acid;3b,7a-Dihydroxy-5b-cholanoic acid;Isodeoxycholic acid;3b,12a-Dihydroxy-5a-cholanoic acid;7a,12b-dihydroxy-5b-Cholan-24-oic acid;3a,12b-Dihydroxy-5b-cholanoic acid;Chenodeoxycholic…	-16.9766112968261;-16.9766112968261;-16.9766112968261;-16.9766112968261;-16.9766112968261;-16.9766112968261;-16.9766112968261;-16.9766112968261;-16.9766112968261;-16.9766112968261;-16.9766112968261;-16.9766112968261;-16.9766112968261;-16.9766112968261;-16	MS1 mz matched	427.255	152.858	0.414598	2.93903	0.502966	0.44121	0.175049	0.703403	0.727389	0.875272	0.703816	3.07617	0.715847	0.60812	0.24357	1.15898	0.366691	0.695828	0.513104	0.886662	0.141126	0.635849	1.05259	0.639889	1.51527	0.735793	0.868533	0.879959	0.832611	0.763783
6571			Schidigeragenin B;Spirostane-3,6-dione;25-Hydroxyvitamin D3-26,23-lactone;4,4'-Diapolycopenedial	-24.8890560137537;-24.8890560137537;-24.8890560137537;24.5171579243052	MS1 mz matched	427.278	46.933	0.207557	0.363482	0.439843	0.421336	0.186915	0.216393	0.433584	0.267933	0.286334	0.830388	0.459104	0.86787	0.327804	0.308668	0.175409	0.594873	0.438553	0.339251	0.248819	0.320616	0.685486	0.316	0.662854	0.501545	0.382132	0.327038	0.475711	0.512827
6572			4,4'-Diapolycopenedial	15.87357552	MS1 mz matched	427.278	80.119	0.272825	0.228608	0.167857	0.125387	0.125209	0.378031	0.0882517	0.107104	0.0778333	0.371116	0.166398	0.14152	0.217959	0.125856	0.204194	0.344841	0.224238	0.160991	0.110171	0.07757	0.166653	0.0824817	0.291465	0.217605	0.175234	0.228351	0.188378	0.1544
6577					Unmapped	427.83	55.1375	0.127123	0.153759	0.137021	0.149191	0.129603	0.129924	0.106703	0.131779	0.101302	0.152546	0.154426	0.147688	0.13393	0.154873	0.139149	0.144077	0.125702	0.13372	0.106644	0.11231	0.134907	0.106993	0.145548	0.14116	0.140722	0.162	0.149999	0.157153
6603			lamotrigine-2-N-glucuronide;Benzofep	16.2543874165579;-22.3453451421253	MS1 mz matched	429.075	228.569	0.0036696	0.00830637	0.00622729	0.00524866	0.00267102	0.00723274	0.0495673	0.0731123	0.0676225	0.183225	0.0684027	0.0304402	0.0556236	0.073033	0.053866	0.0243012	0.0265145	0.00596398	0.0498986	0.013094	0.0556033	0.00945455	0.0113976	0.0213289	0.0385481	0.0316028	0.038072	0.0355964
6607			Mammea E/BB;Mammea E/BA;Melleolide H;Armillarilin;Athamantin	-7.32986100916923;-7.32986100916923;-7.32986100916923;-7.32986100916923;-7.43841457629987	MS1 mz matched	429.189	40.536	6.0525	5.61089	4.09862	4.75577	6.80804	7.93637	16.6817	6.48693	5.15093	59.2199	6.06296	26.2742	5.66615	15.4115	8.14234	17.8785	17.8149	10.5864	2.4377	39.2361	29.1099	18.1765	29.2288	34.4487	16.7269	18.0241	17.43	17.25
6610					Unmapped	429.255	205.205	0.00465921	0.0400432	0.0163014	0.00282183	0.0058326	0.0100231	0.0303881	0.0360752	0.0207054	0.116564	0.0308819	0.0732881	0.00900904	0.0290706	0.0147258	0.0175113	0.0198054	0.0239118	0.00448013	0.0449406	0.0306158	0.0269493	0.0522057	0.0366963	0.0291486	0.0328061	0.0259741	0.0323073
6612			MG(0:0/24:6(6Z,9Z,12Z,15Z,18Z,21Z)/0:0);Australigenin;25-Hydroxyvitamin D3-26,23-lactol;24-Oxo-1alpha,25-dihydroxyvitamin D3;Schidigeragenin C;7 alpha-Hydroxy-3-oxo-4-cholestenoate;MG(24:6(6Z,9Z,12Z,15Z,18Z,21Z)/0:0/0:0);Barogenin;Nuatigenin;(20S,22S,25S)-22,25-Epoxyfurost-5-ene-3beta,26-diol;Convallamarogenin;Hecogenin;Ruscogenin;2,22-Dideoxy-3-dehydroecdysone;7alpha-Hydroxy-3-oxo-4-cholestenoat…	-16.9873549581868;-16.9873549581868;-16.9873549581868;-16.9873549581868;-16.9873549581868;-16.9873549581868;-16.9873549581868;-16.9873549581868;-16.9645809759806;-16.9645809759806;-16.9645809759806;-16.9645809759806;-16.9645809759806;-16.9645809759806;-16	MS1 mz matched	429.294	77.117	5.28326	8.7564	3.54888	2.40443	2.14723	4.52051	0.707709	2.26618	2.84687	4.18404	3.92083	1.4209	4.69224	3.55362	5.89433	2.19592	2.0501	1.76429	2.68984	0.767021	1.45249	0.938241	2.72321	3.28867	2.89212	3.11187	3.34803	2.58572
6613					Unmapped	429.294	100.439	0.58073	0.845953	0.373044	0.526195	0.515381	0.82872	0.198002	0.317913	0.389912	0.994427	0.710989	0.343051	1.18499	0.601183	1.47672	0.737445	0.767305	0.33367	0.368053	0.184336	0.451844	0.175792	0.602097	0.622987	0.585816	0.720881	0.591217	0.459892
6627			Oxynarcotine;	-7.04730025097004;	MS1 mz matched	430.155	101.263	1.43235	1.28046	0.741943	0.616367	0.439219	0.719445	0.466991	2.46746	2.48011	1.024	1.31613	0.361871	1.32621	5.99313	3.4809	0.67439	0.905022	0.249779	5.20381	0.193563	0.726541	0.235728	0.392423	0.663768	2.02402	2.24452	2.33264	1.57893
6660			9-Hydroxy-7-megastigmen-3-one glucoside;Blumenol C glucoside;	0.528189631861153;0.528189631861153;	MS1 mz matched	431.235	130.797	0.0438958	0.0603479	0.0381397	0.0607868	0.0401074	0.0596471	0.0639478	0.0487791	0.0471023	0.0897085	0.0486188	0.131554	0.0959411	0.0544392	0.084188	0.106959	0.043187	0.0802981	0.0311571	0.0461763	0.064414	0.109077	0.138953	0.0809587	0.0735954	0.0692598	0.0823691	0.0739384
6662			3-Hydroxy-8'-apo-epsilon-caroten-8'-al;beta-Citraurin;4,4'-Diaponeurosporenic acid;beta-Citraurin;3-Hydroxy-beta-apo-8'-carotel	17.2857993813064;17.2857993813064;17.3563530007915;17.3563530007915	MS1 mz matched	431.31	85.453	17.9108	15.0823	7.03684	25.9449	24.5061	9.77341	4.06637	8.80923	13.771	8.03494	18.4869	1.40789	64.7841	35.547	109.196	4.52608	5.4781	3.89049	11.8222	1.84375	2.09084	2.13549	5.71079	4.13921	16.7918	18.1602	10.446	11.7647
6686			Flunisolide;Flunisolide;Flunisolide anhydrous;Dexamethasone acetate anhydrous;Triamcinolone acetonide;Paramethasone acetate;9alpha-Fluoro-6alpha-methylprednisolone 21-acetate	-12.2599531926484;-12.3361825658405;-12.3361825658405;-12.3361825658405;-12.3361825658405;-12.3361825658405	MS1 mz matched	433.205	43.6375	0.0901402	0.113217	0.0445761	0.0949751	0.120329	0.157103	0.0947591	0.0650864	0.160689	0.382641	0.0742559	0.149988	0.105396	0.172834	0.136762	0.18878	0.258842	0.150274	0.0905722	0.260873	0.322556	0.0952952	0.236445	0.23167	0.1862	0.161391	0.177255	0.216238
6688			Phorbol 13-butanoate;Ajugarin I;Clerodin;3-Deoxycaryoptinol;Nigakilactone C;Quassin	-3.59394376950674;-3.59394376950674;-3.59394376950674;-3.59394376950674	MS1 mz matched	433.229	234.281	0.167933	0.158784	0.100908	0.143849	0.114865	0.0842621	0.114903	0.184507	0.137323	0.102741	0.122892	0.0693175	0.216714	0.22516	0.166828	0.138332	0.134062	0.0871432	0.18704	0.120922	0.157164	0.081222	0.108949	0.140344	0.126002	0.130154	0.127865	0.133536
6689			LPA(0:0/18:2(9Z,12Z));LPA(18:2(9Z,12Z)/0:0);Glutathionylspermidine;N1-(gamma-L-Glutamyl-L-cysteinyl-glycyl)-spermidine	-23.8117641542331;-23.8117641542331;4.37555025417988	MS1 mz matched	433.229	175.287	0.13196	0.15517	0.157642	0.103471	0.119537	0.147348	0.138972	0.212817	0.183837	0.157211	0.223223	0.0943437	0.234994	0.24041	0.229018	0.139588	0.1832	0.110823	0.220485	0.0772486	0.14951	0.107688	0.116386	0.0828988	0.151969	0.14696	0.180066	0.193616
6691			Butyl oleate sulfate;	7.17963132088311;	MS1 mz matched	433.273	102.34	0.177533	0.169963	0.12424	0.202169	0.168964	0.492617	0.248519	0.302411	0.193767	0.582123	0.210813	0.218132	0.147971	0.191269	0.156585	0.30217	0.236669	0.227237	0.133226	0.226063	0.197156	0.200426	0.277216	0.217858	0.214375	0.230666	0.210552	0.265627
6703			Cadabicine;Cryogenine;Lythran-12-one, 4'',5''-dimethoxy-2'-hydroxy-, (10-alpha)-;Vertine	-16.0210173838026;9.72829790850503	MS1 mz matched	434.209	131.691	0.0475926	0.0680891	0.0417033	0.0547629	0.0459241	0.0671443	0.065813	0.0535224	0.0551415	0.0784453	0.0707978	0.156412	0.0807266	0.0492708	0.111958	0.104322	0.0555738	0.1177	0.0385511	0.0425163	0.0615895	0.12162	0.107144	0.0690969	0.081984	0.0785368	0.0831228	0.0820914
6726	1-Oleoyl-sn-glycerol 3-phosphate	0.9864			MS2 forward	435.244	175.294	0.147952	0.180288	0.182366	0.124144	0.173617	0.139981	0.146014	0.210518	0.207732	0.120365	0.174484	0.087716	0.212985	0.232462	0.23934	0.128205	0.142644	0.132042	0.222816	0.089345	0.140951	0.123246	0.123331	0.0839523	0.160171	0.170109	0.153149	0.170859
6732	Lithocholic acid	0.9894			MS2 forward	435.304	67.529	0.188735	1.60133	0.130195	0.158401	0.125758	0.197959	0.105885	0.134832	0.11185	0.249909	0.105505	0.136478	0.0939678	0.149483	0.10979	0.131838	0.106289	0.123244	0.108581	0.0985979	0.136871	0.075962	0.164707	0.149484	0.172837	0.202794	0.183247	0.143371
6752			Sertaconazole;	9.13721817397058;	MS1 mz matched	436.767	320.006	0.146768	0.174895	0.159051	0.195986	0.174606	0.150561	0.130619	0.179513	0.163003	0.211395	0.187454	0.16535	0.159046	0.159289	0.152709	0.196598	0.18344	0.164079	0.120929	0.129495	0.148922	0.131488	0.158537	0.187596	0.165499	0.158982	0.144973	0.142958
6756					Unmapped	436.921	346.935	1.03424	1.06608	0.953679	0.995709	1.03723	1.02888	1.04008	1.08157	1.03797	1.15318	1.07978	1.00791	0.999516	1.06101	1.10023	1.03682	1.0498	1.11837	1.02365	1.0023	1.043	0.947068	1.06955	0.979	0.954628	1.06172	1.07285	1.12114
6760			Pyrazolate;4-(2,4-Dichlorobenzoyl)-1,3-dimethyl-5-pyrazolyl p-toluenesulfote	-20.09037014	MS1 mz matched	437.007	350.849	0.0977464	0.0946458	0.0904107	0.0825586	0.0843967	0.0954482	0.0606327	0.0746556	0.0755561	0.0874763	0.0763582	0.0918335	0.0831463	0.0933311	0.0874472	0.093646	0.0761686	0.0835987	0.0817889	0.0779077	0.0814061	0.0699941	0.0661702	0.105132	0.0708776	0.0660608	0.0711234	0.0711566
6766			Doxapram;Pleuromutilin;Pleuromulin;Cornudentanone;F4-Neuroprostane (4-series);F4-Neuroprostane (7-series)	8.65027549602767;-17.4492108990725;-17.4492108990725;-17.4492108990725;-17.4492108990725	MS1 mz matched	437.247	129.141	0.0657425	0.0983099	0.0777512	0.083406	0.0329307	0.0920131	0.16959	0.0979865	0.122468	0.221719	0.117899	0.43252	0.141965	0.0783706	0.208093	0.312209	0.115154	0.223849	0.0519624	0.0527458	0.157915	0.28167	0.381369	0.210039	0.160681	0.15487	0.161467	0.173741
6781			N-Desmethyl-p-O-sulfate rosiglitazone;N-Desmethyl-o-O-sulfate rosiglitazone;	-8.63521960355239;-8.63521960355239;	MS1 mz matched	438.04	23.607	0.109463	0.0471808	0.0532005	0.0324688	0.0480407	0.0271228	0.0125805	0.08492	0.0778852	0.0198138	0.0780127	0.0582852	0.0532256	0.0554875	0.0741789	0.0368836	0.0543872	0.0417167	0.0744849	0.0305392	0.0518263	0.0359845	0.0152302	0.0409454	0.0594093	0.0631896	0.0609185	0.046031
6793					Unmapped	438.9	347.596	0.614895	0.584796	0.532568	0.538236	0.611661	0.533039	0.601366	0.58756	0.613512	0.679274	0.59959	0.50896	0.581083	0.596254	0.59332	0.563903	0.644775	0.633697	0.546562	0.597356	0.604972	0.538019	0.53823	0.555247	0.519968	0.617579	0.607149	0.646317
6800			Tirofiban;Tirofiban	-12.4774411985962;-12.4933416168893	MS1 mz matched	439.219	44.343	0.324568	0.490081	0.350572	0.865114	1.00556	0.397288	0.445667	0.494969	0.417391	0.309294	0.387071	0.354728	0.626908	0.530009	0.655248	0.466675	0.679511	0.322346	0.503956	0.382598	0.373178	0.404863	0.394954	0.399379	0.587585	0.540432	0.471155	0.3532
6803			Camelledionol;13'-Hydroxy-alpha-tocotrienol;17-[[3-(1-Pyrrolidinyl)propyl]imino]androst-5-en-3beta-ol acetate	15.2383770082762;15.2383770082762;-10.3211084700156	MS1 mz matched	439.336	92.3295	0.211441	0.390924	0.250239	0.225725	0.222771	0.295938	0.138341	0.402492	0.249503	0.309921	0.210383	0.192134	0.249354	0.389853	0.41616	0.263095	0.321012	0.191129	0.315575	0.250335	0.198823	0.119321	0.245325	0.345491	0.322654	0.282829	0.284816	0.242706
6815			Platensimycin;(-)-Platensimycin	2.972544004	MS1 mz matched	440.475	165.887	0.149559	0.152324	0.138142	0.157642	0.151866	0.152361	0.132712	0.145948	0.150647	0.169235	0.155244	0.152006	0.141132	0.156151	0.148651	0.166634	0.155085	0.152713	0.133408	0.143897	0.155959	0.127829	0.150307	0.158865	0.148246	0.149676	0.161977	0.1499
6817					Unmapped	440.853	349.509	0.535434	0.551519	0.479826	0.486036	0.574923	0.535175	0.546005	0.552332	0.475397	0.648526	0.51835	0.504772	0.485772	0.532962	0.630331	0.534944	0.516179	0.505451	0.498642	0.508963	0.551134	0.406832	0.552617	0.555937	0.517422	0.513354	0.662562	0.528597
6823			Prepacifenol epoxide	23.45399279	MS1 mz matched	440.965	351.481	0.109209	0.1132	0.104856	0.0936596	0.0938405	0.117261	0.0792071	0.0919541	0.0957085	0.0883126	0.0924618	0.0961416	0.097504	0.0861915	0.0972461	0.0983374	0.0854442	0.0906382	0.0926177	0.0886368	0.0949064	0.0854894	0.0865564	0.104569	0.0894859	0.0811759	0.0897853	0.080826
6836			Pectachol;3-O-Acetylepisamarcandin;Cinobufagin	-3.69486361137124;-3.69486361137124;-3.60712787643014	MS1 mz matched	441.234	167.907	0.010826	0.133866	0.0361325	0.00838625	0.0102565	0.0138541	0.0456285	0.040998	0.0417851	0.176088	0.0516049	0.098002	0.0121276	0.0565131	0.0160848	0.0170602	0.0187557	0.0656522	0.00657053	0.0876372	0.0301342	0.0408861	0.090223	0.0337905	0.0594161	0.0515542	0.0726173	0.0454046
6853			Quetiapine;Quetiapine;2-[2-(4-Dibenzo[b,f][1,4]thiazepin-11-yl-1-piperazinyl)ethoxy]ethanol	16.317438915455;16.4419298441388	MS1 mz matched	442.186	286.417	0.0374173	0.0404286	0.0288525	0.0566299	0.0522541	0.0384817	0.0287447	0.0417855	0.0574394	0.0503917	0.0224353	0.0622784	0.0325242	0.036867	0.0530345	0.106185	0.0860955	0.122594	0.0366871	0.0701529	0.0463457	0.0434688	0.109889	0.0812641	0.0576586	0.0626949	0.0581472	0.0500347
6857	Ascorbyl stearate	0.7305			MS2 reverse	442.284	49.0185	0.0610082	0.0626319	0.0446332	0.0541935	0.0466254	0.0611265	0.0626735	0.0535293	0.0593229	0.0254685	0.0685617	0.0848134	0.134454	0.0888576	0.00933028	0.107236	0.107606	0.0495536	0.0408581	0.0580974	0.0450427	0.0646963	0.0977408	0.0483666	0.0584147	0.0568947	0.0565613	0.0643776
6866					Unmapped	442.957	346.288	0.452056	0.461331	0.456167	0.526824	0.497687	0.457663	0.459404	0.493624	0.367753	0.61372	0.360321	0.430026	0.413148	0.459941	0.514573	0.616651	0.503134	0.52471	0.414371	0.375132	0.423261	0.466757	0.471758	0.478816	0.453477	0.432057	0.408787	0.425896
6869			Kanzonol N;O-Ethylcubebin;Glicoisoflavanone;5,7-Dihydroxy-3',4'-dimethoxy-5'-prenylflavanone;12-Dehydroporson;Schizandrin C;Wuweizisu C	-5.95719531693884;-5.95719531693884;-5.95719531693884;-5.95719531693884;-5.95719531693884;-5.98713079264127	MS1 mz matched	443.167	39.169	0.713373	0.813431	0.484352	0.581557	1.12067	1.19041	2.13147	1.14211	0.866052	8.10195	0.846397	7.2735	0.289214	0.538939	0.981669	0.952761	1.59183	2.37691	0.224984	2.82448	1.46201	1.11967	2.55935	2.3051	1.96587	2.23453	2.21524	2.15573
6874	Ethynodiol diacetate	0.9628			MS2 reverse	443.25	205.506	0.00448958	0.0380805	0.0142558	0.00378096	0.00424352	0.00941383	0.0221238	0.041315	0.0168107	0.369093	0.0309984	0.140421	0.0068886	0.0219019	0.0156283	0.018139	0.0199071	0.0262281	0.0056693	0.0516061	0.0353351	0.0216839	0.0749748	0.0589057	0.0345353	0.0316398	0.0297806	0.0304802
6878					Unmapped	443.318	165.911	0.156514	0.159361	0.141348	0.169865	0.157413	0.149438	0.134391	0.146115	0.15114	0.187072	0.154914	0.143279	0.140566	0.165363	0.153775	0.171262	0.155666	0.16165	0.12556	0.148264	0.152188	0.137416	0.164796	0.169244	0.152669	0.16567	0.158094	0.161269
6879	Cholecalciferol (Vitamin D3)	0.9309			MS2 reverse	443.346	39.0115	0.0824642	0.33069	0.191186	0.147586	0.122639	0.165069	0.0508033	0.131659	0.0528992	0.0535953	0.0491964	0.0621601	0.0751032	0.0976201	0.0292345	0.0792603	0.0421231	0.0999486	0.0787723	0.0532111	0.0813893	0.0737977	0.103387	0.0701262	0.0835298	0.0834702	0.0603186	0.0871548
6892					Unmapped	444.649	166.284	0.404577	0.405756	0.373491	0.404757	0.409747	0.404096	0.362995	0.389813	0.430286	0.454177	0.411769	0.395427	0.379088	0.414099	0.418106	0.432281	0.410835	0.426055	0.352254	0.367358	0.403126	0.359049	0.442628	0.420732	0.418573	0.419483	0.418764	0.4183
6907			Thioproperazine;Yangambin;Lirioresinol-B dimethyl ether;Estrone glucuronide;Estrone 3-glucuronide;Estrone beta-D-glucuronide	13.4080110179782;-15.9123574246721;-15.9123574246721	MS1 mz matched	445.183	43.764	1.50003	1.29891	0.780528	1.54733	3.28793	2.33454	5.55318	2.54767	1.73298	20.5151	2.25291	26.9554	0.578865	0.954362	1.71198	3.29989	4.81339	8.01566	0.566919	7.15489	4.32505	3.64997	8.69151	10.1838	5.8704	5.42093	5.52223	5.29652
6908			Pravastatin;Pravastatin	13.8987723195571;13.9070223627204	MS1 mz matched	445.219	130.137	0.0527649	0.0763414	0.0592836	0.0741902	0.0511287	0.0841123	0.0988097	0.0632059	0.059573	0.189545	0.0673206	0.205326	0.0929396	0.0684492	0.0976447	0.141726	0.0634466	0.114515	0.0324415	0.0890834	0.105829	0.200869	0.224416	0.129529	0.116317	0.107713	0.117889	0.110094
6911					Unmapped	445.289	133.06	0.733084	0.46923	0.739214	0.379506	0.29496	0.620047	0.0636754	0.208927	0.1948	0.199551	0.142295	0.186082	0.513128	0.28039	0.453124	0.858723	0.772096	1.01839	0.37295	0.39468	0.648133	0.518927	0.606739	0.323708	0.442793	0.476262	0.468038	0.439865
6912			3-Hydroxysintaxanthin;	7.88540056706773;	MS1 mz matched	445.315	166.375	0.447433	0.454934	0.407945	0.435135	0.470199	0.452937	0.391947	0.437737	0.457884	0.517858	0.469274	0.432483	0.413611	0.463684	0.460633	0.504092	0.45531	0.459159	0.404122	0.420337	0.463549	0.412454	0.476122	0.472122	0.446614	0.482	0.465599	0.452651
6913			3-Glucosyl-2,3',4,4',6-pentahydroxybenzophenone;Methyl aklanote;Aklanonic acid methyl ester;AAME;Methyl [4,5-dihydroxy-9,10-dioxo-3-(3-oxopentanoyl)-9,10-dihydroanthracen-2-yl]acetate;Aklaviketone;Methyl (1R,2R)-2-ethyl-2,5,7-trihydroxy-4,6,11-trioxo-1,2,3,4,6,11-hexahydrotetracene-1-carboxylate	-17.6738607134659;-18.2760339056815;-18.2760339056815	MS1 mz matched	445.324	47.593	0.357857	0.693119	0.422752	0.369258	0.565904	0.321727	0.0672259	0.174384	0.164062	0.141338	0.0700594	0.114314	0.286323	0.107539	0.123215	0.229079	0.25749	0.233217	0.0655153	0.296895	0.218293	0.173487	0.263798	0.183043	0.184381	0.303659	0.317784	0.219359
6934			L-Galacturonic acid calcium salt;D-Galacturonic acid calcium salt	-12.205650183254;-12.205650183254	MS1 mz matched	447.002	26.294	0.580557	0.759605	0.389817	0.496944	0.616133	0.410705	0.388481	0.882553	0.727347	0.757152	0.686544	0.580523	0.546349	0.905998	0.658523	0.523037	0.631349	0.600658	0.703605	0.721515	0.573233	0.49397	0.588352	0.646258	0.67773	0.717368	0.673794	0.605706
6937			Piperenol C;Isosakuranin;Puddumin A;7-Hydroxy-8-O-methylaloin B;Aromadendrin 4'-methyl ether 7-rhamnoside;Chalconosakuranetin;Sakuranin;NSC 407308	4.58118888373965;4.58118888373965;4.58118888373965;4.58118888373965;4.58118888373965;4.58118888373965;4.6860680296232	MS1 mz matched	447.128	47.628	0.893264	3.00906	6.63537	2.64495	3.78874	2.51361	2.83372	5.89094	9.94519	0.917203	2.86568	6.76405	3.65581	3.55047	2.72913	3.14719	4.45999	2.68603	3.31128	2.95456	4.3745	3.94563	3.01084	2.47997	2.91747	3.98228	4.41599	5.24008
6938			5-Hydroxy, 6-methoxy duloxetine sulfate;Erysothiopine;S-Succinylglutathione	2.76907215971906;2.76907215971906;12.5276375651952	MS1 mz matched	447.127	84.5835	1.46464	1.20001	1.70979	1.59571	1.64133	1.16671	1.26115	2.62568	2.70076	1.35047	0.826906	2.80717	0.983476	1.73825	1.10364	1.30859	1.73467	1.1891	1.33527	0.843826	1.68639	0.979381	1.26834	1.23831	1.45202	1.92208	1.51596	1.34841
6947			Porrigenin A;Asperagenin;Convallagenin A;Digitogenin;2-Deoxyecdysone	8.61529643227793;8.61529643227793;8.55841678771572;8.55841678771572;8.55841678771572	MS1 mz matched	447.323	23.6315	0.164392	0.133091	0.0948162	0.102573	0.0727613	0.0366219	0.0234259	0.105817	0.126427	0.0485806	0.0644373	0.0146831	0.140994	0.0678094	0.238903	0.060293	0.0451703	0.0264417	0.025692	0.0108735	0.0170469	0.0210308	0.00907775	0.00649091	0.0393695	0.0503702	0.0432736	0.0436459
6948			2-Deoxycastasterone;6-Deoxodolichosterone;Teasterone;Typhasterol	-16.1925166216938;-16.1925166216938;-16.281730136761;-16.281730136761	MS1 mz matched	447.34	47.6925	0.106263	0.313344	0.271768	0.124823	0.102632	0.122731	0.0400612	0.174495	0.0710581	0.145191	0.0714099	0.0802015	0.0913686	0.0911778	0.0886555	0.0996645	0.0599895	0.0635084	0.0958934	0.136298	0.102115	0.107521	0.120919	0.106853	0.102241	0.0730636	0.138629	0.11534
6959			Cyanidin 3-glucoside;Cyanidin 3-galactoside;Cyanidin 7-glucoside;Cyanidin 4'-glucoside;Chrysanthemin;Cyanidin 3-O-glucoside;Cyanidin 3-O-beta-D-glucoside;Cyanidin 3-O-galactoside;Cyanidin 3-O-beta-D-galactoside;Cyanidin 5-O-glucoside	23.0336380057696;23.0336380057696;23.0336380057696;23.0336380057696;23.0035777553337;23.0035777553337;23.0035777553337	MS1 mz matched	448.119	22.9	0.0591629	0.0518299	0.0404842	0.0409647	0.0411854	0.0431731	0.0695869	0.131534	0.476538	0.283532	0.115427	0.119195	0.363145	0.273004	0.545645	0.0730466	0.108661	0.0872077	0.116087	0.101398	0.114802	0.0731094	0.261296	0.207209	0.103123	0.120282	0.100008	0.11283
6962			Bis-N-butyl phthalate;	-2.45344855248115;	MS1 mz matched	448.166	36.986	0.162611	0.165959	0.214952	0.16477	0.149664	0.147032	0.190115	0.11988	0.150022	0.26362	0.106949	0.260224	0.146111	0.171641	0.106707	0.251926	0.253122	0.187076	0.14768	0.19103	0.425954	0.139681	0.218748	0.253048	0.218796	0.231334	0.21974	0.23581
6968	Glycochenodeoxycholate	0.9989			MS2 forward	448.299	196.812	0.373888	0.42288	0.195739	0.104962	0.0375506	0.208001	0.0693981	0.209019	0.0198152	0.19244	0.0245887	0.046906	0.0303457	0.151563	0.0590486	0.0833683	0.0314145	0.104673	0.0118176	0.157187	0.104295	0.104081	0.0432093	0.0705071	0.119443	0.137797	0.0870078	0.096408
6985			Nutriacholic acid;9'-Carboxy-alpha-chromanol;7-Hydroxy-3-oxocholanoic acid;D8'-Merulinic acid A;7a-Hydroxy-3-oxo-5b-cholanoic acid;12-Ketodeoxycholic acid;Bis(2-ethylhexyl)phthalate;Di(2-ethylhexyl)phthalate;Dioctyl phthalate;DEHP;3alpha,12alpha-Dihydroxy-5beta-chol-6-enoate;Di-n-octyl phthalate;Bis(n-octyl) phthalate;Dioctyl 1,2-benzenedicarboxylate;Diisooctyl phthalate;Apocholic acid;3alpha,12a…	-15.3985498777198;-15.3985498777198;-15.3985498777198;-15.3985498777198;-15.3985498777198;-15.3985498777198;-15.3736961183257;-15.3736961183257;-15.3736961183257;-15.3736961183257;-15.3736961183257	MS1 mz matched	449.285	108.429	0.384195	4.22338	0.524822	0.387913	0.176807	0.708115	0.618555	0.550653	0.315183	3.54523	0.401203	0.678725	0.217739	0.592507	0.392287	0.526715	0.345345	0.855802	0.152796	0.612339	0.885395	0.878128	1.11223	0.805757	0.796321	0.857763	0.909764	0.781966
6997			LPA(0:0/18:2(9Z,12Z));LPA(18:2(9Z,12Z)/0:0);Glutathionylspermidine;N1-(gamma-L-Glutamyl-L-cysteinyl-glycyl)-spermidine	-23.8117641542331;-23.8117641542331;4.37555025417988	MS1 mz matched	450.255	182.959	0.0169001	0.0211174	0.0160961	0.0164144	0.0151117	0.0130335	0.0167716	0.0594166	0.0252953	0.0314708	0.019408	0.0170044	0.0253738	0.0189872	0.0339341	0.0189791	0.0168236	0.0155136	0.0474693	0.00730119	0.0155761	0.00957868	0.0122578	0.0154386	0.0171516	0.0197101	0.0192651	0.0210041
7010					Unmapped	450.973	346.409	6.63635	6.79015	6.22341	6.95147	7.10682	6.81295	6.33251	7.15492	6.18457	7.73126	6.73116	6.69549	6.19322	6.85547	6.58622	7.43446	6.78706	6.96025	5.77695	6.10695	6.57962	5.77474	7.12148	7.49314	6.75927	6.37768	5.91651	6.73731
7034			Zuclopenthixol;	0.970166234132701;	MS1 mz matched	452.136	101.263	0.331335	0.261083	0.0744416	0.165501	0.131763	0.197657	0.132177	0.350481	0.35888	0.221021	0.293342	0.0809923	0.161931	0.736709	0.403259	0.174041	0.212409	0.0809827	0.601187	0.0354519	0.174883	0.0507825	0.109624	0.139169	0.357783	0.368272	0.421996	0.206777
7037			Delcosine	-16.9875662	MS1 mz matched	452.258	107.468	0.123931	0.930671	0.103606	0.124395	0.0560922	0.235186	0.204422	0.143979	0.104921	1.08737	0.110467	0.212926	0.0375637	0.154942	0.0780382	0.183817	0.103195	0.270271	0.0331694	0.107464	0.260882	0.212769	0.335319	0.258633	0.225199	0.246584	0.206411	0.161999
7038	1-Palmitoyl-2-hydroxy-sn-glycero-3-phosphoethanolamine	0.9565			MS2 forward	452.272	181.855	1.59771	2.02965	2.01381	1.91011	1.81406	1.46201	3.17789	1.92044	2.51823	2.27527	2.81529	1.63569	2.21174	2.38888	2.56738	2.69103	2.57882	2.70883	2.01616	1.386	1.94371	2.15691	3.48775	1.96568	2.18426	2.40428	2.36715	2.20005
7061					Unmapped	453.291	83.991	0.463573	0.644312	0.380514	0.556684	0.503559	0.249875	0.251524	0.270297	0.336497	0.269331	0.359461	0.152805	0.953271	0.382677	1.39611	0.156938	0.185803	0.153066	0.248914	0.101904	0.0861951	0.155647	0.190412	0.153832	0.400976	0.589568	0.284778	0.425764
7066			Nb-Arachidoyltryptamine;Kimycin D	-11.249089916931;1.98663560055237	MS1 mz matched	453.387	46.2055	0.102039	0.0175822	0.0776741	0.0447194	0.0831302	0.167129	0.124981	0.11233	0.0931612	0.0830345	0.0779206	0.181307	0.113573	0.161273	0.0331863	0.155475	0.153204	0.180794	0.106175	0.0527942	0.216234	0.116789	0.209664	0.0981739	0.139396	0.173986	0.127792	0.103246
7092					Unmapped	455.309	102.276	0.182933	0.726436	0.186295	0.296251	0.370836	0.721297	0.206565	0.61038	0.279206	0.297817	0.0850271	0.530166	0.130084	0.138587	0.328491	0.0750616	0.260764	0.480024	0.113817	0.227367	0.191725	0.0603645	0.154571	0.142929	0.278753	0.378264	0.25966	0.187075
7099					Unmapped	455.861	55.887	0.4035	0.433145	0.396337	0.367583	0.445827	0.37116	0.358067	0.381847	0.397137	0.44712	0.419499	0.349126	0.402414	0.394318	0.419445	0.434106	0.402273	0.431316	0.362626	0.325568	0.390959	0.357171	0.426228	0.403782	0.397944	0.405015	0.415659	0.4301
7115			Pelargonidin 3-rhamnoside;	8.25352873839567;	MS1 mz matched	457.146	62.413	0.0634032	0.330162	0.0509089	0.0616963	0.0607465	0.0988568	0.0930982	0.0928003	0.0968605	1.01779	0.0963864	0.271604	0.0464066	0.103452	0.0709401	0.121365	0.119946	0.14258	0.0755726	0.391667	0.29172	0.080251	0.263972	0.333331	0.156739	0.16664	0.164452	0.171297
7119					Unmapped	457.219	37.856	0.097583	0.0705571	0.0225711	0.0583942	0.0327535	0.114759	0.0317752	0.0433892	0.0401875	0.110523	0.0488597	0.200554	0.0508777	0.0253513	0.041885	0.0841914	0.126521	0.310874	0.0225007	1.46033	0.211404	0.116615	0.131751	0.143375	0.256388	0.226313	0.191906	0.203376
7120	1-Oleoyl-L-.alpha.-lysophosphatidic acid	0.9876			MS2 forward	457.229	231.054	0.238186	0.282175	0.161013	0.274425	0.206463	0.159186	0.0921349	0.103837	0.136393	0.0675504	0.096464	0.0615252	0.243277	0.177673	0.231115	0.190758	0.101293	0.167519	0.0993339	0.0736691	0.0915932	0.055478	0.0677748	0.094405	0.137016	0.138245	0.146946	0.143953
7121			[6]-Gingerdiol 4'-O-beta-D-glucopyranoside;[6]-Gingerdiol 5-O-beta-D-glucopyranoside;Astemizole	7.03478203016952;7.03478203016952;14.4168596842831	MS1 mz matched	457.255	37.188	0.0591001	0.0491566	0.0317297	0.0320601	0.0284704	0.0808793	0.108381	0.0375426	0.0758779	0.24345	0.0945737	0.439469	0.0278153	0.0448258	0.0431491	0.0746289	0.0522812	0.230655	0.0212405	0.443459	0.163898	0.104331	0.148489	0.334478	0.177873	0.204166	0.177124	0.21557
7124					Unmapped	457.324	99.719	0.286713	1.30947	0.222236	0.486336	0.298321	0.612948	0.250656	0.623674	0.549975	0.405825	0.175922	0.348708	0.3083	0.381362	0.780406	0.187728	0.279851	0.218074	0.40662	0.172001	0.464823	0.151466	0.27356	0.178754	0.478974	0.434727	0.404428	0.416913
7125			2-(Methoxycarbonyl)-5-methyl-2,4-bis(3-methyl-2-butenyl)-6-(2-methyl-1-oxopropyl)-5-(4-methyl-3-pentenyl)cyclohexanone;(3beta,17alpha,23S)-17,23-Epoxy-3,29-dihydroxy-27-norlanost-8-en-24-one;(3beta,5alpha,9alpha,22E,24R)-3,5,9-Trihydroxy-23-methylergosta-7,22-dien-6-one;	-7.87625577457854;-7.87625577457854;-7.87625577457854;	MS1 mz matched	457.325	46.982	0.316203	0.545843	0.451846	0.305971	0.365143	0.455465	0.28015	0.482104	0.393973	0.589794	0.522689	0.268478	0.271871	0.42144	0.497391	0.294801	0.223395	0.206512	0.249906	0.232735	0.298312	0.179472	0.338525	0.307504	0.323339	0.354472	0.360076	0.334885
7151			N-Desmethyl vandetanib;CDP-N-methylethanolamine	-11.8385271632602;20.8009111538018	MS1 mz matched	459.086	184.796	0.0135762	0.00527215	0.0105287	0.00771315	0.00922389	0.00546916	0.00630873	0.00764962	0.00883798	0.0084122	0.0100972	0.00974896	0.0159101	0.0315155	0.0229824	0.0315652	0.0327347	0.109348	0.00678639	0.0655812	0.036108	0.0200326	0.0692041	0.0842156	0.0328568	0.0339013	0.0322481	0.0317393
7156			Alvimopan;3beta-Hydroxy-16-phosphonopregn-5-en-20-one monoethyl ester;(3beta-Hydroxy-20-oxopregn-5-en-16-yl)phosphonic acid monoethyl ester	-0.489114310186981;-4.47861918992775	MS1 mz matched	459.198	137.711	0.0162051	0.0256153	0.0182101	0.0221594	0.0162074	0.0202891	0.0405114	0.0208317	0.0237244	0.141558	0.0235282	0.06978	0.0242258	0.0242227	0.0316407	0.0378895	0.0314569	0.0696384	0.0114605	0.0770386	0.0699903	0.135148	0.106976	0.0513884	0.0441758	0.0488694	0.0418345	0.0444458
7157					Unmapped	459.195	35.105	0.0671999	0.0740537	0.0667139	0.0947515	0.0595989	0.101799	0.0703391	0.0339222	0.0455821	0.193293	0.0506984	0.127145	0.0531253	0.104406	0.0740425	0.0892789	0.0682854	0.10913	0.0560799	0.190188	0.104802	0.0984734	0.15052	0.242798	0.115768	0.105896	0.0936914	0.0743398
7174			N-Desmethyl-p-O-sulfate rosiglitazone;N-Desmethyl-o-O-sulfate rosiglitazone;	-8.63521960355239;-8.63521960355239;	MS1 mz matched	460.022	23.613	0.050764	0.0193235	0.0277101	0.0163087	0.0263787	0.013449	0.00718238	0.0263378	0.0266058	0.0039137	0.025935	0.0181965	0.0228564	0.0181732	0.0194231	0.0189705	0.0139112	0.0163227	0.0244292	0.00453635	0.0139686	0.0159751	0.00693163	0.0103752	0.0190671	0.0200188	0.0189819	0.0206283
7176			Rothindin;Betavulgarin xyloside;Formononetin 7-O-glucuronide;Graticin	9.80194697002623;9.80194697002623;9.80194697002623;9.90755351887564	MS1 mz matched	460.135	55.778	0.0792953	0.105046	0.102078	0.179295	0.0921335	0.0533261	0.083263	0.082263	0.113023	0.141782	0.0866955	0.102241	0.0729516	0.143813	0.0682358	0.0709379	0.0835903	0.102586	0.0708962	0.0513893	0.0765428	0.0557935	0.0829194	0.0750345	0.0892603	0.0760087	0.110518	0.0700847
7193					Unmapped	460.968	351.413	0.0884886	0.0841425	0.0866256	0.0836001	0.0752212	0.0915268	0.0565015	0.0822733	0.0817943	0.081499	0.0794819	0.0815719	0.0829443	0.0768784	0.0842442	0.084665	0.066804	0.0764284	0.0881296	0.0782408	0.0685393	0.0672719	0.0635368	0.0892135	0.0610511	0.0630173	0.07633	0.0624559
7198			6-O-Methylarmillaridin;(+)-Plicamine	-6.39100381514633;-2.46095074399647	MS1 mz matched	461.178	103.187	0.773328	0.737393	0.57476	0.785961	4.12896	1.17692	3.7226	3.01212	1.31028	9.74378	1.43754	12.1188	0.319253	1.15093	2.63655	2.05094	2.83063	3.73844	0.639899	3.54965	1.57003	2.13062	8.06288	6.66277	3.37915	3.96399	3.88216	2.54465
7201					Unmapped	461.286	35.762	1.7007	1.56683	0.746393	0.622421	0.676122	0.756395	0.356447	1.1997	0.487463	0.418369	0.316958	0.19028	0.829328	0.539086	1.4654	0.510967	0.444119	0.368288	0.372849	0.224535	0.169119	0.197482	0.301948	0.352719	0.420731	0.559383	0.609525	0.382413
7202			3-Glucosyl-2,3',4,4',6-pentahydroxybenzophenone;	-10.6043164281063;	MS1 mz matched	461.305	102.33	0.204645	0.178083	0.190816	0.23441	0.148418	0.0946982	0.114482	0.152259	0.217178	0.107235	0.165059	0.0772111	0.298667	0.208171	0.202078	0.252564	0.316707	0.20377	0.179679	0.152784	0.204933	0.188922	0.152843	0.135071	0.192298	0.226493	0.198781	0.203637
7222					Unmapped	462.278	213.294	0.191181	0.476247	0.136354	0.0889114	0.117898	0.153239	0.0330018	0.451532	0.0143845	0.147935	0.0178828	0.220955	0.0407094	0.0768249	0.0788514	0.0502905	0.0417987	0.126133	0.0524189	0.460764	0.109439	0.0999585	0.0985073	0.47516	0.178736	0.183179	0.168269	0.178131
7223			Adenylsuccinic acid;N(6)-(1,2-dicarboxyethyl)AMP;Gentamicin C2;Gentamicin C2b;Sagamicin;Gentamicin C2a	1.29507564744733;1.29507564744733;-14.2456107330569;-14.2456107330569;-14.2456107330569	MS1 mz matched	462.292	171.45	0.430239	0.180568	0.0919288	0.223226	0.170998	0.142965	0.0486847	0.294967	0.147443	0.0378817	0.0795624	0.0349476	0.28483	0.0724765	0.255969	0.0540061	0.0444557	0.0310658	0.149003	0.0250274	0.0466908	0.0365031	0.0392418	0.0351297	0.105714	0.119676	0.109609	0.108091
7231					Unmapped	462.861	349.004	0.607127	0.645907	0.604823	0.535514	0.636339	0.638027	0.602166	0.627308	0.614211	0.675007	0.620336	0.537053	0.587222	0.646775	0.634469	0.597921	0.633692	0.608822	0.570159	0.630882	0.62159	0.567067	0.624758	0.540198	0.526849	0.578465	0.712234	0.666988
7245	ponasterone A	0.6502			MS2 reverse	463.297	25.06	0.61374	0.64648	0.493883	0.379587	0.570581	0.457357	0.25448	0.621347	0.394104	0.413065	0.305682	0.311068	0.459096	0.819964	0.666475	0.410239	0.407416	0.359683	0.477717	0.23678	0.374017	0.247656	0.409484	0.439041	0.44186	0.489846	0.405475	0.451526
7259					Unmapped	464.045	99.767	0.0842367	0.10162	0.0693618	0.0900657	0.0588434	0.0866402	0.0543128	0.081817	0.0632064	0.129232	0.0823943	0.115026	0.0400059	0.10898	0.066101	0.114762	0.0984316	0.0741088	0.0851495	0.0758157	0.113008	0.0452532	0.101105	0.172686	0.0961227	0.144591	0.117978	0.0934987
7268	Glycocholic acid	1			MS2 forward	464.294	230.113	0.411619	0.503802	0.101607	0.152999	0.114959	0.25583	0.177913	1.05495	0.0778999	0.400797	0.0745103	0.450779	0.13456	0.0890289	0.314314	0.14689	0.0901771	0.25551	0.0790851	0.339787	0.156337	0.184333	0.138385	0.606388	0.386977	0.317421	0.28875	0.255093
7279					Unmapped	464.979	166.043	1.72288	1.89016	1.69542	1.89347	1.83808	1.79135	1.67442	1.78456	1.79374	2.13657	1.82098	1.80763	1.67256	1.95553	1.82866	2.00527	1.75999	1.81247	1.64975	1.75601	1.88275	1.63986	1.89097	1.85143	1.83842	1.90311	1.92376	1.86873
7282			Melledonal B;S-(4-Azidophecyl)glutathione;S-(p-Azidophecyl)glutathione	-4.69280173811797;21.7923394713371	MS1 mz matched	465.137	214.438	0.0222616	0.0206746	0.0254584	0.0252729	0.0227394	0.0184567	0.0200782	0.048175	0.0615806	0.019572	0.0120174	0.0268476	0.0173345	0.0235166	0.0137698	0.0197875	0.0182042	0.0147693	0.0164811	0.0201419	0.0280497	0.0244578	0.0187074	0.0185151	0.0257587	0.0270369	0.0223938	0.0260329
7289			3-Oxocholic acid;(6b,7b,13R)-6,7-Diacetoxy-8,14-labdadiene-13-ol;Annocherin A;3,7-Dihydroxy-12-oxocholanoic acid;7-Ketodeoxycholic acid;3alpha,7alpha-Dihydroxy-12-oxo-5beta-cholate;3alpha,12alpha-Dihydroxy-7-oxo-5beta-cholate;Ardisianone	-17.0435109735122;-17.0435109735122;-17.0435109735122;-17.0435109735122;-17.0435109735122;-16.9836998326247;-16.9836998326247;-16.9836998326247	MS1 mz matched	465.278	137.141	0.108355	1.47573	0.254728	0.0838131	0.117746	0.177918	0.439243	1.21873	0.578619	3.32092	0.794962	1.21093	0.102271	0.501648	0.498268	0.337883	0.309823	0.546798	0.204097	0.652859	1.05967	0.699392	2.00946	1.90063	1.21649	0.858052	0.781382	0.769321
7291					Unmapped	465.277	48.408	0.17881	0.530849	0.332964	0.29885	0.368854	0.281038	0.265732	0.357761	0.191668	0.303363	0.257874	0.219578	0.406755	0.308813	0.464851	0.242025	0.251896	0.26044	0.162139	0.206488	0.242864	0.280735	0.34257	0.258761	0.168482	0.330395	0.264111	0.29493
7298	Cholesteryl sulfate	0.9983			MS2 reverse	465.313	24.294	7.66467	5.03932	4.14023	3.66103	5.13852	5.20978	3.48465	6.10835	4.98693	3.15286	3.1935	1.73656	5.4352	8.05928	7.59844	4.69614	4.34087	2.23154	6.56216	2.11641	2.95508	3.68973	3.13187	2.87886	4.57751	3.81375	3.96999	4.59008
7316	Buprenorphine	0.9999			MS2 reverse	466.3	230.089	0.0237489	0.0153783	0.00785627	0.00746275	0.00658735	0.01422	0.0109698	0.0512872	0.00517344	0.0154548	0.00429141	0.0211469	0.00874745	0.00589032	0.0175462	0.00961982	0.00800155	0.0153757	0.00474652	0.0160319	0.00966826	0.0104822	0.00911365	0.0313652	0.0190712	0.016941	0.0171014	0.0139248
7319			Tiropramide;Oxethazaine;Oxetacaine	15.0675735447558;15.0508821891241	MS1 mz matched	466.322	180.262	0.193071	0.142045	0.162894	0.207995	0.157405	0.134367	0.0717244	0.101144	0.126169	0.0921873	0.114492	0.0768062	0.165152	0.146115	0.143816	0.109935	0.0827494	0.0826905	0.106353	0.108398	0.0752207	0.133043	0.076879	0.0877568	0.108923	0.107198	0.123826	0.116669
7322			alpha-D-Ribose 1-methylphosphote 5-triphosphate	-16.88254599	MS1 mz matched	466.918	346.509	0.338493	0.31173	0.308001	0.370336	0.367287	0.325074	0.29304	0.368566	0.364174	0.439784	0.318716	0.277758	0.329792	0.356687	0.343888	0.364673	0.363466	0.373496	0.300505	0.315196	0.342377	0.304465	0.319883	0.317473	0.345922	0.327899	0.292859	0.328318
7326			Sorbitan stearate;	8.27459075684468;	MS1 mz matched	467.272	40.585	0.410106	0.660777	0.144869	0.125594	0.116167	0.335046	0.0964519	0.408702	0.120092	0.167939	0.152534	0.32958	0.187308	0.16422	0.156867	0.672927	0.358523	0.479899	0.112629	0.0597835	0.32699	0.0998366	0.19067	0.133769	0.323839	0.259962	0.278481	0.194814
7354			1-Phosphatidyl-1D-myo-inositol 3-phosphate;	-1.50035320345621;	MS1 mz matched	469.022	346.409	3.30584	4.37968	3.52332	5.48941	3.97347	3.92609	3.16756	4.24551	3.85028	4.75896	4.09772	2.89677	2.87817	4.01492	4.01715	4.78121	3.86694	3.55961	2.8009	3.28796	3.48807	3.10972	4.26484	4.6634	3.10524	3.27368	2.81952	2.44516
7366			Cyanidin-3-arabinoside;1-(5'-Phosphoribosyl)-5-amino-4-(N-succinocarboxamide)-imidazole;1-(5'-Phosphoribosyl)-4-(N-succinocarboxamide)-5-aminoimidazole;5'-Phosphoribosyl-4-(N-succinocarboxamide)-5-aminoimidazole;(S)-2-[5-Amino-1-(5-phospho-D-ribosyl)imidazole-4-carboxamido]succite;SAICAR	2.91917481384597;-12.5530282859154	MS1 mz matched	470.078	26.18	1.79193	2.80122	1.16958	1.48528	1.81546	1.26227	1.18647	3.46731	2.68624	3.08792	2.12393	1.83784	1.91074	2.713	2.38402	1.59447	2.01022	1.62484	2.62557	2.92481	2.28937	1.49559	1.77877	2.26508	2.40942	2.5514	2.46127	2.32696
7374					Unmapped	470.268	205.251	0.00677361	0.067397	0.0179902	0.00372351	0.00720765	0.0122888	0.0369983	0.0736194	0.0224611	0.592242	0.0427032	0.26539	0.00818942	0.0341696	0.016075	0.0203747	0.0228101	0.0358678	0.00648635	0.103947	0.0450217	0.03214	0.145497	0.0948297	0.0504354	0.0535063	0.0484193	0.045539
7394			LPA(0:0/18:1(9Z));LPA(18:1(9Z)/0:0);DHAP(18:0);Stearoylglycerone phosphate	-9.14640176974506;-9.14640176974506;-9.14640176974506;-9.16886528419838	MS1 mz matched	471.234	169.455	0.0415617	0.0918552	0.0289177	0.0221914	0.0126831	0.0826833	0.0299616	0.0515547	0.0341676	0.23677	0.022747	0.0630888	0.0177675	0.0398523	0.0249807	0.0495654	0.0301247	0.0495853	0.0230635	0.158273	0.0724704	0.0373366	0.0696766	0.0941008	0.0686426	0.0635957	0.0566834	0.0595399
7399	Maslinic Acid	1			MS2 reverse	471.34	47.529	0.112534	0.137472	0.0890039	0.111277	0.148996	0.081393	0.0578799	0.103233	0.0858438	0.105397	0.0541335	0.0817398	0.0480503	0.0985054	0.0668925	0.111574	0.106618	0.0694313	0.10177	0.0216252	0.0525806	0.0763933	0.047804	0.0638403	0.0879709	0.129194	0.115472	0.0906063
7427					Unmapped	473.25	43.673	0.41138	0.513613	0.199052	0.449	0.445573	0.55643	1.21971	0.369506	0.879708	2.38434	0.563753	4.69276	0.318693	0.452259	0.49997	1.94038	1.47693	3.8129	0.254059	13.1303	2.83156	2.33412	3.04056	4.92967	2.5932	2.2632	2.47226	2.4886
7430			11'-Carboxy-alpha-tocotrienol;Adlupulone;Lupulone;Lupulone	19.2873362820771;19.2873362820771;19.2873362820771;19.3107510193378	MS1 mz matched	473.291	24.814	0.204309	0.213611	0.221202	0.206438	0.257283	0.229059	0.205483	0.181255	0.19157	0.381877	0.237239	0.283651	0.210034	0.241749	0.2362	0.303832	0.390586	0.369836	0.189702	0.196004	0.262268	0.311173	0.297712	0.246274	0.368551	0.386931	0.402945	0.363134
7431			m-Trigallic acid;	-4.42731518538423;	MS1 mz matched	473.319	47.663	0.24509	0.230485	0.244884	0.480373	0.127494	0.200969	0.165733	0.200913	0.182357	0.204729	0.169799	1.58415	0.107996	0.129816	0.249014	0.138621	0.162874	0.149398	0.167764	0.112213	0.140317	0.104929	2.11393	0.0938884	0.188858	0.185549	0.21865	0.132343
7447	fumagillin	0.9613			MS2 reverse	474.254	43.673	0.50481	0.387332	0.660505	0.238634	0.259109	0.260353	0.538118	0.247005	0.374304	0.807037	0.18388	1.31818	0.157056	0.198108	0.255558	0.612772	0.448601	1.21846	0.486976	3.66145	0.894844	0.727221	0.939201	1.51983	0.865717	0.829688	0.769994	0.827753
7468			(2alpha,3alpha,5alpha,22R,23R)-2,3,22,23-Tetrahydroxy-25-methylergost-24(28)en-6-one;Homodolichosterone;	-23.4587927030518;-23.4587927030518;	MS1 mz matched	475.335	37.329	0.552161	0.707966	0.763065	0.479904	0.324947	0.47233	0.299318	0.281294	0.353659	0.473546	0.441332	0.116076	0.849823	0.483702	0.951791	0.433347	0.379145	0.359492	0.386935	0.118246	0.304433	0.225626	0.37668	0.282126	0.36182	0.436792	0.384706	0.442308
7470			Dehydrocarpaine I;	20.355973085101;	MS1 mz matched	475.371	47.2085	0.0500739	0.0938505	0.0585181	0.0645797	0.0402281	0.0539025	0.0754416	0.0493811	0.0627462	0.0495349	0.0361847	0.0380519	0.0493626	0.0495018	0.0416611	0.0526127	0.0324414	0.0303821	0.0480628	0.0530014	0.0326366	0.0549353	0.0400271	0.0339093	0.0466692	0.0350917	0.0571159	0.0491378
7475					Unmapped	475.942	346.409	1.10673	1.13263	1.01278	1.18512	1.15598	1.09624	1.04881	1.17408	1.02991	1.21624	1.04383	1.11239	0.907625	1.17096	1.19212	1.17948	1.11222	1.11119	1.01755	0.992616	0.840947	0.92225	1.09792	1.14428	1.07915	1.07198	0.966568	1.06439
7480			Furcelleran;19-Chloroproansamitocin	2.07798082659308;6.70589896974873	MS1 mz matched	476.188	34.743	0.180192	0.15427	0.0967088	0.144296	0.252881	0.221072	0.282815	0.111835	0.190742	0.420972	0.18757	0.428933	0.306792	0.347183	0.288791	0.330712	0.305317	0.277255	0.0976591	0.414366	0.341182	0.265829	0.508403	0.652324	0.367402	0.355208	0.344199	0.327851
7484			LPA(0:0/18:1(9Z));LPA(18:1(9Z)/0:0);DHAP(18:0);Stearoylglycerone phosphate	-9.14640176974506;-9.14640176974506;-9.14640176974506;-9.16886528419838	MS1 mz matched	476.271	181.459	0.310352	0.299309	0.4132	0.326551	0.24818	0.37737	0.957763	0.845919	0.965575	0.947843	1.17093	0.478421	0.947167	0.925656	0.791208	1.05747	1.01704	0.735479	1.07899	0.545429	1.03858	0.512899	1.2434	0.868524	0.761752	0.812463	0.740928	0.753835
7496	Vindoline	0.626			MS2 reverse	477.191	34.574	0.0502996	0.0435729	0.026294	0.0343244	0.0646008	0.122875	0.0628027	0.0456868	0.0537835	0.0748864	0.0388575	0.112604	0.07809	0.0956972	0.101043	0.0984829	0.0660173	0.0718923	0.0293336	0.122566	0.0871167	0.071726	0.118903	0.172096	0.0802554	0.0891336	0.0945455	0.10087
7503					Unmapped	477.313	23.6595	0.382808	0.188884	0.191642	0.144838	0.218768	0.260385	0.0989731	0.237935	0.19402	0.115167	0.123418	0.103142	0.19889	0.239148	0.261356	0.182313	0.177972	0.171142	0.248019	0.0901177	0.137586	0.158208	0.176245	0.11246	0.178331	0.239656	0.161586	0.179543
7504					Unmapped	477.314	83.126	0.19544	0.286149	0.253492	0.270423	0.235117	0.136056	0.0826273	0.124823	0.181394	0.142695	0.199955	0.0810004	0.583967	0.348401	0.912892	0.10062	0.115168	0.0939478	0.236356	0.100032	0.0864658	0.0748448	0.0965441	0.102246	0.196814	0.232593	0.216323	0.258096
7538			3,4-Dihydro-3-hydroxy-4-S-glutathionyl bromobenzene;2,3-Dihydro-2-S-glutathionyl-3-hydroxy bromobenzene;Borreverine	-2.08189769145276;-2.08189769145276;9.78503526663507	MS1 mz matched	479.319	165.964	0.212506	0.194795	0.204732	0.213972	0.23237	0.214746	0.196088	0.23099	0.22242	0.255299	0.2367	0.211272	0.201563	0.215689	0.211924	0.237765	0.213695	0.238321	0.197362	0.292766	0.223941	0.195033	0.231594	0.236968	0.204469	0.226574	0.24502	0.23384
7542					Unmapped	479.402	46.2585	0.0666595	0.0849244	0.0859231	0.129426	0.0622583	0.036732	0.0806753	0.0569746	0.0154939	0.013042	0.016818	0.169187	0.0256439	0.0424682	0.0526833	0.149331	0.0516493	0.146599	0.0198872	0.102216	0.0404629	0.101517	0.135881	0.117815	0.0652184	0.110567	0.116018	0.104924
7548					Unmapped	479.985	166.358	0.324087	0.335654	0.296847	0.329099	0.318236	0.334173	0.297584	0.312343	0.339523	0.384107	0.331279	0.325422	0.307189	0.341249	0.332956	0.361984	0.328821	0.350277	0.316142	0.304115	0.327749	0.306383	0.348802	0.337279	0.319401	0.339352	0.351405	0.335688
7554					Unmapped	480.302	176.663	8.89528	10.4945	10.694	9.77298	9.36619	7.56214	8.60409	9.44421	9.95751	7.78507	9.99355	5.48184	10.9242	12.0351	11.614	10.4801	8.50538	8.27266	9.90876	5.13415	7.35974	7.28681	9.02436	7.26341	8.50138	9.06721	9.64289	9.35385
7560			Nandrolone decanoate;Ercalcitriol;Ergosterol peroxide;(3beta,5alpha,6alpha,22E,24R)-Ergosta-7,9(11),22-triene-3,5,6-triol;3,5-Dihydroxyergosta-7,22-dien-6-one;5,6-Epoxiergosta-8,22-diene-3,7-diol;(3beta,5alpha,6alpha,7beta,22E,24R)-5,6-Epoxyergosta-8(14),22-diene-3,7-diol;(3beta,8x,9x,15x,24x)-8,9-Epoxyergosta-5,22-diene-3,15-diol;ndrolone decanoate	18.1967828087404;18.1967828087404;18.1967828087404;18.1967828087404;18.1967828087404;18.1967828087404;18.1967828087404;18.1967828087404;18.1967828087404	MS1 mz matched	480.65	166.133	0.392267	0.405651	0.381484	0.435274	0.4147	0.396859	0.370326	0.39242	0.394573	0.457329	0.410858	0.381273	0.366747	0.411042	0.428728	0.444934	0.405197	0.405545	0.378333	0.377063	0.403564	0.368008	0.431888	0.412759	0.40763	0.427168	0.436965	0.408856
7581			all-trans-Carophyll yellow;	10.5777514098103;	MS1 mz matched	481.308	26.002	0.526329	0.547307	0.430287	0.320343	0.390604	0.470486	0.322069	0.407043	0.518607	0.639341	0.50626	0.835916	0.328119	0.3752	0.547211	0.509486	0.278583	0.515164	0.449337	0.485523	0.469096	0.38173	0.583826	0.988059	0.553572	0.537037	0.655517	0.426544
7596			Mersalyl acid	-5.5992636	MS1 mz matched	482.864	347.572	1.18988	1.19543	1.06588	1.08469	1.19747	1.18019	1.16547	1.14759	1.17426	1.2814	1.19901	1.11026	1.096	1.18834	1.18539	1.1416	1.22102	1.23793	1.15587	1.08089	1.22161	1.02263	1.21019	1.03495	1.07594	1.26171	1.27119	1.28548
7602			Dukunolide E;	-0.686737533222505;	MS1 mz matched	483.166	99.895	1.0806	1.72353	2.40641	1.16218	0.563443	0.975554	0.44193	0.529776	0.309531	1.02077	0.544141	1.50201	0.329058	1.73255	0.554679	0.93751	0.551184	0.596373	1.11268	1.18998	0.634551	0.350498	1.07202	3.04599	1.12069	1.23792	1.24549	0.957576
7610					Unmapped	483.433	44.086	0.418796	0.494867	0.290136	0.885903	0.494505	0.418052	0.576834	0.134285	0.196192	0.213102	0.312066	1.12074	0.107648	0.189652	0.0878232	1.03641	0.38145	1.10848	0.081058	0.816642	0.529491	0.704932	1.1909	0.861807	0.567128	0.546541	0.568632	0.57396
7630					Unmapped	484.842	349.262	0.389682	0.370709	0.353495	0.329735	0.384262	0.384264	0.362511	0.344809	0.399961	0.422056	0.364784	0.35418	0.370284	0.379494	0.384049	0.339758	0.382844	0.405848	0.375048	0.359419	0.384443	0.337448	0.415882	0.33481	0.352857	0.378335	0.409609	0.398829
7632			Fluazim	5.60403525	MS1 mz matched	484.929	351.38	0.0896937	0.0995485	0.079874	0.0796647	0.0791817	0.0908032	0.0667344	0.079275	0.0816047	0.0762851	0.0782166	0.0883312	0.0830066	0.0861416	0.0814439	0.0904359	0.0746211	0.0740715	0.083724	0.087054	0.0782362	0.0809143	0.0699001	0.0847597	0.0685878	0.0707163	0.0721059	0.0842311
7637			Austalide I;	9.52624092422911;	MS1 mz matched	485.214	34.995	0.0904058	0.147336	0.0538477	0.0588491	0.065287	0.132688	0.0426408	0.0699245	0.0939848	0.123774	0.0385083	0.086548	0.0350378	0.0597904	0.117485	0.0602713	0.0883159	0.147249	0.0799089	0.277187	0.148989	0.0929964	0.156396	0.116856	0.104871	0.0960944	0.0809877	0.113402
7638			Withaperuvin C;(4beta,5beta,6beta,14beta,15alpha,20S,22R)-5,6-Epoxy-4,14,15-trihydroxy-1-oxowitha-2,24-dienolide;Eucalyptone;24,25-Epoxywithanolide D;	-24.8345667957579;-24.8345667957579;-24.8345667957579;-24.8345667957579;	MS1 mz matched	485.25	106.744	0.110252	0.683733	0.101496	0.0834853	0.073271	0.189378	0.142258	0.118019	0.0816266	0.71611	0.0995548	0.195279	0.0575071	0.110381	0.0712205	0.135414	0.0767554	0.217992	0.0869548	0.135959	0.21972	0.211155	0.228456	0.20985	0.163022	0.186029	0.180922	0.179978
7663			alpha-Ionol O-[arabinosyl-(1-&gt;6)-glucoside];	6.04961907271386;	MS1 mz matched	487.265	141.014	0.0984268	0.897006	0.262735	0.0875748	0.0590101	0.139415	0.127175	0.246689	0.113857	0.555274	0.191725	0.209897	0.0968751	0.205328	0.131542	0.113146	0.100453	0.178538	0.052953	0.150798	0.230914	0.160174	0.285668	0.165829	0.193923	0.20744	0.197332	0.218553
7668					Unmapped	487.923	346.312	0.743369	0.861525	0.711317	0.798254	0.759329	0.82884	0.665881	0.814475	0.775709	0.854693	0.794946	0.691957	0.701766	0.731324	0.876208	0.845734	0.76859	0.88022	0.686927	0.762995	0.685059	0.779523	0.770869	0.8238	0.657796	0.819699	0.630362	0.804415
7684			Methotrexate;Methotrexate	5.90988445546074;5.94489347962843	MS1 mz matched	489.142	192.839	0.00999726	0.0125074	0.0178917	0.0193103	0.0167063	0.0148118	0.0336085	0.0164928	0.0246198	0.0556232	0.0279798	0.062069	0.0224661	0.0234426	0.016061	0.0479494	0.0373651	0.0490303	0.0120474	0.0478204	0.0433369	0.0345246	0.0580718	0.0754978	0.0427328	0.0407483	0.0378268	0.0358087
7686					Unmapped	489.275	205.506	0.00764768	0.0382469	0.0146665	0.00708067	0.00837598	0.011243	0.0281287	0.0336251	0.0199458	0.139228	0.0308509	0.0774498	0.00900182	0.0284557	0.0161748	0.0155192	0.0184136	0.0239727	0.00870044	0.043572	0.0276663	0.024235	0.0516891	0.0372535	0.0360039	0.0333395	0.0244221	0.0287172
7688			Macrocarpal I;Hemibrevetoxin B	-11.372178247019;-11.4666104825049	MS1 mz matched	489.287	22.2965	0.273953	0.217333	0.26167	0.213083	0.255864	0.235265	0.150523	0.16587	0.177869	0.300491	0.202221	0.214863	0.217328	0.25212	0.246219	0.200007	0.204525	0.240357	0.297443	0.128329	0.197561	0.19244	0.223028	0.199965	0.265277	0.255014	0.230866	0.272724
7689					Unmapped	489.318	33.8595	2.90969	3.58566	2.13146	1.87118	2.55459	1.67818	0.78157	3.6065	1.35608	1.07966	1.03809	0.465922	2.34689	1.32855	2.97675	1.05235	1.03253	0.587046	0.690887	0.605463	0.361984	0.353822	0.36245	0.352335	0.917844	0.877408	0.866278	1.31663
7704			Dide-O-methyl-4-O-alpha-D-glucopyranosylsimmondsin;	18.7466199686655;	MS1 mz matched	490.164	53.8405	0.0900963	0.0968588	0.0470351	0.184355	0.08489	0.0804877	0.0906908	0.0760538	0.0916383	0.19247	0.0503226	0.0963351	0.0402482	0.11112	0.0656823	0.0784105	0.0976421	0.109701	0.0509933	0.046498	0.0654823	0.0425821	0.101099	0.0750665	0.084885	0.0929382	0.0721464	0.0544368
7730			L-Threonylcarbamoyladenylate;L-Threonylcarbamoyl-AMP;TC-AMP	-11.22448026	MS1 mz matched	491.329	45.479	0.421943	0.114739	0.53951	0.361905	0.397342	0.332696	0.331719	0.367411	0.281269	0.687258	0.400045	0.333412	0.576069	0.458724	0.540867	0.468743	0.420474	0.521507	0.294569	0.254289	0.529281	0.270806	0.401039	0.4736	0.426425	0.417215	0.444096	0.398931
7746					Unmapped	492.183	36.639	0.0809672	0.0652656	0.0347416	0.0597352	0.0701246	0.0544161	0.205389	0.0653616	0.0174026	0.441112	0.0556782	0.292077	0.0499724	0.206441	0.13821	0.20595	0.223578	0.120277	0.0302103	0.173663	0.294311	0.13963	0.352541	0.331426	0.199875	0.200242	0.162116	0.175907
7750			Cytochalasin Npho;Syringolin A	11.5313157689178;-3.01729205949426	MS1 mz matched	492.289	77.1615	0.464418	0.741742	0.429875	0.43616	0.3543	0.485227	0.133278	0.230417	0.266532	0.408207	0.3784	0.160903	0.345042	0.697115	0.513321	0.248697	0.205175	0.188514	0.288433	0.0881471	0.169611	0.0996303	0.311379	0.378399	0.27832	0.320688	0.332798	0.236447
7755	Glycolithocholic acid	0.999			MS2 reverse	492.333	88.051	0.516733	0.431685	0.254711	0.764436	0.732154	0.354994	0.148436	0.306295	0.402087	0.288613	0.510778	0.0832522	1.11233	0.638585	2.92704	0.176563	0.208773	0.154436	0.333153	0.109072	0.0642794	0.146633	0.212696	0.349253	0.526787	0.5653	0.297251	0.518871
7765					Unmapped	492.983	346.409	8.3158	8.90327	8.03493	10.0631	8.99689	9.06687	7.20367	9.52859	6.81487	9.64507	8.46576	7.42864	7.23242	8.9771	8.68211	10.1184	8.38513	9.49877	7.05418	7.71301	7.11525	6.95839	8.54801	9.50471	7.90948	7.35601	6.29379	6.33019
7766					Unmapped	493.163	24.745	0.163392	0.188509	0.210531	0.179512	0.251386	0.125982	0.193047	0.0110778	0.0163371	0.154832	0.147536	0.287441	0.154323	0.24151	0.145629	0.132671	0.228521	0.104277	0.164031	0.126231	0.22724	0.0344989	0.193557	0.158983	0.148125	0.169873	0.161085	0.153457
7769			LPA(0:0/18:2(9Z,12Z));LPA(18:2(9Z,12Z)/0:0);Glutathionylspermidine;N1-(gamma-L-Glutamyl-L-cysteinyl-glycyl)-spermidine	-23.8117641542331;-23.8117641542331;4.37555025417988	MS1 mz matched	493.236	174.337	0.0366514	0.0979412	0.0997403	0.0452153	0.107363	0.0729643	0.0735782	0.103248	0.0534518	0.13505	0.0742645	0.0297105	0.10307	0.0495855	0.0467458	0.0384953	0.0198302	0.0180486	0.038959	0.073803	0.154304	0.0424549	0.0715096	0.100522	0.0896254	0.0691596	0.0655791	0.079546
7771			7,11-Bisdeacetylvaltrate 7-(3-methylpentanoate) 11-(3-hydroxy-3-methylbutanoate);6'-Oxo-G418	6.11409271145294;-8.48806333846181	MS1 mz matched	493.255	39.824	0.123056	0.162821	0.0915965	0.0835611	0.0890324	0.154984	0.0278334	0.116576	0.0925966	0.144293	0.0290723	0.18483	0.0649302	0.0997937	0.146853	0.0959917	0.0962046	0.0961518	0.0730705	0.255905	0.124938	0.0528181	0.156503	0.168036	0.136276	0.14699	0.143757	0.136945
7778	3-Acetyl-11-keto-.beta.-boswellic acid	0.9986			MS2 reverse	493.344	46.938	0.230029	0.362513	0.0856713	0.0815359	0.165253	0.0858245	0.157072	0.173872	0.194079	0.303976	0.100549	0.108051	0.192013	0.143989	0.286132	0.12537	0.136754	0.157146	0.100778	0.0910725	0.0680257	0.0858106	0.143634	0.103215	0.101058	0.10931	0.127146	0.134992
7779			Auricularine	8.619153301	MS1 mz matched	493.345	24.012	0.164087	0.187973	0.141647	0.0546084	0.124084	0.113646	0.0790821	0.129239	0.126599	0.173955	0.0943528	0.0567306	0.0842814	0.15615	0.155503	0.0851956	0.0864878	0.0895285	0.0986167	0.0511905	0.0720226	0.0780125	0.130489	0.0413805	0.141309	0.145482	0.0975621	0.0938834
7792					Unmapped	494.25	99.57	0.672937	0.290659	0.201382	0.499507	0.393942	1.10717	0.437556	0.554437	0.485661	2.53351	0.838466	0.987088	0.985936	0.550522	1.40592	0.71188	0.810489	1.52558	0.340023	0.439938	1.46577	0.338306	1.37134	1.83488	1.08434	1.1729	0.817868	0.686652
7798			Isopentenyladenosine-5'-diphosphate;Isopentenyl-ADP;N6-(Dimethylallyl)adenosine 5'-diphosphate	-1.69164018	MS1 mz matched	494.317	175.291	0.257269	0.280311	0.312667	0.303023	0.274179	0.238466	0.175023	0.331808	0.265543	0.190482	0.262601	0.101897	0.296532	0.378244	0.343314	0.252858	0.197822	0.176766	0.277156	0.120115	0.166645	0.155194	0.151016	0.180464	0.224886	0.255319	0.213107	0.252107
7801					Unmapped	494.353	178.519	0.0584267	0.0672702	0.0593438	0.0738926	0.0497961	0.0283025	0.0179464	0.0229065	0.283495	0.203328	0.0285412	0.00869389	0.0427265	0.0285014	0.0269499	0.022523	0.0274064	0.188328	0.022383	0.0289639	0.0252945	0.0107899	0.0156326	0.17922	0.0294148	0.0466145	0.0423422	0.0271903
7825	Enterostatin human	0.8119			MS2 forward	495.271	39.703	0.572205	0.606926	0.365008	0.334194	0.329458	0.598561	0.373365	0.399848	0.529553	0.961795	0.407751	1.00696	0.343652	0.265959	0.449767	0.454647	0.393825	0.602254	0.333763	0.969558	0.580494	0.303676	0.765264	0.944214	0.632814	0.635419	0.574591	0.616404
7826			Pubescenol;	14.4653740641092;	MS1 mz matched	495.288	27.413	1.12683	0.506338	0.677371	0.342274	0.374752	0.732513	0.164512	0.436892	0.512849	0.411686	0.371974	0.665174	0.609402	0.485939	0.688169	0.344298	0.268601	0.313255	0.529368	0.37857	0.308675	0.201356	0.304487	0.493497	0.45872	0.486417	0.440417	0.477197
7836					Unmapped	495.939	346.299	0.824835	0.819761	0.812952	0.910502	0.833633	0.73346	0.673161	0.762564	0.605411	0.897869	0.745891	0.719917	0.611538	0.777961	0.738769	0.883307	0.832903	0.837012	0.622627	0.67325	0.693137	0.606835	0.863167	0.713577	0.85119	0.670193	0.647608	0.598792
7870			Cucurbitacin S	-10.23483734	MS1 mz matched	497.286	40.509	1.49736	5.10994	1.6156	1.68978	1.78878	2.32343	0.432726	1.24405	0.695867	4.08324	0.52231	1.78646	0.606396	1.83707	0.40941	1.42087	1.3944	2.89935	0.571559	12.0644	4.43166	2.0123	5.64325	3.11564	2.82846	2.83588	2.86022	3.08173
7872			Cucurbitacin S	11.40542177	MS1 mz matched	497.304	210.911	0.0108461	0.0726442	0.0392112	0.0044026	0.00764498	0.0208425	0.0379332	0.0857905	0.0489564	0.363338	0.0571332	0.145287	0.0259501	0.0510065	0.0431242	0.0291887	0.0318939	0.0343594	0.0167047	0.0420989	0.0790461	0.0366052	0.0611592	0.0707337	0.0614865	0.0503802	0.0536265	0.068122
7873			Polyporusterone C;Polyporusterone B;	15.1389696562077;15.1389696562077;	MS1 mz matched	497.303	28.3555	0.34511	0.304283	0.19268	0.121751	0.105409	0.263481	0.112013	0.205639	0.233718	0.281531	0.141639	0.46986	0.111843	0.239698	0.163306	0.233384	0.166294	0.22066	0.196506	0.440979	0.184981	0.145897	0.237415	0.404525	0.210446	0.321563	0.324325	0.245138
7881					Unmapped	498.111	26.15	0.188785	0.238997	0.127623	0.12397	0.182107	0.127297	0.110471	0.348954	0.314272	0.418567	0.216852	0.221196	0.20872	0.285016	0.279133	0.212612	0.217731	0.176285	0.293213	0.357357	0.225614	0.208932	0.206002	0.257666	0.248064	0.302596	0.233901	0.255062
7883			Furcelleran;19-Chloroproansamitocin	2.07798082659308;6.70589896974873	MS1 mz matched	498.17	34.8885	0.210967	0.216525	0.0783371	0.109898	0.181201	0.405011	0.239867	0.183684	0.186231	0.328073	0.157971	0.335696	0.329964	0.611978	0.29758	0.373488	0.380671	0.250052	0.081006	0.445072	0.407318	0.412583	0.661582	1.05275	0.376752	0.392122	0.336576	0.312679
7888	Taurochenodeoxycholate	1			MS2 forward	498.29	40.453	0.443492	1.20828	0.48638	0.480042	0.517607	0.713601	0.120492	0.337587	0.214393	1.09036	0.167436	0.505253	0.227386	0.55645	0.196072	0.492138	0.450843	0.878249	0.122015	3.46695	1.28287	0.641696	1.69031	0.94681	0.916525	0.868559	0.839436	0.767868
7891			3-Hydroxysintaxanthin;	7.88540056706773;	MS1 mz matched	498.318	166.196	0.699108	0.730178	0.671959	0.69864	0.735708	0.706478	0.620128	0.705643	0.696034	0.825056	0.730381	0.695407	0.665614	0.732235	0.71541	0.770336	0.689011	0.75538	0.624186	0.641651	0.71006	0.638197	0.755272	0.69312	0.710507	0.744057	0.762747	0.704037
7908			Travoprost;	0.2806660810628;	MS1 mz matched	499.239	134.252	0.497375	0.46244	0.163989	0.471463	0.453622	0.412006	0.039229	0.464132	0.19931	0.0448222	0.0571244	0.0312959	0.387154	0.105268	0.422979	0.0352441	0.0309469	0.0336912	0.157934	0.034767	0.0355376	0.0284098	0.0450967	0.0420332	0.187704	0.117693	0.191271	0.151006
7915					Unmapped	499.649	166.284	0.641459	0.674852	0.619258	0.690165	0.668393	0.675163	0.592864	0.635497	0.660705	0.761356	0.67224	0.631663	0.614615	0.706779	0.672313	0.743403	0.657284	0.710877	0.605251	0.616696	0.66906	0.597086	0.705905	0.684157	0.687678	0.700628	0.695787	0.687284
7923					Unmapped	500.271	178.057	0.423987	0.509826	0.663351	0.466644	0.436222	0.589125	0.922904	0.70462	0.751083	0.664923	0.898449	0.70829	0.724533	0.786317	0.723886	1.22707	0.932146	0.9607	0.681503	0.66795	1.02423	0.747653	1.26654	1.13748	0.853021	0.853893	0.850197	0.757207
7972			Blumenol C O-[apiosyl-(1-&gt;6)-glucoside];(3S,7E,9R)-4,7-Megastigmadiene-3,9-diol 9-[apiosyl-(1-&gt;6)-glucoside];Phorbol 12,13-dibutanoate;Phorbol-12,13-dibutyrate;Taxuyunnin C;Taxusin;Taxa-4(20),11-diene-5alpha,9alpha,10beta,13alpha-tetrayl tetraacetate	5.51365604769459;5.51365604769459;-24.7041132339569;-24.7041132339569;-24.7041132339569	MS1 mz matched	503.26	205.58	0.00587046	0.0605831	0.0221745	0.00445929	0.00654463	0.0123631	0.0476918	0.0579685	0.0292188	0.295567	0.0420687	0.135853	0.0132101	0.0382733	0.023586	0.0273574	0.0289573	0.0409611	0.00723228	0.0823023	0.0493847	0.0386944	0.0861188	0.0700065	0.0518738	0.0532546	0.051119	0.0525124
7983			Lamivudine-triphosphate;	0;	MS1 mz matched	504.161	57.0455	0.030393	0.056262	0.041738	0.086219	0.031379	0.026222	0.0262204	0.0266896	0.0335816	0.0621307	0.0334576	0.0550369	0.0510856	0.0768044	0.0266292	0.0368557	0.0366535	0.032822	0.0397223	0.0247499	0.0463019	0.0214676	0.0382345	0.0264975	0.0381978	0.027389	0.0418551	0.0419164
7988					Unmapped	504.273	49.043	0.160599	0.135637	0.122047	0.189322	0.191041	0.069503	0.265866	0.229162	0.161842	0.143674	0.235555	0.0685701	0.221688	0.253615	0.362575	0.182193	0.294365	0.184691	0.176062	0.107068	0.174904	0.208057	0.388312	0.0992988	0.165219	0.253584	0.220901	0.211315
7989			Thiamine triphosphate;Thiamin triphosphate;Thiamine triphosphate	14.8677799460135;14.2740577125104	MS1 mz matched	504.302	174.82	1.28921	1.52278	1.6666	1.39256	1.20535	1.37526	1.46283	2.21394	2.04462	1.60002	2.36504	0.724458	2.63428	2.93444	2.59227	1.72824	1.66037	1.07555	2.64745	0.714101	1.30747	0.87421	1.28355	1.12834	1.63295	1.76174	1.74545	1.75472
7998			Dukunolide E;	-0.686737533222505;	MS1 mz matched	505.147	99.6855	0.110941	0.13838	0.101084	0.115477	0.066898	0.105974	0.052718	0.0595215	0.0298041	0.108497	0.0513889	0.175608	0.0270647	0.116402	0.0395412	0.107118	0.0673242	0.0736609	0.0787505	0.0702951	0.0722876	0.0367309	0.133054	0.335806	0.0988393	0.122556	0.114239	0.074944
8008			Sodium glycocholate;3a,7b,12a-Trihydroxyoxocholanyl-Glycine;Glycocholic acid;Glycocholate;Glycocholic acid;3alpha,7alpha,12alpha-Trihydroxy-5beta-cholan-24-oylglycine	10.6636656366552;10.6636656366552;10.6636656366552;10.7455475823495	MS1 mz matched	505.345	23.679	0.214933	0.200366	0.219334	0.166027	0.196476	0.176349	0.0768835	0.144424	0.100085	0.158301	0.0700808	0.0987617	0.133383	0.145046	0.203554	0.182793	0.178063	0.196685	0.100058	0.0917665	0.142495	0.161485	0.153672	0.12343	0.15413	0.129949	0.147213	0.157639
8046					Unmapped	507.919	346.299	0.426885	0.341321	0.352307	0.437953	0.392332	0.435649	0.313035	0.397168	0.391935	0.462171	0.388013	0.286021	0.396919	0.356322	0.396426	0.396965	0.420512	0.396086	0.331258	0.335243	0.376799	0.301677	0.426542	0.408926	0.322348	0.314107	0.360917	0.373671
8069			3-cis-Hydroxycyclohexyl glyburide;2-trans-Hydroxycyclohexyl glyburide;3-trans-Hydroxycyclohexyl glyburide;4-trans-hydroxyglyburide;4-trans-Hydroxycyclohexyl glyburide;4-cis-Hydroxycyclohexyl glyburide;	21.9002633318633;21.9002633318633;21.9002633318633;21.9002633318633;21.9002633318633;21.9002633318633;	MS1 mz matched	509.014	346.409	2.96784	3.37858	3.26748	3.98916	3.37997	3.21381	2.59789	3.30345	2.93638	3.75083	3.17333	2.81476	2.53699	3.20325	3.25963	3.96052	3.17093	3.2742	2.2429	2.78376	2.85688	2.30548	3.30907	3.90129	3.33181	2.53195	2.44078	2.68254
8084			Ganodermic acid TQ;2-O-[2-O-(alpha-D-Mannopyranosyl)-alpha-D-glucopyranosyl]-3-phospho-D-glycerate	12.9995124378172;5.40562889254527	MS1 mz matched	509.341	22.8525	1.25017	2.14617	1.22713	1.20141	1.57051	1.50435	0.351638	0.877837	0.848171	0.655973	0.926919	0.485559	1.02129	0.976014	0.809154	0.721	0.654274	0.675932	0.760364	0.378062	0.609984	0.316707	0.474859	0.403525	0.830943	0.87217	0.778566	0.77503
8114			3,7,11,15,23-Pentaoxolanost-8-en-26-oic acid;Ganoderenic acid D;Anabsin;Ganosporelactone A;Sulfoglycolithocholate;Glycolithocholate 3-sulfate;Sulfolithocholylglycine	-23.860509782583;-23.860509782583;-23.860509782583;-23.860509782583;-5.89456850926136	MS1 mz matched	511.265	87.601	1.31417	2.70296	0.737497	1.66208	0.996025	1.0963	0.306463	1.04918	2.16751	1.89099	1.96399	0.713356	2.89632	1.70032	3.36781	0.478132	0.59161	0.719083	1.43191	0.694145	0.964464	0.352004	1.04486	1.06707	1.22992	1.39946	1.27459	0.818946
8117			(2alpha,3alpha,5alpha,22R,23R)-2,3,22,23-Tetrahydroxy-25-methylergost-24(28)en-6-one;Homodolichosterone;	-23.4587927030518;-23.4587927030518;	MS1 mz matched	511.302	37.529	1.02708	2.33628	1.27827	1.29215	1.2896	1.37132	0.355755	0.863086	0.669602	1.19065	0.495663	0.555139	0.728225	1.30041	0.734335	0.921021	1.17464	1.01412	0.590355	1.84294	1.31441	0.893401	2.14947	1.2339	1.11826	1.33176	1.28175	1.19646
8118			Dehydrocarpaine I;	-9.25347840091055;	MS1 mz matched	511.32	25.5195	0.112069	0.342838	0.176649	0.116484	0.153311	0.234184	0.156771	0.147051	0.0760297	0.24872	0.203169	0.418736	0.116201	0.171207	0.068613	0.158089	0.263465	0.369699	0.129111	0.812784	0.522399	0.241729	0.617802	0.539774	0.322172	0.251693	0.290629	0.234869
8131			Sulfolithocholylglycine;DAMGO;(D-Ala(2)-mephe(4)-gly-ol(5))enkephalin;Tyr-D-Ala-Gly-MePhe-Gly-ol	-15.6317451705779;18.119517506577	MS1 mz matched	512.261	162.385	0.164385	0.250901	0.293929	0.223919	0.24017	0.349752	0.340652	0.469377	0.424722	1.90617	0.340916	3.51899	0.161998	0.274358	0.40034	0.809128	0.606957	1.16861	0.375995	3.25361	1.59113	0.88946	1.53591	3.39049	1.11214	1.18084	1.13364	1.13432
8132			DAMGO;(D-Ala(2)-mephe(4)-gly-ol(5))enkephalin;Tyr-D-Ala-Gly-MePhe-Gly-ol	3.593509472	MS1 mz matched	512.261	127.994	0.295335	0.142966	0.126254	0.241197	0.270373	0.309183	0.402581	0.581124	0.874473	0.964925	0.329409	0.92549	0.274646	0.215756	1.59102	0.439815	0.482614	0.786087	0.53279	0.964671	1.2798	0.584649	1.41599	0.814163	0.802526	0.855829	0.541301	0.529077
8142			Maraviroc;	-22.3929775311092;	MS1 mz matched	512.654	168.054	0.0316813	0.0370866	0.0147902	0.075622	0.0404594	0.0308182	0.0193469	0.0317621	0.030579	0.0343139	0.0277878	0.018681	0.029006	0.0368452	0.0339288	0.0428017	0.0143283	0.0238235	0.0228265	0.0237197	0.0224579	0.02216	0.0280481	0.0250121	0.0367287	0.0414483	0.0417815	0.0371274
8168					Unmapped	514.164	37.134	0.319751	0.15092	0.169783	0.260613	0.159241	0.17771	0.521315	0.243528	0.216703	0.942254	0.295109	0.30438	0.0750775	0.273276	0.258992	0.328138	0.417943	0.185116	0.219362	0.318626	0.499775	0.287254	0.542175	0.484332	0.39799	0.235661	0.266676	0.277551
8173	Taurocholate	0.9999			MS2 forward	514.277	180.258	0.526545	0.294068	0.290929	0.505535	0.3134	0.505169	0.976486	1.51653	0.939171	1.78426	1.56877	1.26944	1.49726	1.16828	1.61259	1.53012	1.04909	1.98042	0.936569	1.42427	1.91051	0.974437	1.91806	1.44519	1.28179	1.35458	1.32724	1.2881
8197			Piperacillin;Piperacillin;Piperacillin anhydrous	-2.99305952691242;-2.95651410552106	MS1 mz matched	516.162	192.823	0.0102665	0.00873493	0.0142772	0.0174403	0.0157282	0.0164617	0.0490999	0.013008	0.0249339	0.0597245	0.0342813	0.0648734	0.0246079	0.0213048	0.0150531	0.0538293	0.0437202	0.0590614	0.0140731	0.0589157	0.0601988	0.0452728	0.0590449	0.0679189	0.0366385	0.0422259	0.0409967	0.0414044
8210			Terpendole K	4.249928234	MS1 mz matched	516.651	166.412	0.544942	0.554479	0.513341	0.566972	0.542672	0.538134	0.494375	0.534124	0.537914	0.591634	0.54461	0.500297	0.501091	0.550293	0.524602	0.583225	0.545617	0.583152	0.480121	0.495116	0.532693	0.480509	0.560595	0.542141	0.547503	0.57283	0.57516	0.550514
8238					Unmapped	518.923	346.928	0.919839	0.975639	0.8725	0.920817	0.940849	0.945885	0.952775	0.968241	0.971575	1.05753	0.991499	0.962046	0.867525	1.02576	0.971887	0.941304	0.956573	1.01976	0.921249	0.876998	1.01839	0.867831	0.974391	0.901256	0.882394	0.923134	1.01452	1.03103
8260			Molybdopterin;	-19.9157826078502;	MS1 mz matched	520.26	220.947	0.11346	0.0852287	0.0323254	0.0721315	0.0796546	0.1	0.0191956	0.0811039	0.0526775	0.0189027	0.0123784	0.0160167	0.0824243	0.0182218	0.102161	0.0180454	0.0152396	0.0211086	0.0370993	0.0164057	0.0193575	0.0149371	0.0190003	0.0201574	0.040848	0.0379223	0.0390967	0.0455631
8293					Unmapped	522.275	219.207	0.0946763	0.0789181	0.037645	0.0766595	0.0633787	0.079066	0.0192356	0.0778594	0.0524937	0.021572	0.0122549	0.0149234	0.104572	0.0208289	0.100169	0.0133295	0.0211111	0.0145176	0.0419814	0.0142659	0.016527	0.0173019	0.0132519	0.0202533	0.0417752	0.0402476	0.0468014	0.0425322
8303					Unmapped	522.855	347.058	0.504088	0.505562	0.468673	0.462577	0.522178	0.498302	0.484239	0.512002	0.481226	0.5713	0.47536	0.482347	0.462121	0.488706	0.508063	0.494314	0.544745	0.542389	0.461317	0.503204	0.530888	0.460015	0.522907	0.42047	0.474423	0.533782	0.543576	0.560115
8309			2,3-Dihydrowithanolide E;14alpha-Hydroxyixocarpanolide;Perulactone B;Withaphysacarpin;Hydrocortisone butyrate propiote;Hydrocortisone buteprate;Hydrocortisone probutate	19.6535820195878;19.6535820195878;19.6535820195878;19.6535820195878;19.6609550226523	MS1 mz matched	523.248	23.14	0.311222	1.18419	0.450959	0.290552	0.296654	0.50701	0.167152	0.523255	0.199916	0.409174	0.403895	1.05996	0.153914	0.342065	0.199139	0.539385	0.493337	0.543175	0.151681	0.298542	0.672426	0.299897	0.823545	0.679137	0.485182	0.462127	0.499972	0.354996
8331					Unmapped	524.188	26.355	0.103012	0.124212	0.119284	0.120699	0.133746	0.182147	0.181386	0.133799	0.146623	0.226825	0.151469	0.165115	0.11187	0.165781	0.159982	0.139111	0.179359	0.171303	0.115744	0.106575	0.163045	0.137548	0.106539	0.0759378	0.156453	0.162014	0.160781	0.158565
8335			N6'-Acetylkamycin-B	12.18433529	MS1 mz matched	524.27	177.143	0.264184	0.39721	0.435161	0.325747	0.315813	0.28955	0.98026	0.282789	0.379775	0.440069	0.642241	0.632891	0.350208	0.475362	0.354094	0.98397	0.885646	1.36551	0.337086	0.724748	1.00007	1.16466	1.44135	0.961898	0.712474	0.713689	0.701256	0.673393
8356			Hovenidulcigenin A;dTDP-3-methyl-4-oxo-2,6-dideoxy-L-allose;dTDP-3-methyl-4-oxo-2,6-dideoxy-D-glucose;dTDP-(2,6-dideoxy-3-C-methyl-alpha-D-threo-hexopyranos-4-ulos-1-yl) ester;dTDP-3-O-methyl-4-oxo-2,6-dideoxy-L-mannose;dTDP-4-keto-3-O-methyl-2,6-dideoxy-L-mannose	-9.19260014727665;-10.8387960559218;-10.8387960559218;-10.8387960559218	MS1 mz matched	525.317	35.2315	0.212315	0.449736	0.260024	0.195722	0.274072	0.310071	0.0598027	0.180426	0.158762	0.208063	0.0599155	0.15131	0.155192	0.313791	0.158673	0.117212	0.0983966	0.116457	0.117179	0.30015	0.143265	0.109741	0.273784	0.189637	0.184761	0.189721	0.151967	0.180594
8358					Unmapped	525.346	100.242	0.194276	0.232276	0.32501	0.202747	0.138568	0.191842	0.120482	0.128421	0.10428	0.22185	0.148417	0.252817	0.111332	0.247833	0.116713	0.2205	0.158202	0.169138	0.173646	0.261744	0.187109	0.136714	0.215441	0.35607	0.220634	0.229804	0.253203	0.236959
8391			Artenolide;Ganoderenic acid E;20-Hydroxy-3,7,11,15,23-pentaoxolanost-8-en-26-oic acid;Physapubenolide;Terpenoid EA-I;Excoecariatoxin;22,23,24,25-Tetradehydro-simplexin	9.63177479430675;9.63177479430675;9.63177479430675;9.63177479430675;9.66641635385914	MS1 mz matched	527.277	130.137	0.132532	0.18049	0.117329	0.218728	0.116189	0.165851	0.151705	0.18395	0.158731	0.283425	0.133465	0.320744	0.265827	0.173702	0.320865	0.421573	0.138182	0.239884	0.102856	0.10216	0.151946	0.365169	0.438516	0.264266	0.243446	0.207838	0.222674	0.222067
8392			Milbemectin	-23.31629216	MS1 mz matched	527.296	85.989	1.59317	2.34907	1.863	2.14044	1.84751	0.963057	0.357211	0.822883	1.29689	0.840432	1.81306	0.224375	3.67227	2.89804	7.96316	0.502355	0.572671	0.830973	1.16492	0.334101	0.374998	0.347988	1.09799	0.444918	1.46652	1.62915	1.11443	1.93224
8401					Unmapped	528.144	37.329	0.0186501	0.0246679	0.0557687	0.0174002	0.0286637	0.0307302	0.0572685	0.0301573	0.0247327	0.157343	0.0211764	0.112246	0.0317511	0.0279377	0.0219331	0.0225224	0.0536537	0.0816249	0.00971257	0.0610881	0.0239376	0.0393044	0.0689197	0.0458798	0.0712178	0.0539578	0.0624089	0.0656073
8412					Unmapped	528.924	346.313	0.833461	0.869915	0.744828	0.771121	0.814247	0.808923	0.73978	0.873885	0.656821	0.860537	0.824142	0.800332	0.674532	0.838562	0.817678	0.898771	0.803625	0.808345	0.611366	0.676007	0.801024	0.716268	0.681433	0.747283	0.688153	0.693582	0.711508	0.819164
8416			Cinncassiol D2 glucoside;Proscillaridin	5.76684398358524;-23.0625622303353	MS1 mz matched	529.276	42.9305	0.336724	0.384705	0.24404	0.33843	0.304915	0.323315	0.337664	0.32724	0.44581	0.676746	0.32684	1.32529	0.21748	0.303109	0.36392	0.45764	0.356824	0.91783	0.232297	3.15373	0.669657	0.550063	0.786546	1.49326	0.81158	0.799608	0.81512	0.810249
8436			CDP-4-dehydro-3,6-dideoxy-D-glucose;CDP-3,6-dideoxy-D-erythro-hexos-4-ulose;CDP-4-dehydro-3,6-dideoxy-alpha-D-glucose;CDP-4-dehydro-3,6-dideoxy-D-glucose epimer	-2.44681794131335;-2.44681794131335	MS1 mz matched	530.295	170.506	8.56954	9.75953	10.4712	12.3082	9.77155	7.38176	6.29263	9.41719	9.84317	7.26107	8.76977	4.64032	9.01498	11.8828	10.5563	10.2731	7.41173	7.62281	9.53548	4.30279	5.77304	5.51927	7.57362	8.43253	9.38808	9.03208	8.52074	8.53857
8449			Ganoderic acid G;Ganoderic acid I;Ganoderic acid eta;Cucurbitacin J;Simplexin	-6.79762427865231;-6.79762427865231;-6.79762427865231;-6.76305777380769;-6.76305777380769	MS1 mz matched	531.291	45.003	0.269306	0.37345	0.22891	0.194796	0.145243	0.171083	0.292577	0.180614	0.610919	0.479121	0.319145	1.14637	0.239057	0.245355	0.220739	0.426699	0.34955	0.622131	0.245078	2.77059	0.661509	0.726763	0.79425	0.843339	0.542317	0.524183	0.562787	0.764694
8451			Ganoderic acid G;Ganoderic acid I;Ganoderic acid eta;Triamcinolone hexacetonide	-23.6701378019597;-23.6701378019597;-23.6701378019597;13.9374949745146	MS1 mz matched	531.291	95.999	0.157333	0.222311	0.0760615	0.101721	0.136698	0.152386	0.198307	0.201272	0.270166	0.625714	0.19491	1.52111	0.0864932	0.164734	0.177318	0.328157	0.242853	0.765008	0.137625	2.87663	0.331983	0.29443	0.556102	0.978961	0.568216	0.507069	0.617319	0.40377
8480					Unmapped	532.975	346.308	5.70627	6.12372	5.37975	6.48836	6.15892	5.742	5.30516	6.09318	5.57421	6.63458	5.72127	5.34503	5.12205	5.853	5.88855	6.44701	5.83233	6.10202	4.93074	5.25401	5.05325	4.83733	5.8925	6.27036	5.35007	5.22848	5.37933	5.11993
8491			3-(4-Hydroxy-3-methoxyphenyl)-1,2-propanediol 2-O-(galloyl-glucoside);	24.1969821679108;	MS1 mz matched	533.449	43.158	1.28442	1.57899	1.25893	1.88348	1.62119	1.35305	1.88509	1.04249	1.63652	1.41417	1.44728	2.72823	0.787497	1.43654	0.808748	2.41366	0.991444	2.14863	1.30875	1.92882	1.61222	2.27871	1.6952	1.83313	1.77771	1.86	2.08688	1.9969
8523					Unmapped	535.258	100.039	0.111833	0.151931	0.110716	0.0765822	0.0614035	0.07262	0.0650912	0.064771	0.0560917	0.0790331	0.0748396	0.0829315	0.060195	0.111771	0.0726282	0.079978	0.110734	0.0618129	0.0856322	0.0954146	0.0710577	0.063313	0.0847867	0.107155	0.0903416	0.0923697	0.0934064	0.0937445
8530			Vaccinoside;Salviaflaside methyl ester;	-16.7759589324797;-16.7759589324797;	MS1 mz matched	535.465	43.043	4.33364	4.5031	5.09459	7.27718	5.21735	5.30605	7.40899	2.18055	4.93009	5.42657	5.49501	8.70688	2.09333	3.98298	2.03521	12.2243	4.94344	10.9408	3.38741	9.37404	8.57575	9.61496	10.7458	8.96515	7.2221	7.46323	7.57556	7.14717
8563			Eriojaposide B;Eriojaposide B	11.501828131697;11.4284142532798	MS1 mz matched	537.241	37.2025	0.0551627	0.0395997	0.0319573	0.0410571	0.0452101	0.0682512	0.136076	0.0621289	0.031321	0.336851	0.0365935	0.184486	0.0532556	0.09373	0.0696215	0.109544	0.117759	0.118147	0.0279098	0.146578	0.164583	0.0837581	0.186335	0.228377	0.118531	0.125642	0.103292	0.113638
8566					Unmapped	537.322	176.155	1.0715	1.43851	1.53427	1.21349	1.33197	0.98505	0.836245	1.24348	1.16175	0.912084	1.21761	0.645965	1.35426	1.552	1.616	1.12346	0.953641	0.95888	1.27742	0.589516	0.865125	0.838017	1.00199	0.91066	1.091	1.07418	1.16052	1.26442
8594					Unmapped	539.243	26.821	0.479921	0.824306	2.24132	3.57898	3.7877	0.318999	1.25945	0.509253	1.95493	2.44829	0.372925	0.683765	1.81529	0.326994	2.24967	0.332739	0.477562	0.366189	1.44262	1.44489	0.390099	1.51922	0.560762	4.54203	1.05065	1.57809	1.487	1.40077
8595			Ciclesonide;Condurangogenin C	-16.1089390913395;-16.1019061882399	MS1 mz matched	539.296	42.52	0.206097	0.459336	0.274211	0.268101	0.189902	0.226173	0.113902	0.293923	0.245307	0.482716	0.220375	0.536305	0.178281	0.386766	0.2927	0.264514	0.264617	0.389022	0.222209	0.797124	0.486488	0.172626	0.524841	0.547529	0.369733	0.302164	0.33105	0.507396
8605					Unmapped	540.358	180.19	1.14128	1.02381	1.45487	1.92536	1.30442	0.970845	0.475746	0.469663	0.596633	0.844864	0.662067	0.323628	1.08129	0.793385	0.727988	0.596333	0.52669	0.427792	0.5798	0.310074	0.488152	0.308093	0.584399	0.546	0.748816	0.779047	0.760876	0.805922
8630					Unmapped	542.288	129.847	0.0445419	0.0653996	0.0409381	0.0903677	0.0577795	0.0689026	0.0712441	0.062586	0.0609477	0.0863273	0.0494479	0.140377	0.164672	0.0664931	0.107305	0.147258	0.090617	0.11081	0.037743	0.0657829	0.0701894	0.133762	0.169093	0.088963	0.0899074	0.125487	0.0854467	0.0833427
8645			Kanamycin;Kamycin A;Kamycin C;3''-Deamino-3''-hydroxykamycin B;Nebramycin factor 3	14.3359240053389;14.2491885707261;14.2491885707261;14.2491885707261	MS1 mz matched	543.255	41.774	0.0861146	0.12396	0.0518018	0.0765746	0.07327	0.0817084	0.014682	0.0718613	0.117534	0.139549	0.0761649	0.157701	0.076867	0.0848062	0.0520037	0.0358778	0.078359	0.10872	0.0651442	0.224629	0.104862	0.0293906	0.102076	0.125589	0.140673	0.110705	0.128054	0.131281
8660			N-[(3a,5b,7a,12a)-3,12-dihydroxy-24-oxo-7-(sulfooxy)cholan-24-yl]-Glycine;N-[(3a,5b,7a,12a)-3,7-dihydroxy-24-oxo-12-(sulfooxy)cholan-24-yl]-Glycine;	2.10411122279063;2.10411122279063;	MS1 mz matched	544.26	217.944	0.937138	0.654388	0.285959	0.708234	0.547542	0.670566	0.0330966	0.618118	0.362359	0.03099	0.0660142	0.0366913	0.783944	0.124025	0.822648	0.031469	0.0228391	0.0329308	0.245553	0.0349646	0.044741	0.0343728	0.041034	0.0400121	0.298298	0.276273	0.298269	0.288751
8685			alpha-D-Galactopyranuronosyl-(1-&gt;4)-alpha-D-galactopyranuronosyl-(1-&gt;4)-D-galacturonic acid;	-21.4373459428168;	MS1 mz matched	545.376	45.6465	0.0810588	0.0921954	0.067937	0.079335	0.13147	0.054464	0.0297318	0.0518687	0.0714767	0.0315828	0.0153631	0.103468	0.0585082	0.073442	0.0780137	0.110206	0.0494506	0.0705713	0.0558819	0.0449777	0.0249133	0.0199708	0.0561814	0.0544923	0.060062	0.0930192	0.0642158	0.0534862
8694					Unmapped	546.171	26.611	0.0400567	0.0410926	0.0549485	0.0507336	0.0649833	0.0815337	0.0745851	0.0460941	0.0517772	0.0345825	0.0544088	0.0575471	0.052533	0.0544828	0.0451946	0.077728	0.0574913	0.0664456	0.0492303	0.0207767	0.0602483	0.0580701	0.0445233	0.0243065	0.0884628	0.062614	0.0809916	0.0490447
8696			Pikromycin;Neopikromycin	5.32998102903519;5.32998102903519	MS1 mz matched	546.307	170.835	0.0965722	0.0973417	0.173313	0.314372	0.115678	0.100487	0.0484289	0.136395	0.100822	0.0894171	0.0822448	0.0334193	0.0874032	0.125652	0.109455	0.166476	0.0694194	0.0540865	0.0875385	0.029782	0.0419458	0.0363685	0.0505311	0.130528	0.11094	0.106056	0.0900492	0.0984919
8700					Unmapped	546.816	348.175	0.392045	0.386781	0.323696	0.328164	0.391408	0.344201	0.379182	0.356159	0.398025	0.426663	0.398104	0.387285	0.374502	0.41687	0.354478	0.354028	0.373608	0.388202	0.333374	0.372346	0.384003	0.360848	0.363542	0.36236	0.371971	0.415946	0.420068	0.440638
8706			Khelmarin D;Bisosthenon B;Dracorubin	10.0016978958451;10.0016978958451;-21.3043855897222	MS1 mz matched	547.161	286.382	0.635196	0.622101	0.526321	0.809099	0.693399	0.468165	0.431524	0.724884	0.77439	0.735356	0.486291	0.430454	0.576877	0.695026	0.788427	0.807936	0.732104	0.729234	0.651092	0.525271	0.495609	0.465341	0.714315	0.612059	0.689706	0.650538	0.672179	0.530289
8733					Unmapped	548.921	346.409	0.319648	0.385695	0.328452	0.442011	0.369902	0.373866	0.378753	0.398322	0.367317	0.416206	0.379779	0.343244	0.278237	0.344423	0.404477	0.423179	0.354984	0.34506	0.327189	0.368076	0.266232	0.351065	0.365974	0.33824	0.330955	0.31972	0.261843	0.374318
8763			Astin I;	7.26549762686264;	MS1 mz matched	551.024	346.313	1.91788	2.31126	1.98766	3.17874	2.04505	1.99784	1.68408	2.48693	2.12071	2.57685	2.10472	2.07253	1.74007	2.16932	2.14787	2.98861	2.13623	2.29072	1.5866	1.80679	1.39672	1.75032	2.38108	2.66174	1.82954	1.80352	1.61339	1.28379
8780					Unmapped	551.986	166.133	0.437979	0.445023	0.4056	0.449976	0.448393	0.434194	0.37317	0.410956	0.423079	0.485457	0.407338	0.415306	0.40542	0.43447	0.446954	0.466982	0.42553	0.443059	0.401886	0.405773	0.433588	0.380359	0.457842	0.4454	0.438902	0.462724	0.446085	0.44021
8785					Unmapped	552.22	26.1745	0.0655585	0.0863787	0.0622469	0.074744	0.0754558	0.123087	0.10441	0.0794249	0.0966251	0.153508	0.09606	0.101578	0.0658018	0.132447	0.0515167	0.105384	0.114108	0.102463	0.0973995	0.0619798	0.0814945	0.0902959	0.0780922	0.0582933	0.0973153	0.111064	0.109632	0.108823
8789			Vignatic acid A;	-10.5673667483121;	MS1 mz matched	552.273	48.323	0.173194	0.226475	0.125558	0.315184	0.403797	0.0666214	0.297335	0.134425	0.033988	0.0930441	0.173965	0.0896455	0.125199	0.163487	0.222091	0.171432	0.275422	0.15799	0.086907	0.0919351	0.12526	0.215868	0.320553	0.0983166	0.150657	0.170112	0.195779	0.141871
8793			LysoPC(16:1(9Z));Zygadenine	-13.8641121764834;12.1628853608093	MS1 mz matched	552.322	177.138	1.19453	1.3906	1.47441	0.939509	1.05314	0.949926	0.685309	5.73839	2.26828	1.0046	1.33092	0.865771	2.09458	2.7134	4.23887	1.14422	0.870957	0.855845	3.49526	0.621002	0.752239	0.664418	0.736813	1.01036	1.59245	1.74331	1.61003	1.56996
8797					Unmapped	552.622	176.314	0.154727	0.185327	0.178089	0.138123	0.187943	0.122338	0.143813	0.14621	0.216191	0.139741	0.207623	0.0904848	0.194915	0.282774	0.213305	0.149336	0.138138	0.134762	0.167449	0.0894625	0.111312	0.114132	0.128052	0.102367	0.159103	0.124585	0.147326	0.149298
8798			LysoPE(24:6(6Z,9Z,12Z,15Z,18Z,21Z)/0:0);LysoPE(0:0/24:6(6Z,9Z,12Z,15Z,18Z,21Z));	-8.488846288048;-8.488846288048;	MS1 mz matched	552.651	166.284	0.425083	0.454697	0.401497	0.458388	0.45612	0.438823	0.390271	0.420375	0.441929	0.510825	0.440532	0.417031	0.397574	0.454095	0.440171	0.48597	0.416272	0.46022	0.381555	0.383013	0.423934	0.382341	0.456377	0.43723	0.434401	0.473134	0.465453	0.428307
8805			L-Olivosyl-oleandolide	-0.77475327	MS1 mz matched	553.25	99.69	0.16699	0.194888	0.177177	0.145556	0.102193	0.145083	0.0964493	0.119538	0.106851	0.13787	0.124448	0.127833	0.0964138	0.199998	0.123593	0.145383	0.119381	0.113185	0.161052	0.113729	0.111167	0.0904814	0.141628	0.192882	0.148963	0.161362	0.169983	0.140571
8817			Demethyldecarbamoylnovobiocin;15-Demethylaclacinomycin T	24.8577836437405;24.8577836437405	MS1 mz matched	554.224	147.539	0.0110111	0.0118032	0.00759792	0.0216281	0.00918733	0.0126901	0.013947	0.0130759	0.0151822	0.0484544	0.0189134	0.0489132	0.00738103	0.00832113	0.0123711	0.0503429	0.0210812	0.0389062	0.00802031	0.0271346	0.0306221	0.0230351	0.061306	0.0729092	0.024598	0.0377041	0.0372106	0.0360313
8820					Unmapped	554.34	176.425	113.123	126.156	133.223	109.481	111.039	89.9743	84.0535	112.352	114.722	84.2795	116.116	58.2456	130.326	139.984	145.444	113.338	94.2551	91.3168	115.012	57.9903	83.3431	79.6654	94.2072	78.392	105.692	100.325	106.291	108.105
8830			6''-Malonylgenistin;6''-Malonylcosmosiin;Apigenin 7-(6''-malonylglucoside);Apigenin 7-O-(6-malonyl-beta-D-glucoside);Malonylgenistin	1.85135845652381;1.85135845652381;1.93010696648244;1.93010696648244	MS1 mz matched	555.049	37.3545	0.341125	1.01178	0.374711	0.241746	0.178034	0.339463	0.0686843	0.423337	0.302575	0.100551	0.164529	0.0847352	0.305893	0.283421	0.638243	0.0568903	0.0607178	0.0719755	0.576411	0.0418159	0.109593	0.0790708	0.19696	0.0711198	0.230693	0.20499	0.223432	0.218224
8841			3beta,15alpha-Diacetoxylanosta-8,24-dien-26-oic acid;	-2.49723033986398;	MS1 mz matched	555.367	31.8985	1.4174	0.515654	1.99093	3.29812	2.98957	0.130315	1.19997	2.29492	0.586898	2.68863	2.61819	0.125879	0.40657	0.0482859	1.94433	1.27996	1.23882	0.854437	1.13382	0.616213	0.474295	0.303896	0.181344	0.00623619	0.394104	0.448749	0.322755	0.288591
8844			Germanicol cinnamate;Acetrizoic acid	-2.95675381651561;-5.82998705433223	MS1 mz matched	555.859	348.224	0.137933	0.125655	0.101651	0.125758	0.102856	0.1056	0.121936	0.131104	0.137574	0.142295	0.117147	0.115674	0.138174	0.124182	0.125971	0.108777	0.127768	0.161153	0.127609	0.119594	0.139396	0.115411	0.129405	0.115617	0.122429	0.148839	0.118214	0.138936
8857					Unmapped	556.309	172.122	1.54639	1.98373	3.62127	5.51917	0.180899	1.20075	0.0638211	7.34153	3.03693	3.13583	1.79718	1.28448	2.90179	0.266261	3.88351	4.15564	1.92328	0.14511	3.13704	0.880879	0.840119	0.548333	1.79014	4.19626	3.09995	3.80381	3.3858	2.46415
8876			Vaccinoside;Salviaflaside methyl ester;	-16.7759589324797;-16.7759589324797;	MS1 mz matched	557.448	43.3265	0.901945	1.15003	1.03709	1.41449	0.956496	1.13159	1.50814	0.486682	1.96232	1.25504	1.32126	1.27359	0.716334	0.97894	0.689846	1.74589	0.890379	1.60198	0.999841	1.35991	1.37946	1.27753	1.35297	1.4279	1.26342	1.40173	1.3863	1.21237
8880					Unmapped	557.945	346.409	1.08702	1.09424	1.01388	1.40196	1.14845	1.11138	0.936731	1.23014	0.914137	1.20766	1.23825	1.05342	0.928877	1.02675	1.22659	1.34993	1.09937	1.1598	0.899106	0.977828	0.887134	0.883475	1.18215	1.27163	0.967461	0.916807	0.758145	0.804324
8889					Unmapped	558.447	346.283	0.24589	0.308876	0.285259	0.343351	0.316602	0.307169	0.238636	0.279717	0.28894	0.344198	0.281102	0.250864	0.227504	0.268482	0.304238	0.338828	0.247569	0.318332	0.24917	0.278982	0.260842	0.260373	0.296444	0.37483	0.303519	0.2207	0.234032	0.218739
8924			Rhodoxanthin	-18.21291647	MS1 mz matched	561.371	45.6095	0.138969	0.0703169	0.121278	0.0871044	0.0916667	0.103887	0.0568512	0.0801248	0.0664266	0.0826349	0.0649491	0.0971275	0.0523481	0.0405889	0.131734	0.17578	0.0748508	0.16438	0.0427605	0.0659395	0.0763902	0.0908437	0.14073	0.105322	0.102826	0.111837	0.0879988	0.0903095
8967					Unmapped	564.865	346.926	0.961951	0.995963	0.848047	0.902091	1.05277	0.95408	0.941893	0.94076	0.98727	1.0917	0.946054	0.952507	0.941805	0.968411	0.99522	1.02279	0.95867	1.02994	0.916285	0.922254	1.0055	0.893316	1.00764	0.875326	0.873668	0.967109	1.03245	1.03696
8980			Pikromycin;Neopikromycin	5.32998102903519;5.32998102903519	MS1 mz matched	565.354	173.13	0.764146	0.649554	0.608571	0.254498	0.736936	0.602518	0.48951	0.475411	0.600629	0.198867	0.538831	0.19588	0.843102	0.743587	0.783092	0.216453	0.437831	0.360511	0.674234	0.154881	0.307588	0.316008	0.268036	0.0670612	0.423616	0.471374	0.435317	0.476781
8999			CDP-4-dehydro-3,6-dideoxy-D-glucose;CDP-3,6-dideoxy-D-erythro-hexos-4-ulose;CDP-4-dehydro-3,6-dideoxy-alpha-D-glucose;CDP-4-dehydro-3,6-dideoxy-D-glucose epimer	-2.44681794131335;-2.44681794131335	MS1 mz matched	566.269	169.371	0.0462464	0.0519457	0.0436796	0.0486976	0.0581088	0.0391839	0.0362402	0.0498239	0.0503992	0.0488164	0.0524804	0.0539118	0.0518234	0.0681554	0.0680001	0.0635016	0.0501783	0.0392169	0.0533524	0.0315159	0.045777	0.0229867	0.0563091	0.0810604	0.0549607	0.051675	0.0504415	0.0462323
9001			5-O-beta-D-Mycaminosyltylactone	-5.224038827	MS1 mz matched	566.374	177.173	0.87665	0.764789	0.971567	1.0474	0.747745	0.686793	0.244349	0.474677	0.517308	0.56214	0.568617	0.190365	0.644016	0.52946	0.594443	0.479157	0.454557	0.295767	0.502927	0.198091	0.369999	0.212725	0.388017	0.424206	0.525989	0.570041	0.542249	0.503653
9013			y-Morphine;	15.1663681932341;	MS1 mz matched	567.266	99.6025	0.159252	0.19065	0.16535	0.148334	0.105916	0.141493	0.0879991	0.11328	0.106078	0.129866	0.114943	0.136408	0.0941954	0.195702	0.12521	0.141463	0.140776	0.116193	0.157135	0.0758977	0.112696	0.0792406	0.135672	0.177241	0.158741	0.167437	0.15971	0.136044
9015			Adouetine Y;Ceanothine E;Protoporphyrinogen IX;Protoporphyrinogen IX;Adouetine Y;Cretine A	6.52677750237378;6.52677750237378;6.52677750237378;6.4490018565191;6.4490018565191;6.4490018565191	MS1 mz matched	567.309	106.411	0.0848389	0.653046	0.0920602	0.11466	0.0469546	0.149073	0.10611	0.151268	0.105389	0.724709	0.0774509	0.154042	0.106249	0.13439	0.0786418	0.177695	0.0996685	0.220509	0.0292672	0.145145	0.191888	0.207607	0.263513	0.199968	0.187126	0.190233	0.186724	0.186799
9019			1,2,4,7-Tetraacetoxy-8-hydroxy-3-(4-hydroxyphenyl)dibenzofuran;BL III;1,2,4,8-Tetraacetoxy-7-hydroxy-3-(4-hydroxyphenyl)dibenzofuran;	22.8153155279212;22.8153155279212;22.8153155279212;	MS1 mz matched	567.454	46.953	0.772129	0.0481958	0.022947	1.17327	0.798752	0.947862	0.0448341	0.13113	0.219874	0.0792174	0.0986667	0.71831	0.122322	0.177297	0.270238	0.0530596	0.0570928	0.79109	0.192242	1.15313	0.0858754	0.0211867	0.953121	0.789235	0.0772569	0.0715902	0.0884073	0.083097
9035			Janthitrem C;Janthitrem C	5.89829981161861;5.9141073907144	MS1 mz matched	568.354	174.649	2.32155	2.29678	2.5016	1.64196	2.23706	2.16491	1.68988	2.98322	2.41554	1.52454	1.91844	0.57746	2.58059	3.44292	2.88432	1.39653	1.57129	1.26977	2.47122	0.619403	1.14255	0.992278	1.05712	0.710315	1.78091	1.97021	1.7086	1.81585
9044					Unmapped	569.248	26.5105	0.0733987	0.0757929	0.0824726	0.0844795	0.0681029	0.148353	0.120472	0.0575884	0.103632	0.100453	0.100134	0.0762972	0.0844271	0.0837852	0.0696366	0.0846224	0.0942414	0.0903957	0.0766892	0.0543669	0.0939781	0.0820526	0.0823036	0.0603822	0.0955	0.110172	0.109118	0.0987184
9053			Ganoderic acid F;	-16.6470844383979;	MS1 mz matched	569.654	166.284	0.337466	0.341816	0.323546	0.349195	0.33663	0.356151	0.297847	0.338277	0.350129	0.40121	0.345769	0.325141	0.317275	0.352068	0.34058	0.359615	0.332673	0.343885	0.295461	0.305385	0.342394	0.304315	0.360582	0.358685	0.3365	0.363358	0.371242	0.356788
9107					Unmapped	573.272	99.689	0.0466692	0.408511	0.157785	0.109354	0.164005	0.147265	0.0635686	0.251476	0.0414762	0.147004	0.0543075	0.072633	0.0953091	0.179243	0.0800079	0.038796	0.0358995	0.0666975	0.0403114	0.108418	0.142066	0.060915	0.116595	0.137309	0.129438	0.168742	0.145486	0.132265
9112			iso-A2E(9,13-di-cis);iso-A2E(11-cis);iso-A2E(13-cis);N-Retinylidene-N-retinylethanolamine;iso-A2E(9-cis);	10.396625647696;10.396625647696;10.396625647696;10.396625647696;10.396625647696;	MS1 mz matched	573.443	46.935	0.115054	0.175841	0.205198	0.117448	0.184535	0.0858503	0.140503	0.151913	0.116704	0.0819057	0.141094	0.0772416	0.145531	0.146517	0.139971	0.159216	0.123961	0.110672	0.208225	0.0784493	0.0746736	0.0885757	0.128913	0.151712	0.128848	0.156399	0.115435	0.150062
9131					Unmapped	574.986	346.312	5.70194	6.65782	5.86329	7.64574	6.40755	5.93874	5.27332	6.62477	6.06417	7.1552	5.78859	5.13337	5.35711	6.1119	6.13652	7.46722	5.9814	6.12499	4.92678	5.38445	4.59327	4.97263	5.33746	7.88135	5.33832	4.95764	4.18438	4.49651
9171			Prednisolone 21-all-cis-farnesylate	-2.939342179	MS1 mz matched	577.352	92.172	0.0761867	0.179969	0.0974896	0.209067	0.787709	0.267575	0.0359312	0.0699628	0.0461994	0.116271	0.0528708	0.0309639	0.845662	0.544104	0.23581	0.0681008	0.121581	0.0749942	0.0698626	0.0512963	0.0607192	0.0538128	0.0146	0.0381597	0.196446	0.286743	0.201873	0.16366
9187			Carpipramine maleate	18.67279134	MS1 mz matched	578.339	175.304	21.7121	24.1728	24.0609	19.1577	19.8095	22.6615	24.6705	38.1565	35.7679	27.7363	39.5417	11.3465	43.6692	48.7227	45.3958	26.8337	28.5058	18.4446	41.0141	11.1241	22.5229	13.8593	21.1966	15.4062	28.8594	29.2426	26.9242	27.9327
9212			beta-Doradecin;Phoenicoxanthin;Adonirubin	-18.0550496914968;-17.9766557615412	MS1 mz matched	579.381	136.156	0.0168727	0.0324397	0.0183443	0.0278735	0.0178996	0.0215557	0.0157408	0.0630541	0.0649225	0.0310717	0.0193783	0.0111062	0.0705619	0.0942028	0.0512918	0.0165269	0.0181744	0.0144487	0.149245	0.0176621	0.015523	0.0105442	0.0155343	0.0202786	0.0398725	0.0451492	0.0439316	0.0222434
9218					Unmapped	580.076	23.5465	0.021242	0.0312774	0.0140852	0.0149212	0.0200657	0.0185864	0.00595069	0.020849	0.0143069	0.0894114	0.00695342	0.0460686	0.0094328	0.0145588	0.0159979	0.0101504	0.0338446	0.0245258	0.0156902	0.093518	0.0382012	0.0147484	0.0280721	0.0697976	0.0437455	0.0363989	0.04349	0.0493222
9240			Biliverdin;Biliverdin;Biliverdin IX alpha	-9.12875872136647;-9.06899090034672	MS1 mz matched	581.243	138.998	0.0791614	0.0290622	0.0222348	0.0472089	0.0438013	0.051271	0.0552258	0.0395922	0.0591948	0.186053	0.0358575	0.174971	0.0204451	0.0220146	0.117116	0.0991275	0.127589	0.26108	0.0534004	0.114685	0.13057	0.125859	0.229841	0.142306	0.138623	0.150136	0.0951791	0.137698
9241			Aralionine A	-4.122557335	MS1 mz matched	581.282	99.685	0.10942	0.153716	0.129497	0.113205	0.0812722	0.101829	0.0715726	0.0983063	0.0866345	0.0814407	0.0862996	0.109583	0.0721786	0.168799	0.106403	0.11578	0.0911577	0.0853476	0.114904	0.0874452	0.102158	0.0696331	0.128903	0.138255	0.121109	0.148737	0.129344	0.118979
9248			Hydroxyspirilloxanthin;Monodemethyl spirilloxanthin;Spheroidenone;Spheroiden-2-one;R.g.-Keto I;Thiothece-474	19.4010167849796;19.4010167849796;19.4010167849796;19.4010167849796	MS1 mz matched	581.447	42.3	0.515542	0.594802	0.560759	0.718503	0.526856	0.52589	0.646885	0.292135	0.833465	0.677672	0.0126944	0.613647	0.409545	0.532968	0.39883	0.772945	0.393395	0.930122	0.648496	0.562873	0.744317	0.648619	0.676507	0.696864	0.619479	0.643084	0.722071	0.617971
9257	1-Stearoyl-sn-glycerol 3-phosphocholine	0.7889			MS2 reverse	582.37	173.43	60.7687	56.3616	47.0869	16.082	55.1174	45.966	42.9813	39.0212	46.2701	15.8753	44.0006	14.3378	70.4306	59.7182	65.4697	14.3599	32.9387	26.2872	59.9715	12.8647	27.2235	23.4722	23.826	5.11253	28.8214	31.947	31.5199	34.3501
9260					Unmapped	582.841	56.4105	0.158108	0.167768	0.152762	0.139622	0.15004	0.132716	0.126919	0.142163	0.136389	0.149337	0.151068	0.131278	0.157923	0.156998	0.145398	0.163847	0.136449	0.143738	0.129056	0.114302	0.144224	0.127307	0.162707	0.143451	0.133087	0.158352	0.158728	0.156697
9266					Unmapped	583.264	26.2785	0.0667363	0.0909324	0.0743794	0.0647087	0.0819473	0.131906	0.105989	0.0682264	0.0815115	0.108897	0.0845958	0.0927379	0.0727601	0.11834	0.0765099	0.0921723	0.0978214	0.10906	0.072846	0.0746152	0.0792687	0.100773	0.0776872	0.0531035	0.100204	0.100913	0.083586	0.106568
9275			Rhodovibrin	21.7294857	MS1 mz matched	583.464	41.764	1.55745	1.54302	1.47309	1.9508	1.46086	1.71333	1.31427	0.840577	1.59549	1.01103	1.18705	1.35095	0.843876	1.14762	0.921212	1.88035	1.0491	1.67645	1.17612	1.11829	1.32283	1.2591	1.39875	1.43416	1.43927	1.61636	1.55296	1.37171
9295					Unmapped	585.059	36.141	0.0184525	0.0339488	0.0250892	0.0150093	0.0140352	0.0237872	0.00602851	0.0262748	0.0258425	0.00657056	0.0404329	0.00609659	0.0217418	0.0331849	0.0294751	0.00989896	0.00978155	0.00798547	0.0241716	0.00390276	0.00581611	0.0119007	0.0161326	0.0107626	0.0117734	0.0135753	0.0136563	0.0119111
9299			6,8a-Seco-6,8a-deoxy-5-oxoavermectin ''2a'' aglycone	-7.474879364	MS1 mz matched	585.346	172.834	0.610324	0.642827	0.509222	0.330313	0.650267	0.56279	0.54338	0.442148	0.552611	0.256121	0.509777	0.197511	0.553643	0.651065	0.529319	0.23707	0.465407	0.310934	0.618163	0.1739	0.320062	0.322728	0.320332	0.143688	0.383805	0.424704	0.367347	0.447457
9314					Unmapped	586.656	165.97	0.343184	0.360694	0.341363	0.364384	0.367346	0.366693	0.319189	0.333395	0.364736	0.417653	0.342931	0.356024	0.331644	0.358713	0.363431	0.395721	0.36165	0.385092	0.326176	0.336423	0.36293	0.326302	0.384107	0.373597	0.364566	0.386417	0.389305	0.367482
9322					Unmapped	586.966	346.291	0.361501	0.474478	0.485503	0.626974	0.450172	0.477016	0.350787	0.545602	0.518132	0.537052	0.473556	0.48843	0.351433	0.45131	0.533342	0.772847	0.407309	0.435227	0.337528	0.376404	0.352014	0.411825	0.453181	0.727098	0.42287	0.301001	0.321879	0.276852
9328			D-Urobilin;D-Urobilin;Dinoflagellate luciferin	-10.3138769113026;-10.3393740689419;-10.3393740689419	MS1 mz matched	587.289	99.019	0.0182157	0.0345819	0.0201817	0.0255342	0.0206236	0.0162965	0.0280468	0.0306062	0.0192317	0.152906	0.0142073	0.0612833	0.013999	0.113362	0.0275082	0.0443884	0.0325617	0.0308082	0.0161197	0.0556531	0.0562426	0.0680841	0.122441	0.0716395	0.0556104	0.0559775	0.0557889	0.047834
9334			Caffeoylcycloartenol;	8.44212987941601;	MS1 mz matched	587.423	47.654	0.0801097	0.106499	0.0780619	0.0555112	0.0594445	0.0595746	0.0280851	0.0604522	0.0931164	0.0554015	0.0314371	0.0391466	0.0481372	0.0711545	0.0372163	0.0433525	0.0549569	0.0224938	0.0449955	0.0500263	0.0307336	0.0202176	0.021978	0.0415552	0.0327017	0.0572378	0.0451053	0.0443835
9336			DG(14:1(9Z)/20:3(8Z,11Z,14Z)/0:0);DG(20:4(5Z,8Z,11Z,14Z)/14:0/0:0);DG(16:1(9Z)/18:3(6Z,9Z,12Z)/0:0);DG(16:0/0:0/18:4n3);DG(18:3(6Z,9Z,12Z)/16:1(9Z)/0:0);DG(20:3(5Z,8Z,11Z)/14:1(9Z)/0:0);DG(16:1n7/0:0/18:3n6);Tripoxyrollin;DG(14:0/20:4(5Z,8Z,11Z,14Z)/0:0);DG(18:4(6Z,9Z,12Z,15Z)/16:0/0:0);DG(14:0/0:0/20:4n6);DG(20:3(8Z,11Z,14Z)/14:1(9Z)/0:0);DG(16:1(9Z)/18:3(9Z,12Z,15Z)/0:0);DG(14:1(9Z)/20:3(5Z,8Z,…	-13.2408259179598;-13.2408259179598;-13.2408259179598;-13.2408259179598;-13.2408259179598;-13.2408259179598;-13.2408259179598;-13.2408259179598;-13.2408259179598;-13.2408259179598;-13.2408259179598;-13.2408259179598;-13.2408259179598;-13.2408259179598;-13	MS1 mz matched	587.468	346.283	0.152175	0.150927	0.161093	0.24365	0.154919	0.153474	0.103509	0.178761	0.158918	0.174156	0.155104	0.157374	0.104083	0.165556	0.163175	0.215575	0.169302	0.160772	0.133159	0.123615	0.121809	0.120367	0.186934	0.211697	0.160348	0.107478	0.106253	0.126006
9344					Unmapped	587.987	166.284	0.477227	0.520129	0.455321	0.500345	0.490533	0.501908	0.432617	0.486273	0.503633	0.579328	0.509523	0.464837	0.448471	0.495918	0.516765	0.546051	0.50043	0.510822	0.447135	0.474183	0.491644	0.464215	0.51842	0.506996	0.514153	0.536954	0.532936	0.524765
9356					Unmapped	588.827	346.934	0.60623	0.596525	0.54599	0.571506	0.606978	0.606041	0.58581	0.599048	0.624189	0.673588	0.627575	0.583072	0.600903	0.596086	0.633271	0.594913	0.582828	0.652854	0.580156	0.564923	0.645615	0.540505	0.631818	0.533978	0.55343	0.610721	0.651113	0.654071
9368			Feruloyl-beta-sitosterol;Ubiquinone 6;Ubiquinone-6;Coenzyme Q6	21.1534402810472;21.1534402810472;21.1708854596588	MS1 mz matched	589.438	101.743	0.258934	0.33493	0.213159	0.240502	0.283453	0.227876	0.0964571	0.492726	0.158486	0.234496	0.123298	0.124746	0.207063	0.219232	0.215089	0.157028	0.245151	0.140411	0.225894	0.10676	0.152879	0.085791	0.144458	0.199945	0.282537	0.280721	0.195033	0.167798
9391					Unmapped	591.016	346.544	0.602707	0.870643	0.780636	0.98181	0.899362	0.838329	0.680371	0.843218	0.672855	0.75046	0.785391	0.746673	0.660059	0.784649	0.746006	0.989606	0.777909	0.780875	0.554591	0.591329	0.729258	0.672124	0.585089	1.00789	0.630799	0.681667	0.484051	0.510445
9400	9R,10S-EpOME	0.878			MS2 reverse	591.454	101.614	0.970727	1.51407	1.47429	0.930659	0.696321	0.895549	0.342643	1.47207	0.523442	0.87357	0.466577	0.388043	0.361464	0.802747	0.769324	0.693838	0.735618	0.503799	0.957293	0.254114	0.50336	0.26169	0.495513	0.695555	0.752209	0.799415	0.632227	0.67133
9463			Pipercyclobutanamide B;Dipiperamide D;Berbamunine;(1S)-1,2,3,4-Tetrahydro-1-[[4-[2-hydroxy-5-[[(1R)-1,2,3,4-tetrahydro-7-hydroxy-6-methoxy-2-methyl-1-isoquinolinyl]methyl]phenoxy]phenyl]methyl]-6-methoxy-2-methyl-7-isoquinolinol;Guattegaumerine;N,N'-Dimethyllindoldhamine;Magnoline	-14.4253964711818;-14.4253964711818;-14.3633468759345;-14.3633468759345;-14.3633468759345	MS1 mz matched	595.28	226.591	0.00565893	0.00706135	0.0073408	0.00888644	0.0095544	0.00448685	0.0344585	0.00904352	0.00827044	0.0196524	0.0154697	0.0177542	0.0183957	0.0175063	0.00706257	0.0378724	0.0319383	0.0284466	0.0135731	0.0198915	0.0263302	0.0222858	0.0374684	0.0324825	0.0226208	0.0222045	0.0193411	0.0191612
9487			LysoPE(22:0/0:0);LysoPE(0:0/22:0);	-17.5661726196666;-17.5661726196666;	MS1 mz matched	596.384	173.307	0.241889	0.203132	0.217011	0.157894	0.186309	0.194974	0.241418	0.188991	0.194249	0.0957134	0.15805	0.0404639	0.339369	0.206872	0.261906	0.0981113	0.144766	0.0950205	0.255506	0.0539194	0.107002	0.0959044	0.0924835	0.0482901	0.119306	0.129572	0.131674	0.163339
9499			Hericenone G;Hericenone D;	-5.58066468837287;-5.58066468837287;	MS1 mz matched	597.413	31.5295	0.538352	0.475534	0.723538	1.12815	1.20082	0.119409	1.31013	0.825581	0.250158	0.962691	0.822487	0.228228	0.146242	0.0377258	0.776705	0.508796	1.69953	1.12463	1.71537	0.225412	0.150132	0.460782	0.114579	0.00620689	0.6654	0.634516	0.61862	0.580672
9526					Unmapped	599.311	224.041	0.0734027	0.0937974	0.0688384	0.106182	0.150205	0.0540515	0.0891253	0.0658634	0.051663	0.0494295	0.0625247	0.0473545	0.108391	0.0815885	0.0736293	0.0966583	0.0873683	0.0627026	0.0674685	0.0518549	0.0772397	0.0866814	0.0773451	0.0682779	0.0783439	0.0771229	0.070617	0.0869389
9527			Prednisolone 21-all-cis-farnesylate	-2.939342179	MS1 mz matched	599.334	92.18	0.0235651	0.0306076	0.0192594	0.074874	0.194825	0.0956117	0.0163503	0.0203223	0.0209606	0.0301493	0.0206694	0.0184378	0.188204	0.140857	0.0350572	0.020567	0.0483443	0.0290254	0.0274881	0.0245396	0.0293038	0.0209814	0.0221983	0.0273246	0.0630203	0.0826219	0.0624539	0.0497314
9538			Lolitrem K	-20.45430848	MS1 mz matched	600.321	173.444	0.0904638	0.11994	0.155654	0.0588741	0.10522	0.127942	0.15611	0.492126	0.481986	0.118826	0.283104	0.0602234	0.499356	0.523349	0.74845	0.0725358	0.126363	0.077949	0.611459	0.0584974	0.100622	0.0525489	0.0854486	0.0301883	0.178502	0.214636	0.195864	0.213244
9570			Carpipramine maleate	18.67279134	MS1 mz matched	602.338	173.412	7.31881	4.9169	4.59081	1.65049	4.53194	5.23394	9.00513	5.15256	7.28247	1.53757	5.06867	1.53047	15.604	8.39122	11.8796	1.64755	4.62284	3.15027	10.2595	2.0386	4.52743	4.51646	2.21747	0.676219	2.7815	2.98778	3.39522	4.41109
9587					Unmapped	603.657	166.232	0.218146	0.220508	0.201268	0.218936	0.234952	0.211479	0.18153	0.210649	0.210359	0.23888	0.203728	0.205423	0.192683	0.231487	0.210026	0.234546	0.211222	0.223211	0.1901	0.200055	0.217086	0.194641	0.2219	0.220655	0.207214	0.209701	0.230147	0.215828
9592					Unmapped	604.295	170.238	1.50877	1.19514	0.985945	1.1856	1.71363	1.3668	1.49007	0.911558	0.994306	0.750642	1.04984	0.38388	2.05863	1.37877	1.67904	0.910275	1.23735	1.22029	1.63013	0.296362	1.00037	0.645904	1.01875	0.782419	0.99545	1.17783	0.729625	0.785061
9598			Caffeoylcycloartenol;	-21.2274744655482;	MS1 mz matched	604.857	346.924	0.479061	0.486736	0.412496	0.456768	0.522466	0.484939	0.444931	0.463983	0.44668	0.53999	0.453405	0.472464	0.46194	0.515038	0.552988	0.473849	0.507398	0.496972	0.448392	0.431718	0.551868	0.445182	0.464407	0.422955	0.414732	0.488136	0.487797	0.490991
9601					Unmapped	604.989	166.284	0.431805	0.447064	0.411432	0.458143	0.446057	0.437792	0.405488	0.426171	0.424501	0.513148	0.441163	0.418425	0.396139	0.456597	0.432589	0.468768	0.426905	0.462271	0.391647	0.411151	0.446362	0.409721	0.483324	0.451384	0.447009	0.478778	0.47327	0.459118
9607					Unmapped	605.38	31.584	0.159015	0.131863	0.216442	0.275959	0.388738	0.0299095	0.116647	0.218863	0.0914995	0.264715	0.261558	0.0655148	0.0706484	0.0191175	0.257451	0.174368	0.132584	0.145843	0.146935	0.082341	0.0745285	0.116478	0.0368397	0.0120399	0.144015	0.123957	0.141971	0.129646
9609			Staphidine	-21.2711613	MS1 mz matched	605.433	101.923	0.115736	0.248748	0.126698	0.177006	0.104381	0.174139	0.0708727	0.278472	0.167722	0.189074	0.0952203	0.0865877	0.105242	0.305581	0.335138	0.10964	0.233977	0.0606932	0.217359	0.0515313	0.106107	0.0503114	0.102818	0.100339	0.136719	0.15163	0.138381	0.112389
9610			Rhodovibrin	21.7294857	MS1 mz matched	605.447	41.7825	0.423514	0.451349	0.339958	0.421164	0.328007	0.301503	0.243382	0.268149	0.353744	0.258224	0.284298	0.242073	0.386773	0.250686	0.347483	0.394375	0.223366	0.281948	0.37004	0.219317	0.243257	0.244306	0.264142	0.286765	0.306222	0.383164	0.32919	0.354429
9611			LysoPE(24:6(6Z,9Z,12Z,15Z,18Z,21Z)/0:0);LysoPE(0:0/24:6(6Z,9Z,12Z,15Z,18Z,21Z));	-8.488846288048;-8.488846288048;	MS1 mz matched	605.655	166.185	0.481461	0.51482	0.470245	0.495256	0.542043	0.506844	0.467012	0.490055	0.530248	0.579253	0.506486	0.477298	0.460252	0.494666	0.516764	0.575899	0.504131	0.515787	0.447135	0.466297	0.523144	0.449775	0.520875	0.527846	0.488534	0.522018	0.533549	0.502544
9615			Chymostatin	18.44192719	MS1 mz matched	606.32	167.791	0.609831	0.611432	0.596165	0.65419	0.633314	0.580077	0.512182	0.615315	0.67019	0.65755	0.579466	0.520482	0.57631	0.671523	0.711332	0.629817	0.603424	0.593129	0.568138	0.47666	0.587412	0.517606	0.594445	0.555719	0.587721	0.627453	0.62183	0.595996
9653			Hydroxydestruxin B;	15.2197231880635;	MS1 mz matched	608.383	171.793	0.0962205	0.108243	0.097277	0.0676275	0.0883603	0.0698755	0.16551	0.103335	0.103804	0.0634214	0.108797	0.0150962	0.265617	0.124932	0.151097	0.0581041	0.0875889	0.0420077	0.213487	0.025293	0.0661215	0.0688156	0.0350808	0.0241689	0.0681096	0.0742007	0.0646352	0.0871558
9660			Squalamine	-9.554718279	MS1 mz matched	608.928	351.483	0.0541817	0.0581412	0.058094	0.0533506	0.0475883	0.053349	0.0417626	0.0505619	0.0451743	0.0514158	0.0516097	0.0402521	0.0519569	0.0447887	0.060846	0.0479072	0.0471389	0.0472058	0.0543134	0.0471624	0.0485716	0.0413982	0.0412537	0.0499564	0.0424492	0.0479504	0.046225	0.0422666
9669					Unmapped	609.355	92.6835	0.519428	0.703381	0.271886	1.04777	0.922448	0.318513	0.158128	0.425927	0.596636	0.335486	0.766892	0.0478642	0.986032	1.15515	3.48192	0.238678	0.274026	0.200081	0.643882	0.0641515	0.135725	0.106197	0.294217	0.208512	0.583676	0.693286	0.586406	0.44677
9682					Unmapped	610.228	26.201	0.0710058	0.0567337	0.0151614	0.0245278	0.0237867	0.147059	0.0571726	0.0793699	0.0490189	0.289212	0.0489879	0.235704	0.119485	0.0699916	0.108482	0.252119	0.169554	0.106671	0.0597621	0.214078	0.242639	0.119728	0.237946	0.514715	0.153008	0.172187	0.171246	0.175431
9691					Unmapped	610.927	346.299	0.64266	0.784133	0.726216	0.832303	0.745275	0.638093	0.542401	0.853738	0.571985	0.918048	0.705738	0.637561	0.633132	0.671502	0.661945	0.866624	0.64735	0.668422	0.49509	0.578674	0.523337	0.641523	0.67697	0.807575	0.633393	0.578672	0.450776	0.484712
9694			Mulberrofuran S;	3.41513010578474;	MS1 mz matched	611.118	23.455	0.0978659	0.213983	0.171305	0.0470845	0.068045	0.0574294	0.00555405	0.20045	0.0751527	0.0986678	0.194346	0.0850625	0.0720105	0.0910319	0.0742174	0.0156646	0.046569	0.0285002	0.114573	0.152967	0.059156	0.0270381	0.0203527	0.0556964	0.0704658	0.0752583	0.0901394	0.0681721
9701			Muricapentocin;Muricatalicin;Annomuricin A;Muricatin B;Muricatin A;Muricatocin B;Annopentocin C;Annopentocin B;Muricatalin;Annopentocin A;Annomuricin-D-one;	-14.0066262828759;-14.0066262828759;-14.0066262828759;-14.0066262828759;-14.0066262828759;-14.0066262828759;-14.0066262828759;-14.0066262828759;-14.0066262828759;-14.0066262828759;-14.0066262828759;	MS1 mz matched	611.452	29.539	1.10499	0.290395	1.42882	1.95554	1.64535	0.0735132	0.790456	1.77776	0.689601	1.12283	1.86879	0.162509	0.17005	0.0439322	1.37206	0.855012	0.787735	0.569158	1.08397	0.261301	0.296083	0.262985	0.0895436	0.0589585	0.372342	0.323459	0.309243	0.298674
9709			PhosphoribosylformiminoAICAR-phosphate;Phosphoribulosylformimino-AICAR-P;5-(5-Phospho-D-ribosylaminoformimino)-1-(5-phosphoribosyl)-imidazole-4-carboxamide;N-(5'-Phospho-D-ribosylformimino)-5-amino-1-(5''-phospho-D-ribosyl)-4-imidazolecarboxamide;N-(5'-Phosphoribosylformimino)-5-amino-1-(5''-phosphoribosyl)-4-imidazolecarboxamide;Phosphoribosyl-formimino-AICAR-phosphate;1-(5-Phosphoribosyl)-5-[(5…	-10.3926517023541;-10.3926517023541;-10.3926517023541;-10.3926517023541	MS1 mz matched	612.296	176.64	0.0606605	0.0607224	0.0609968	0.0683889	0.0605361	0.0493389	0.0432896	0.0543788	0.0541597	0.050455	0.0531864	0.0456731	0.0540599	0.0300121	0.0583959	0.0622644	0.0471098	0.065846	0.0379149	0.0391873	0.0447425	0.0449552	0.05677	0.0559018	0.0552084	0.0594928	0.052203	0.043101
9717			Indinavir;Indivir	-3.52563867578933;-3.52563867578933	MS1 mz matched	612.787	348.24	0.658865	0.689185	0.591368	0.542843	0.667329	0.657771	0.667245	0.604599	0.641377	0.701584	0.632571	0.597884	0.662869	0.653172	0.700333	0.626008	0.635837	0.69899	0.66325	0.664878	0.689892	0.64254	0.613071	0.602442	0.593005	0.674446	0.726631	0.769035
9724			2-Hexaprenyl-3-methyl-5-hydroxy-6-methoxy-1,4-benzoquinol;Okenone	-16.4414748292429;20.0548950885741	MS1 mz matched	613.403	44.925	0.162013	0.282063	0.126438	0.191057	0.106238	0.166813	0.0633026	0.128287	0.0898757	0.0666749	0.136525	0.0449428	0.194562	0.123254	0.159874	0.122199	0.0618523	0.0706395	0.136308	0.0751501	0.0947662	0.0642358	0.0972177	0.0910124	0.132772	0.151973	0.104572	0.0994622
9737					Unmapped	614.385	167.182	0.0545082	0.0670547	0.0570968	0.0582732	0.0614808	0.0510316	0.0180298	0.0157222	0.0407962	0.0291776	0.0221186	0.00983323	0.0288162	0.0481854	0.0390739	0.018672	0.0315718	0.0175258	0.0474071	0.0149315	0.0138138	0.0155938	0.0215121	0.0201469	0.0456084	0.0388612	0.0320454	0.0335459
9746					Unmapped	614.977	346.312	3.07559	3.63321	3.07322	4.05463	3.65642	3.52703	2.88591	3.56393	2.78412	3.85283	3.48922	2.7987	2.75955	3.2258	3.24993	3.75792	3.0779	3.1402	2.84779	2.76577	3.09921	2.84746	2.93531	3.99088	2.63309	2.80567	2.81803	2.82916
9754			Nonoxynol-9;	3.05068642190904;	MS1 mz matched	615.421	42.443	0.330701	0.573946	0.352266	0.437266	0.329671	0.312672	0.160156	0.375234	0.42469	0.263076	0.295124	0.171266	0.242191	0.324859	0.352879	0.291062	0.285368	0.197808	0.353491	0.205461	0.212252	0.222631	0.191207	0.256424	0.277361	0.28535	0.288654	0.354619
9800			GDP-D-mannurote;GDP-D-mannuronic acid	12.1608281	MS1 mz matched	618.332	184.964	0.0570328	0.0509273	0.0285279	0.0490966	0.0469106	0.0524078	0.0233227	0.0610751	0.0657782	0.0205025	0.0302039	0.0152032	0.110141	0.0335242	0.0886309	0.0213439	0.0197524	0.0190387	0.0340686	0.0144619	0.0266497	0.0140786	0.0247634	0.0237235	0.0399778	0.0373317	0.0374142	0.0385236
9814					Unmapped	619.28	223.452	0.0427879	0.0622647	0.0590341	0.0757905	0.0909171	0.0388766	0.130123	0.0379671	0.0320895	0.0869076	0.083977	0.0874029	0.0681457	0.109978	0.0467739	0.158469	0.111713	0.0949463	0.0569668	0.0595156	0.11602	0.100215	0.131049	0.105064	0.0861259	0.0850421	0.0826739	0.0853675
9820			Mosinone A;	-13.2229816301914;	MS1 mz matched	619.449	201.834	0.30144	0.396917	0.47005	0.244154	0.197922	0.282201	0.11615	0.299121	0.11777	0.3274	0.157078	0.191806	0.165563	0.223926	0.258408	0.233771	0.252578	0.301899	0.270886	0.173204	0.22974	0.19608	0.189119	0.22532	0.208888	0.211365	0.275435	0.239233
9871			Ganoderic acid F;	-16.6470844383979;	MS1 mz matched	622.657	166.133	0.269981	0.290394	0.251811	0.287199	0.289555	0.280678	0.250649	0.273486	0.286014	0.309255	0.277303	0.269464	0.246935	0.298155	0.276918	0.305722	0.268869	0.291974	0.255003	0.251082	0.28009	0.262551	0.292985	0.29019	0.297861	0.2907	0.288886	0.280561
9877			Neferine;Dauricine	3.86917004570287;3.92875511418838	MS1 mz matched	623.322	166.107	0.312134	0.328021	0.301315	0.319264	0.330597	0.312957	0.278683	0.307259	0.31491	0.366793	0.318404	0.30336	0.29099	0.329833	0.318244	0.338113	0.299642	0.321829	0.282388	0.281784	0.318608	0.294258	0.348722	0.331732	0.31732	0.3421	0.341471	0.339489
9890					Unmapped	624.207	27.201	0.0250176	0.0113193	0.0130066	0.0257633	0.0107568	0.0318544	0.0463637	0.0253104	0.00993063	0.280369	0.0305452	0.135307	0.0162621	0.0349259	0.0331835	0.0580321	0.0819262	0.0467724	0.00995997	0.190384	0.130881	0.0690585	0.191108	0.182494	0.0842736	0.0948758	0.115573	0.0806311
9892			Glycochenodeoxycholic acid 3-glucuronide;	-6.33505077215152;	MS1 mz matched	624.342	203.138	0.0670937	0.0498573	0.0148733	0.0338261	0.0220755	0.0269802	0.00788664	0.0509902	0.026844	0.0151466	0.0110754	0.0116797	0.0420568	0.0201685	0.0621333	0.0161583	0.009697	0.00966147	0.0239137	0.00707996	0.00962894	0.00737691	0.0107218	0.0136341	0.0248147	0.0208703	0.0241444	0.0246058
9893			JSTX-3;Joro spider toxin	-8.490183579	MS1 mz matched	624.366	92.6835	0.237369	0.292801	0.185941	0.448798	0.325322	0.0877354	0.0512885	0.174359	0.206056	0.153456	0.224414	0.0270859	0.538157	0.465931	1.30603	0.12644	0.118489	0.0892211	0.164084	0.063783	0.0763157	0.0598957	0.147344	0.0652296	0.246538	0.288229	0.255569	0.137089
9894					Unmapped	624.378	37.148	0.00443036	0.00425263	0.00489222	0.0105682	0.00647002	0.00479627	0.070945	0.0829569	0.127515	0.0850573	0.129977	0.00247777	0.134635	0.112871	0.199301	0.0678144	0.0542992	0.0158597	0.158437	0.00889936	0.0406211	0.0153095	0.00569461	0.0264952	0.0575345	0.047292	0.0547183	0.0569855
9912			Peltatol B;Peltatol C;Peltatol A;	16.7451131325497;16.7451131325497;16.7451131325497;	MS1 mz matched	625.438	42.124	0.194432	0.117627	0.059029	0.725997	0.701777	0.699853	0.457382	0.306404	0.496891	0.847418	0.342592	0.546554	0.162192	0.579473	0.337709	0.49122	0.263079	0.369681	0.355905	0.328231	0.158927	0.333722	0.624232	0.714085	0.501187	0.674991	0.467685	0.437778
9914			Amritoside;	-8.39572221537521;	MS1 mz matched	625.469	28.92	0.501553	0.114869	0.689082	0.912484	0.672373	0.0316093	0.364294	0.901454	0.291325	0.400927	0.82359	0.0555897	0.08744	0.0184146	0.588715	0.441335	0.426356	0.313458	0.433859	0.108403	0.140238	0.121121	0.023507	0.000403924	0.144691	0.138563	0.149433	0.163327
9922					Unmapped	626.337	171.528	0.758958	0.909723	0.747034	0.67873	0.811448	0.670462	1.66086	0.45868	0.695686	0.442401	0.839337	0.251981	1.69159	0.926373	1.12322	0.564535	0.729673	0.673823	0.918508	0.31936	0.649389	1.04395	0.542702	0.358696	0.550914	0.630388	0.588406	0.602918
9961			Janthitrem G;	5.87464492134679;	MS1 mz matched	628.818	346.93	0.235595	0.24743	0.213714	0.222364	0.226612	0.214171	0.219686	0.204192	0.207959	0.241703	0.219125	0.254141	0.230198	0.226219	0.245474	0.232021	0.204734	0.227323	0.219581	0.201057	0.257555	0.197818	0.242721	0.226214	0.196736	0.222439	0.240871	0.246876
9965					Unmapped	628.963	346.285	0.0553633	0.0650903	0.0853056	0.096925	0.0830898	0.0713865	0.0436354	0.081733	0.065884	0.0839382	0.0403317	0.0676917	0.0646201	0.0652221	0.068174	0.125967	0.060896	0.0632217	0.0423279	0.0505743	0.0479795	0.0619628	0.0817715	0.108978	0.075932	0.0444169	0.0508552	0.056776
9970			Ganoderic acid F;	3.71236813070409;	MS1 mz matched	629.299	35.061	0.0383419	0.0365594	0.0143096	0.0313047	0.0232647	0.0540571	0.0351316	0.0391479	0.0237746	0.0309272	0.0346312	0.0268	0.0361937	0.0969256	0.0346896	0.0606606	0.0487331	0.0347765	0.0173574	0.0422242	0.0565861	0.0540272	0.130579	0.134473	0.0500641	0.0613689	0.0563403	0.05139
10005					Unmapped	631.416	41.1555	0.244971	0.40559	0.197549	0.186306	0.251877	0.159805	0.103829	0.284802	0.369515	0.249006	0.192499	0.0845393	0.255012	0.229575	0.270786	0.158099	0.151942	0.123957	0.253632	0.1319	0.168835	0.122812	0.0822773	0.143227	0.207704	0.193214	0.240269	0.202061
10007			Caldariellaquinol	-3.512599331	MS1 mz matched	631.464	40.7265	4.47146	4.31451	3.50909	5.13521	3.43014	4.09213	2.60029	1.30489	1.82626	1.01785	2.10022	3.23841	1.36493	1.41544	1.77251	5.16322	2.41805	4.58681	1.18926	2.92084	2.84379	3.22247	3.33797	3.7488	3.29685	3.9158	3.68817	3.40874
10044			DG(15:0/0:0/20:5n3);DG(20:5(5Z,8Z,11Z,14Z,17Z)/15:0/0:0);DG(15:0/20:5(5Z,8Z,11Z,14Z,17Z)/0:0);Hydroxyspheroidenone	-23.9396994343519;-23.9396994343519;-23.9396994343519;11.3247604896399	MS1 mz matched	635.421	47.588	0.0346085	0.106866	0.0561585	0.0561748	0.0700056	0.0407949	0.0372784	0.0561511	0.0444367	0.0247075	0.0224147	0.00923077	0.0674726	0.0293626	0.0562302	0.032989	0.0141709	0.0389883	0.0608281	0.0166729	0.0252376	0.0343203	0.0253611	0.0116623	0.0366732	0.0335684	0.0258563	0.0254263
10054			PhosphoribosylformiminoAICAR-phosphate;Phosphoribulosylformimino-AICAR-P;5-(5-Phospho-D-ribosylaminoformimino)-1-(5-phosphoribosyl)-imidazole-4-carboxamide;N-(5'-Phospho-D-ribosylformimino)-5-amino-1-(5''-phospho-D-ribosyl)-4-imidazolecarboxamide;N-(5'-Phosphoribosylformimino)-5-amino-1-(5''-phosphoribosyl)-4-imidazolecarboxamide;Phosphoribosyl-formimino-AICAR-phosphate;1-(5-Phosphoribosyl)-5-[(5…	-10.3926517023541;-10.3926517023541;-10.3926517023541;-10.3926517023541	MS1 mz matched	636.34	176.425	0.500662	0.457986	0.47944	0.413122	0.45222	0.334923	0.34463	0.40137	0.449792	0.372278	0.468482	0.2693	0.506236	0.498591	0.496133	0.432562	0.363897	0.351063	0.419032	0.271538	0.368259	0.341295	0.370086	0.279466	0.41123	0.366703	0.394941	0.393533
10082					Unmapped	638.322	212.387	0.0370498	0.0503379	0.0367437	0.029973	0.0260662	0.037229	0.051241	0.0913311	0.114232	0.101748	0.0592564	0.0425165	0.0900258	0.0526947	0.227824	0.152991	0.125074	0.0572447	0.10841	0.0444233	0.0548376	0.0453119	0.0582241	0.0718917	0.0677208	0.0701223	0.0659329	0.0670341
10094					Unmapped	639.15	23.1415	0.0892316	0.0841386	0.0583158	0.0983163	0.105098	0.0906407	0.0418571	0.0968228	0.106442	0.124661	0.10431	0.199338	0.0897372	0.101644	0.136492	0.072089	0.115857	0.164672	0.0814163	0.14387	0.154454	0.121305	0.113249	0.181768	0.156567	0.151254	0.156023	0.12729
10098			Mosesin 4	3.419950639	MS1 mz matched	639.421	42.4325	0.598562	0.801896	0.618625	0.618476	0.584044	0.515886	0.292397	0.54444	0.598609	0.573528	0.596399	0.352216	0.356553	0.606366	0.564433	0.556565	0.442685	0.415077	0.531318	0.360906	0.347242	0.387387	0.313864	0.43119	0.498817	0.478029	0.572541	0.632533
10105			Mosesin 4	-5.394909127	MS1 mz matched	639.841	348.01	0.102391	0.0806212	0.0696171	0.0711048	0.0887628	0.0987262	0.083758	0.0846164	0.113263	0.112273	0.0957102	0.0837201	0.0940081	0.0851033	0.0962375	0.0871898	0.0919283	0.0963153	0.0900832	0.0875111	0.106576	0.101666	0.0847035	0.078648	0.0820868	0.105479	0.115852	0.112521
10107			Sorafenib beta-D-Glucuronide;	15.6018653590081;	MS1 mz matched	639.946	346.509	0.646581	0.766394	0.765135	0.999245	0.777484	0.863965	0.615282	0.881742	0.619297	0.99507	0.699538	0.644061	0.572888	0.724869	0.790368	1.03355	0.762099	0.765478	0.565692	0.681998	0.54374	0.61114	0.647121	1.00844	0.650605	0.588448	0.462224	0.518398
10117					Unmapped	640.449	346.284	0.171412	0.212526	0.171523	0.304855	0.212932	0.199643	0.142212	0.224479	0.186227	0.215159	0.192095	0.228811	0.142061	0.225969	0.150534	0.243174	0.211994	0.193056	0.155596	0.16629	0.162858	0.176257	0.214999	0.306975	0.237131	0.168495	0.142322	0.166616
10122					Unmapped	640.99	166.185	0.276562	0.274772	0.250552	0.263511	0.284294	0.285194	0.251602	0.26974	0.276911	0.313613	0.274118	0.254658	0.251171	0.266881	0.262863	0.290941	0.273286	0.282691	0.246801	0.254236	0.281185	0.260617	0.279283	0.276905	0.266679	0.272818	0.294701	0.279328
10139					Unmapped	642.211	35.129	0.16411	0.160789	0.121421	0.124356	0.0219745	0.0412328	0.432785	0.112092	0.112321	0.216895	0.0495613	0.235301	0.0469819	0.0315689	0.129584	0.364525	0.0557666	0.210101	0.0612021	0.0506875	0.0857988	0.137815	0.28175	0.263962	0.156404	0.167964	0.157579	0.142325
10142					Unmapped	642.353	210.073	0.145639	0.234196	0.142906	0.130483	0.113608	0.117283	0.126229	0.181972	0.211805	0.226936	0.130035	0.111027	0.210882	0.311875	0.294322	0.191516	0.151451	0.139925	0.227304	0.0901094	0.0907716	0.136966	0.109235	0.143159	0.169246	0.169235	0.163277	0.151221
10213			PE(14:1(9Z)/15:0);PE(15:0/14:1(9Z));Eosin;D & C Red no. 21	23.9247927996785;23.9247927996785;-17.7499129867708	MS1 mz matched	646.868	346.748	0.851019	0.915495	0.791057	0.816307	0.849864	0.814867	0.757807	0.889376	0.753405	0.931701	0.823865	0.808253	0.778607	0.830453	0.825372	0.825149	0.8531	0.832629	0.811483	0.726377	0.880918	0.7678	0.831446	0.82567	0.739197	0.807632	0.859854	0.831191
10239					Unmapped	649.438	40.2	1.86666	0.508139	0.204953	5.18933	4.14478	4.49846	1.57051	3.55755	2.48997	1.2626	1.22206	1.7307	0.744981	3.29931	3.52503	1.95462	0.885664	1.39878	1.77777	1.33458	0.224542	1.26728	1.92016	1.79049	2.13284	2.10295	2.22489	2.35071
10255			Uzarigenin 3-[xylosyl-(1-&gt;2)-rhamnoside];Gnididilatin	-23.439712791591;9.02357368967152	MS1 mz matched	651.331	36.18	0.0178517	0.0344748	0.0394519	0.0193437	0.0186891	0.0494075	0.0267812	0.0395668	0.029577	0.0462389	0.0235037	0.0237418	0.0311204	0.0450254	0.0224026	0.0337554	0.0458158	0.0243236	0.0288986	0.0252663	0.0262987	0.0159012	0.0249332	0.0204402	0.0385974	0.0288827	0.0282409	0.0266892
10264			A 80987	-6.581753878	MS1 mz matched	652.312	176.526	0.105357	0.103485	0.162767	0.104281	0.0993992	0.103652	0.0900098	0.0957767	0.0918798	0.0993073	0.124164	0.065025	0.107977	0.131589	0.110176	0.102634	0.0869034	0.0788296	0.101432	0.0722483	0.0847134	0.0812932	0.105988	0.0729248	0.112646	0.0908935	0.0998568	0.106197
10270			A 80987	17.99784388	MS1 mz matched	652.779	347.574	0.155718	0.158712	0.14141	0.149398	0.166531	0.143426	0.161914	0.145478	0.144126	0.169371	0.15973	0.143643	0.153858	0.150659	0.157448	0.14358	0.169479	0.146439	0.141651	0.156782	0.158006	0.144995	0.158196	0.138876	0.145758	0.171341	0.176386	0.167898
10274					Unmapped	653.293	32.51	4.21195	4.48552	5.94875	4.08403	4.85306	4.08748	2.87852	6.77247	10.6684	3.08352	2.44481	7.68863	4.9323	6.23945	3.1543	3.48602	3.71666	2.42078	4.58496	3.41684	4.50916	3.90855	3.39056	2.92548	3.97796	3.97934	4.22517	4.53129
10275			Argenteane;	-3.40262026133615;	MS1 mz matched	653.317	27.926	2.67095	2.21276	4.43919	2.75818	2.52101	2.16063	2.07155	4.33329	6.16572	1.82545	1.35472	6.15112	2.63623	3.27279	1.80413	2.246	2.73402	1.73184	2.3681	1.70836	2.9805	2.66441	2.23313	1.97111	2.72114	2.87265	3.17624	3.05641
10287					Unmapped	654.276	84.2895	0.0982384	0.129187	0.100533	0.114849	0.0904159	0.0514647	0.0275498	0.0589482	0.0827537	0.0596436	0.108591	0.0322757	0.249619	0.156852	0.352259	0.0371165	0.0376868	0.0321127	0.0677684	0.0261668	0.0320976	0.0266612	0.0430139	0.0364049	0.0845231	0.092542	0.0739887	0.0680033
10297			N-(2R-Hydroxydocosanoyl)-2S-amino-1,3S,4R-octadecanetriol;	-8.8404553871327;	MS1 mz matched	655.061	26.1305	0.200799	0.47038	0.114689	0.130056	0.173921	0.13688	0.10419	0.96149	0.528905	0.998942	0.35294	0.415838	0.305629	0.54293	0.461753	0.193435	0.294165	0.187869	0.579115	0.914618	0.379215	0.164496	0.17375	0.366292	0.366382	0.421317	0.427149	0.389787
10307			N-Acetyl-leu-leu-leu-leu-tyr-amide;c-L4Y-amide	12.30656635	MS1 mz matched	655.414	41.0865	0.173719	0.113119	0.197937	0.201231	0.116252	0.157073	0.109236	0.21684	0.362052	0.183545	0.237315	0.104317	0.0766897	0.193206	0.203787	0.181273	0.0807038	0.111959	0.297883	0.138094	0.192751	0.147003	0.102197	0.0903956	0.224873	0.245955	0.224608	0.130535
10327			Sorafenib beta-D-Glucuronide;	15.6018653590081;	MS1 mz matched	656.988	346.299	2.51454	3.00993	2.80841	3.23337	2.65458	2.90835	2.29271	2.99901	2.66298	2.94412	2.57544	2.11504	2.22708	2.87077	2.91317	3.68353	2.46684	2.89893	2.37585	2.31834	1.89868	2.20262	2.91383	3.75433	2.32506	2.26982	2.16531	1.759
10346					Unmapped	658.657	166.506	0.278311	0.289814	0.246028	0.260498	0.286037	0.281325	0.23869	0.271099	0.277332	0.322814	0.277697	0.264925	0.260227	0.288251	0.294562	0.312779	0.285557	0.295289	0.257061	0.264722	0.303121	0.255476	0.289521	0.273017	0.281682	0.305995	0.304972	0.290955
10364			Phosphatidylinositol-3,4,5-trisphosphate;	6.26037538522424;	MS1 mz matched	659.989	166.221	0.254673	0.280224	0.248547	0.274789	0.271484	0.266365	0.2387	0.264608	0.262259	0.309975	0.279173	0.249459	0.239581	0.27608	0.265803	0.283151	0.264382	0.281394	0.23842	0.234489	0.272126	0.241709	0.275562	0.265133	0.265035	0.282979	0.27837	0.265003
10367			Lolitrem K	-20.45430848	MS1 mz matched	660.34	175.294	0.0754825	0.111433	0.100298	0.0662052	0.0889737	0.0953115	0.102427	0.152502	0.115321	0.126734	0.171213	0.0575218	0.147796	0.138998	0.140751	0.0802404	0.124457	0.0835219	0.161208	0.0615076	0.102143	0.0788589	0.0975026	0.069148	0.10237	0.114083	0.112082	0.10631
10391					Unmapped	662.322	209.45	0.0442208	0.0679664	0.0525196	0.0432478	0.0394218	0.0528403	0.0573147	0.0830595	0.0843087	0.113264	0.0513879	0.0632163	0.0697637	0.104632	0.116556	0.109772	0.0781704	0.0759815	0.0705572	0.0551868	0.0918424	0.099775	0.0562973	0.129651	0.0820709	0.0756864	0.0707694	0.069136
10402					Unmapped	663.194	101.641	0.0162153	0.0184538	0.00889339	0.0130637	0.0126134	0.017315	0.0400838	0.0328018	0.0333594	0.0299767	0.0181856	0.0396827	0.0122294	0.0635187	0.0326066	0.023977	0.01393	0.0140805	0.052023	0.00808777	0.0222889	0.00748709	0.0306977	0.0273509	0.0257119	0.0277884	0.024255	0.023938
10425			Coroloside;	-12.7966571477105;	MS1 mz matched	665.346	35.419	0.0552008	0.0452564	0.0377371	0.0294519	0.0381758	0.0869686	0.0649511	0.0395757	0.0620858	0.0732463	0.0582753	0.0373716	0.0580411	0.0548412	0.0497393	0.0472798	0.0748638	0.0632172	0.0613864	0.0363314	0.0333744	0.0479959	0.0520091	0.0336473	0.0602629	0.0735508	0.063703	0.0667326
10435					Unmapped	666.051	20.2785	0.360952	0.567624	0.463858	0.533891	4.16994	1.49638	0.68935	0.518511	0.275784	1.55688	1.07838	0.865911	0.27036	0.305022	1.11026	1.65575	0.608036	0.384542	1.88584	3.65148	0.663455	2.44177	0.400848	2.13912	1.16897	1.01578	1.33145	1.30281
10493					Unmapped	670.831	346.93	0.444871	0.45657	0.360802	0.35882	0.424522	0.421984	0.414491	0.408087	0.393011	0.460211	0.428084	0.419465	0.39671	0.436438	0.445027	0.415454	0.418813	0.433341	0.40658	0.451765	0.41564	0.385171	0.426056	0.400874	0.386153	0.437906	0.446771	0.448955
10509	1-Palmitoyl-2-linoleoyl-sn-glycero-3-phosphate	0.9192			MS2 reverse	671.456	128.863	0.0934632	0.0987725	0.0828891	0.0825618	0.0868784	0.0658345	0.0800851	0.0824682	0.0780458	0.128119	0.121452	0.101126	0.06401	0.124637	0.101317	0.114186	0.122827	0.108328	0.129591	0.0529401	0.114346	0.0542698	0.124687	0.118799	0.109144	0.123847	0.113386	0.0564354
10518			Ustiloxin A;Ustiloxin;Ustiloxin A	-22.1200368587478;-22.1310278642975	MS1 mz matched	672.241	101.632	0.0187236	0.0176654	0.00798683	0.0123708	0.00933303	0.0136142	0.0106142	0.0329698	0.0242005	0.0306459	0.0170292	0.0156488	0.0090544	0.0543576	0.0391982	0.0115765	0.0167472	0.0111456	0.046505	0.00419073	0.0122218	0.00369063	0.0137729	0.01528	0.0286531	0.0280773	0.0339913	0.015814
10523					Unmapped	672.363	176.965	0.0481147	0.0667296	0.0638737	0.0409364	0.0444226	0.0410592	0.0415787	0.0377017	0.0531338	0.0453233	0.0397105	0.0240328	0.12472	0.055195	0.0738499	0.062775	0.0414972	0.0263825	0.0578635	0.0286709	0.0306357	0.0383231	0.0455467	0.024769	0.0573072	0.0474493	0.035356	0.0483534
10535					Unmapped	673.018	346.286	0.0893356	0.087624	0.082765	0.115184	0.0972342	0.0888	0.0664497	0.0796616	0.076573	0.092586	0.0837583	0.0861001	0.0625083	0.0840352	0.0840672	0.0799139	0.078428	0.0883464	0.0758952	0.0769719	0.0796307	0.0500374	0.0888023	0.108712	0.0825411	0.0739072	0.0632589	0.066717
10542			cyclic GMP-AMP;Cyclic GMP-AMP;Cyclic Gp(2'-5')Ap(3'-5');cGAMP(2'-5')	-10.8242551688955;-10.8242551688955	MS1 mz matched	673.397	98.8845	0.223876	0.367232	0.26577	0.258004	0.17841	0.143235	0.0313794	0.0849732	0.159449	0.12234	0.260454	0.0651157	0.334709	0.45015	0.791186	0.0826855	0.0689309	0.0578435	0.246796	0.038169	0.0549256	0.0298775	0.0926299	0.134729	0.206161	0.240205	0.231446	0.184839
10545			N-Acetyl-leu-leu-leu-leu-tyr-amide;c-L4Y-amide	12.30656635	MS1 mz matched	673.437	40.504	0.924504	0.342149	0.235787	4.20291	2.98384	3.09339	1.86462	0.729429	1.16062	1.21836	0.888931	2.221	0.360166	1.26901	1.04676	2.47095	1.17866	2.65479	0.585893	1.65603	0.40179	1.90087	3.33617	3.10149	2.06363	1.95727	2.00732	2.3902
10573					Unmapped	675.889	346.299	0.177573	0.206087	0.19682	0.164611	0.167722	0.196242	0.175265	0.210917	0.192252	0.238953	0.212244	0.142341	0.158119	0.202171	0.194896	0.192932	0.204905	0.161369	0.167425	0.150007	0.180512	0.163455	0.159318	0.190052	0.177203	0.154054	0.180911	0.177576
10578					Unmapped	676.36	174.047	0.0704637	0.0804004	0.092235	0.02252	0.0705465	0.0586382	0.0506436	0.0490389	0.0872092	0.112142	0.0891777	0.0684358	0.146854	0.10162	0.0620087	0.0472823	0.0923417	0.0755376	0.0773972	0.15869	0.101045	0.0944682	0.0723076	0.0514221	0.102665	0.107951	0.0862289	0.129992
10586					Unmapped	676.991	165.716	0.465167	0.504859	0.449747	0.485497	0.479726	0.486988	0.456755	0.484205	0.48957	0.56644	0.481726	0.475993	0.479999	0.525311	0.487895	0.521529	0.48326	0.487528	0.445304	0.455504	0.500685	0.429814	0.502024	0.490808	0.481915	0.507366	0.523389	0.490315
10592					Unmapped	677.656	165.97	0.237107	0.25101	0.228804	0.234937	0.247392	0.239437	0.212117	0.231539	0.232151	0.274944	0.240732	0.226911	0.214498	0.244548	0.22894	0.258212	0.22739	0.242346	0.207221	0.22048	0.239444	0.209932	0.245052	0.226386	0.228644	0.253277	0.26087	0.242432
10597					Unmapped	678.322	166.412	0.193256	0.224892	0.196942	0.204326	0.202949	0.20612	0.176326	0.21796	0.197806	0.251762	0.204308	0.182777	0.206803	0.221639	0.208917	0.216246	0.190999	0.229257	0.181157	0.184114	0.22012	0.171625	0.202623	0.210579	0.196101	0.215427	0.215801	0.226108
10619					Unmapped	680.255	192.783	0.0072864	0.0065128	0.00828875	0.00958838	0.00761339	0.00954907	0.0358291	0.0100327	0.0144097	0.0569853	0.025443	0.0832477	0.0158872	0.0133182	0.00950523	0.05608	0.036849	0.0630769	0.00746888	0.0676809	0.0592636	0.0385586	0.0749202	0.099335	0.0285222	0.0338045	0.0331137	0.0332669
10621			Mycimicin III	-15.84951647	MS1 mz matched	680.391	172.822	0.87118	0.596818	0.330799	0.036608	0.447874	0.458367	0.838382	0.230001	0.614094	0.185169	0.377922	0.395395	1.09682	0.527331	0.548484	0.0547024	0.573177	0.528299	0.713074	0.642917	0.757499	0.61592	0.427009	0.0254062	0.26003	0.335458	0.370068	0.495609
10641			Janthitrem G;	5.87464492134679;	MS1 mz matched	681.832	348.26	0.0946596	0.100678	0.0914103	0.0930271	0.108521	0.095244	0.109855	0.0890129	0.096603	0.124116	0.104924	0.0905288	0.106304	0.100385	0.109931	0.0957006	0.0655755	0.115117	0.123982	0.105101	0.0911091	0.0739014	0.105302	0.0990059	0.0888615	0.114847	0.107751	0.115674
10659					Unmapped	683.095	26.065	0.231141	0.503224	0.155856	0.168491	0.220351	0.162196	0.153719	0.694977	0.54603	0.790084	0.361996	0.377183	0.362813	0.547427	0.484656	0.239444	0.344944	0.198757	0.590647	0.675133	0.436856	0.232592	0.246273	0.466314	0.396311	0.465491	0.45101	0.459587
10693			UDP-N-acetyl-alpha-D-glucosamine 3'-phosphate	-17.96711233	MS1 mz matched	686.321	208.071	0.0212361	0.059401	0.0332865	0.031348	0.0288686	0.0249112	0.0587764	0.0341934	0.0503941	0.0684558	0.0404754	0.0537434	0.0436279	0.0620993	0.0619218	0.0937204	0.0688755	0.116549	0.0361023	0.0586735	0.0568015	0.101126	0.0723315	0.0897272	0.0619672	0.0625445	0.0602822	0.0673719
10697			Oleandomycin;Amimycin;Landomycin;Matromycin;Romicil	14.10174159	MS1 mz matched	686.859	346.673	0.390899	0.401104	0.346292	0.388945	0.397773	0.380252	0.371285	0.410601	0.359164	0.451391	0.381651	0.380097	0.362922	0.444798	0.405629	0.433811	0.403462	0.392566	0.375383	0.373633	0.38819	0.345417	0.401452	0.360812	0.387289	0.365441	0.405237	0.409302
10708					Unmapped	687.546	45.5325	0.0239841	0.0947081	0.0685428	0.0604831	0.0262242	0.051086	0.0754033	0.0402242	0.0315674	0.0275084	0.0254853	0.0730289	0.0474994	0.0568572	0.0361221	0.0726888	0.0248438	0.0801027	0.0439871	0.0417647	0.0537465	0.0425624	0.0307923	0.0496121	0.0544492	0.0734611	0.0520324	0.0472353
10747			Opiorphin;	14.8876657046193;	MS1 mz matched	691.382	32.762	0.250308	0.167139	0.158176	0.232867	0.350471	0.102498	0.220803	0.322266	0.119938	1.32433	0.25891	0.0955222	0.115672	0.0458357	0.31972	0.486912	0.344255	0.204474	0.112077	0.36623	0.328164	0.189889	0.396702	0.0463747	0.24256	0.265948	0.207904	0.195968
10752					Unmapped	692.139	22.4545	0.0457154	0.137941	0.101724	0.0942552	0.655255	0.414547	0.104708	0.118812	0.142491	0.400096	0.215417	0.176278	0.0494643	0.0742359	0.140106	0.295612	0.0862434	0.0711069	0.19824	0.508135	0.154744	0.468866	0.0875412	0.256759	0.119942	0.209676	0.193907	0.207185
10761			Spirolide B;	-11.6722753631167;	MS1 mz matched	692.929	346.286	0.430779	0.478601	0.386761	0.558312	0.449376	0.382225	0.344867	0.561086	0.357397	0.53976	0.441108	0.445218	0.323343	0.469537	0.398056	0.494489	0.411239	0.379118	0.408218	0.324003	0.361855	0.360217	0.376631	0.590714	0.401582	0.351283	0.324162	0.2959
10774					Unmapped	693.992	165.872	0.645936	0.695817	0.646369	0.683281	0.713726	0.680694	0.602584	0.651656	0.676823	0.79868	0.685718	0.643526	0.633592	0.732989	0.703377	0.742136	0.670631	0.69631	0.587135	0.643584	0.704013	0.623329	0.6879	0.690127	0.681934	0.726559	0.742883	0.70144
10781					Unmapped	694.659	166.048	0.740597	0.794133	0.700346	0.794833	0.779523	0.755552	0.693872	0.726211	0.752455	0.874608	0.779497	0.710499	0.687466	0.79347	0.750405	0.84308	0.758159	0.772929	0.673651	0.694459	0.783684	0.69003	0.804384	0.758913	0.735354	0.790898	0.80193	0.770212
10782					Unmapped	694.79	346.934	0.16305	0.146888	0.139649	0.147353	0.166342	0.156414	0.144216	0.14468	0.15004	0.172099	0.163737	0.161901	0.154008	0.152684	0.161684	0.145126	0.156911	0.151409	0.146497	0.133914	0.170477	0.1372	0.171084	0.138346	0.152945	0.147426	0.163954	0.156552
10800			Lasonolide A	-6.744058807	MS1 mz matched	695.898	346.288	0.1774	0.191856	0.197002	0.194365	0.233161	0.224189	0.204581	0.230664	0.182847	0.219314	0.202328	0.200217	0.151482	0.205225	0.205621	0.242687	0.229669	0.190873	0.142055	0.17862	0.214258	0.181026	0.242671	0.264229	0.180098	0.180104	0.179045	0.20808
10808					Unmapped	696.349	176.524	0.106293	0.0942423	0.129109	0.120036	0.0991752	0.0872428	0.093574	0.107082	0.126213	0.087653	0.0943627	0.0672133	0.127026	0.113322	0.123303	0.102522	0.115813	0.102276	0.106292	0.0708094	0.0755	0.0798108	0.0901147	0.080585	0.148306	0.100857	0.0943929	0.0971724
10819					Unmapped	696.979	346.409	1.62624	1.74525	1.66989	2.16014	1.62448	1.64788	1.25824	1.62705	1.12655	1.8935	1.63396	1.23193	1.34613	1.70706	1.68679	2.06752	1.4662	1.50012	1.40928	1.39235	1.46505	1.32216	1.70449	1.95868	1.25851	1.34844	0.965494	1.04941
10828					Unmapped	697.471	128.666	0.119889	0.121877	0.113232	0.100832	0.109983	0.0851778	0.105083	0.105674	0.0845937	0.149857	0.0735167	0.142024	0.0847953	0.160234	0.125703	0.146422	0.141048	0.135098	0.167699	0.0705376	0.149944	0.0565236	0.140682	0.136101	0.13606	0.119649	0.0907089	0.0682735
10856					Unmapped	699.413	100.145	0.0321331	0.179734	0.0498926	0.0582696	0.0299009	0.0692588	0.0207164	0.0600091	0.0422215	0.0580383	0.0411086	0.0545965	0.0422474	0.0535695	0.0761292	0.0215093	0.0334158	0.0247354	0.048802	0.0119083	0.0423915	0.0118099	0.0297806	0.0439823	0.0555824	0.0612849	0.0553881	0.0446197
10874					Unmapped	700.122	26.1415	0.225391	0.648506	0.142963	0.174977	0.251646	0.171872	0.157002	1.0638	0.739233	1.01759	0.407404	0.481048	0.400535	0.697044	0.657529	0.277637	0.440176	0.226102	0.69304	1.02416	0.557634	0.235341	0.262117	0.577246	0.453363	0.570933	0.538263	0.532726
10912					Unmapped	703.265	99.719	0.0147753	0.0177894	0.0112908	0.0176539	0.0398054	0.0212979	0.0335699	0.0293894	0.0155865	0.0853478	0.0184288	0.13623	0.0112252	0.0196774	0.0340746	0.0291674	0.0310007	0.0296951	0.0164272	0.0474274	0.0238975	0.0137056	0.0710686	0.0843199	0.0393773	0.0478383	0.0508847	0.0354381
10916			25-Acetyl-6,7-didehydrofevicordin F 3-glucoside;	20.3867474649037;	MS1 mz matched	703.815	348.232	0.0829451	0.082282	0.0698217	0.0735474	0.0883417	0.0901537	0.106523	0.0818208	0.0893007	0.109805	0.0853135	0.0467205	0.0823088	0.0957416	0.0868971	0.0831166	0.0937959	0.101341	0.0770529	0.0805807	0.0766484	0.0840912	0.0954376	0.082689	0.0913156	0.0941885	0.111368	0.103103
10928					Unmapped	705.078	26.1975	0.128808	0.208322	0.0998977	0.093199	0.155194	0.0991481	0.0881913	0.258517	0.19043	0.208667	0.155616	0.138828	0.163207	0.245771	0.177731	0.101001	0.182833	0.135185	0.158799	0.189693	0.179853	0.116483	0.128448	0.142614	0.174224	0.152865	0.184922	0.166854
10929			Hovenidulcioside A2;	5.65818316024589;	MS1 mz matched	705.397	32.403	0.118112	0.0786103	0.081044	0.116779	0.149816	0.05177	0.0950296	0.127115	0.115839	0.718014	0.0920006	0.0679343	0.0469467	0.0265535	0.151696	0.206833	0.187666	0.104477	0.0572551	0.178322	0.159485	0.102001	0.184108	0.00964719	0.0636602	0.121577	0.130024	0.100689
10942			PE(14:1(9Z)/P-18:1(9Z));PE(P-18:1(9Z)/14:1(9Z));PE(P-18:1(11Z)/14:1(9Z));PE(14:1(9Z)/P-18:1(11Z));Eosin;D & C Red no. 21	-13.3942922456194;-13.3942922456194;-13.3942922456194;-13.3942922456194;-17.7499129867708	MS1 mz matched	706.89	346.409	0.313681	0.31217	0.276386	0.395609	0.328375	0.358361	0.272595	0.348263	0.298243	0.348818	0.315777	0.305772	0.285934	0.311968	0.320728	0.323697	0.275014	0.345464	0.263409	0.267639	0.289718	0.26692	0.310503	0.331188	0.31585	0.280747	0.267068	0.266013
10953			2a-Hydroxygypsogenin 3-O-b-D-glucoside;Tragopogonsaponin A;Phytolaccoside A;	-12.0217538258842;-12.0217538258842;-12.0217538258842;	MS1 mz matched	707.825	56.414	0.0781897	0.0802275	0.0792841	0.067978	0.0821616	0.068607	0.0647063	0.0662965	0.0687552	0.0829506	0.0795798	0.0665834	0.0813265	0.0781027	0.0731163	0.0776035	0.0753364	0.077916	0.0687698	0.0573565	0.0708079	0.0615079	0.0780015	0.0768144	0.0691357	0.0888457	0.0771783	0.0835552
10987					Unmapped	710.821	346.926	0.137328	0.170001	0.120451	0.093885	0.171232	0.175464	0.155771	0.171848	0.139805	0.176855	0.131824	0.147401	0.132376	0.133479	0.140473	0.186814	0.169807	0.164882	0.160207	0.147514	0.184541	0.167226	0.161286	0.148151	0.15933	0.119708	0.166055	0.185945
11000					Unmapped	712.326	176.023	0.217495	0.200742	0.201696	0.191555	0.184289	0.177289	0.157061	0.173574	0.176259	0.192093	0.200251	0.137139	0.203032	0.245107	0.176888	0.191708	0.165936	0.167122	0.181583	0.157327	0.174379	0.155007	0.17489	0.151879	0.213281	0.184253	0.182047	0.208794
11012					Unmapped	713.364	33.131	0.072276	0.0499597	0.035455	0.0420925	0.0975016	0.0461007	0.0618506	0.0606718	0.0319759	0.210281	0.0572932	0.0414794	0.0440767	0.0173358	0.0535505	0.0797733	0.112651	0.083547	0.0218687	0.105212	0.0903995	0.0642578	0.0925421	0.0104892	0.077528	0.0756504	0.0546794	0.0446591
11025			ADP-Ribosyl-L-arginine;N(omega)-(ADP-D-ribosyl)-L-arginine;Nomega-(ADP-D-ribosyl)-L-arginine	-5.07783772326298;-5.07783772326298	MS1 mz matched	714.498	133.168	0.0587838	0.0661126	0.0313728	0.0592353	0.0433414	0.0523792	0.287823	0.13093	0.205955	0.194846	0.14621	0.190571	0.171267	0.13797	0.13904	0.344437	0.319571	0.408691	0.19379	0.330632	0.217313	0.250073	0.432275	0.286788	0.223429	0.242861	0.230893	0.169408
11026					Unmapped	714.806	348.894	0.0529241	0.0977928	0.0840993	0.0996813	0.110999	0.0911319	0.105607	0.10701	0.0986291	0.117325	0.0949595	0.0945628	0.102036	0.109902	0.100861	0.0897552	0.113406	0.102557	0.0976489	0.0969856	0.115836	0.0837241	0.114664	0.0899402	0.102546	0.109429	0.12431	0.105634
11045					Unmapped	716.231	192.823	0.00989921	0.00972506	0.0130558	0.0199473	0.0123079	0.0129923	0.0363811	0.013555	0.0239159	0.0621084	0.0290161	0.0695187	0.0201865	0.0205037	0.0124356	0.0591143	0.0393747	0.0621554	0.0132202	0.0565382	0.047732	0.0324928	0.0675789	0.0863829	0.0422142	0.0458679	0.0413324	0.0392839
11047			Mycimicin III	-15.84951647	MS1 mz matched	716.367	172.204	0.231267	0.218883	0.175024	0.100252	0.223985	0.161136	0.132151	0.115695	0.206519	0.190981	0.191558	0.203194	0.146877	0.190102	0.121648	0.108946	0.219154	0.229096	0.128148	0.203126	0.233921	0.14572	0.238555	0.0926299	0.189001	0.20673	0.225927	0.226943
11067					Unmapped	718.751	347.575	0.177021	0.169049	0.150503	0.150194	0.166166	0.185842	0.168027	0.169686	0.156804	0.174825	0.158165	0.182132	0.179031	0.171832	0.170314	0.155913	0.168779	0.165801	0.18135	0.164324	0.183086	0.147688	0.178999	0.174488	0.140854	0.185523	0.170515	0.201645
11089					Unmapped	720.94	346.509	0.845798	1.0414	0.902647	1.15332	0.908984	0.89618	0.843527	1.05437	0.734396	1.21684	0.938758	0.868577	0.81049	0.926181	1.02477	1.06129	0.942132	1.06285	0.764301	0.804647	0.712753	0.862253	0.958428	1.05006	0.794264	0.759354	0.674204	0.668294
11114					Unmapped	723.822	347.898	0.0794726	0.0990524	0.0926695	0.0803486	0.0977914	0.0998986	0.0972612	0.0805881	0.0920154	0.10108	0.0904142	0.0860775	0.0822074	0.089978	0.0888943	0.0862821	0.0929748	0.103203	0.0840998	0.0876051	0.0960653	0.0793076	0.103542	0.0513833	0.0715508	0.101209	0.0950906	0.113718
11164			DG(24:1(15Z)/20:3(8Z,11Z,14Z)/0:0);DG(20:3(8Z,11Z,14Z)/24:1(15Z)/0:0);DG(24:0/20:4(8Z,11Z,14Z,17Z)/0:0);DG(22:4(7Z,10Z,13Z,16Z)/22:0/0:0);DG(22:0/0:0/22:4n6);DG(22:2n6/0:0/22:2n6);DG(20:3n9/0:0/24:1n9);DG(24:0/0:0/20:4n6);DG(22:0/22:4(7Z,10Z,13Z,16Z)/0:0);DG(24:1n9/0:0/20:3n6);DG(20:3(5Z,8Z,11Z)/24:1(15Z)/0:0);DG(24:0/20:4(5Z,8Z,11Z,14Z)/0:0);DG(20:4(5Z,8Z,11Z,14Z)/24:0/0:0);DG(24:0/0:0/20:4n3);D…	-16.3072404960984;-16.3072404960984;-16.3072404960984;-16.3072404960984;-16.3072404960984;-16.3072404960984;-16.3072404960984;-16.3072404960984;-16.3072404960984;-16.3072404960984;-16.3072404960984;-16.3072404960984;-16.3072404960984;-16.3072404960984;-16	MS1 mz matched	728.155	26.1175	1.29868	2.20472	0.859488	1.01683	1.24202	0.75966	0.914433	2.26608	2.0961	2.27805	1.54614	1.42605	1.55416	2.05395	1.82373	1.19307	1.56177	1.16417	1.88643	1.89769	1.63394	1.16095	1.39441	1.71008	1.66548	1.89092	1.66836	1.63772
11170					Unmapped	728.662	166.196	0.231779	0.231949	0.222944	0.256994	0.24911	0.244829	0.212767	0.246289	0.23379	0.275617	0.23444	0.224557	0.226733	0.246419	0.238772	0.252533	0.234617	0.239941	0.198003	0.218327	0.242124	0.207788	0.257703	0.252215	0.239569	0.252445	0.254202	0.236745
11172			Jubanine B;	9.80211086124821;	MS1 mz matched	728.87	346.509	0.608369	0.65676	0.586455	0.655348	0.678113	0.659689	0.603845	0.683592	0.50064	0.68305	0.59451	0.589112	0.582596	0.702609	0.700742	0.685435	0.67687	0.734472	0.579009	0.582597	0.668834	0.552993	0.63176	0.605487	0.548	0.557198	0.518804	0.587152
11185					Unmapped	729.993	165.869	0.597812	0.640496	0.575764	0.625864	0.646617	0.634905	0.549529	0.614902	0.623825	0.731769	0.606102	0.615856	0.582504	0.651507	0.610615	0.694793	0.625377	0.642245	0.570636	0.585569	0.643386	0.571869	0.640039	0.647369	0.613407	0.666009	0.664561	0.615067
11200					Unmapped	731.325	166.339	0.365913	0.385341	0.350014	0.404916	0.390927	0.379138	0.329964	0.358105	0.382128	0.446244	0.372338	0.363862	0.35446	0.39485	0.360288	0.402074	0.378269	0.374444	0.334429	0.343905	0.370422	0.344357	0.393388	0.391347	0.38538	0.395597	0.38914	0.364057
11221					Unmapped	733.424	41.216	0.0760129	0.0594967	0.10353	0.157598	0.0661411	0.0929394	0.0709712	0.0405749	0.0637759	0.114112	0.0852962	0.230878	0.0832175	0.165427	0.0210214	0.109978	0.121885	0.0974236	0.0473025	0.126648	0.104255	0.0989671	0.131726	0.0990747	0.105005	0.108984	0.118396	0.117632
11238			N1,N5-Di(hydroxyferuloyl)-N10-sipoyl spermidine	6.810217446	MS1 mz matched	734.782	346.932	0.0797738	0.0937831	0.0728548	0.0768102	0.083428	0.0887268	0.0855044	0.0934815	0.0812682	0.0982147	0.0993756	0.0682813	0.0947839	0.0841777	0.09891	0.100531	0.0763584	0.0973403	0.0838558	0.0800927	0.1553	0.0868343	0.0797172	0.076136	0.0548353	0.0772469	0.0947711	0.0880115
11251					Unmapped	735.512	161.683	0.285325	0.290706	0.220094	0.289484	0.268672	0.227355	0.162343	0.156392	0.212376	0.249938	0.20868	0.147728	0.231656	0.212871	0.268111	0.226717	0.190507	0.191493	0.199175	0.142219	0.190482	0.139687	0.240646	0.197243	0.201534	0.216582	0.208633	0.212721
11260			Homotrypanothione;N1,N9-Bis(glutathionyl)aminopropylcadaverine	14.30450822	MS1 mz matched	736.331	173.434	0.0858998	0.0859162	0.0906218	0.044154	0.0709492	0.091788	0.103903	0.0832443	0.132541	0.0902045	0.107235	0.0642925	0.133449	0.119029	0.1204	0.085328	0.122602	0.081457	0.063201	0.0865438	0.102166	0.0799268	0.0805495	0.0488987	0.0984231	0.0934807	0.0999289	0.115148
11263					Unmapped	736.439	32.51	0.0570999	0.0277569	0.047966	0.0419718	0.113555	0.0381611	0.0860702	0.0324949	0.0321196	0.199329	0.036086	0.0419424	0.0597742	0.0200568	0.103077	0.0830228	0.0817686	0.00789575	0.0142781	0.0909846	0.0659234	0.0336779	0.0853535	0.00634043	0.0576214	0.0515834	0.0501986	0.0456477
11296			PE(16:1(9Z)/20:3(5Z,8Z,11Z));PE(18:3(9Z,12Z,15Z)/18:1(11Z));PE(20:4(8Z,11Z,14Z,17Z)/16:0);PC(15:0/18:4(6Z,9Z,12Z,15Z));PC(18:4(6Z,9Z,12Z,15Z)/15:0);PE(18:3(6Z,9Z,12Z)/18:1(11Z));PE(18:1(9Z)/18:3(9Z,12Z,15Z));PE(18:2(9Z,12Z)/18:2(9Z,12Z));PE(18:1(9Z)/18:3(6Z,9Z,12Z));PE(20:3(5Z,8Z,11Z)/16:1(9Z));PE(18:1(11Z)/18:3(9Z,12Z,15Z));PE(18:3(9Z,12Z,15Z)/18:1(9Z));PE(18:4(6Z,9Z,12Z,15Z)/18:0);PE(18:3(6Z,9Z…	-23.1121684676032;-23.1121684676032;-23.1121684676032;-23.1121684676032;-23.1121684676032;-23.1121684676032;-23.1121684676032;-23.1121684676032;-23.1121684676032;-23.1121684676032;-23.1121684676032;-23.1121684676032;-23.1121684676032;-23.1121684676032;-23	MS1 mz matched	738.498	44.147	0.196816	0.288761	0.187309	0.190563	0.157007	0.18279	0.214716	0.182364	0.326982	0.236536	0.24795	0.134977	0.263623	0.246861	0.211702	0.31007	0.213524	0.218555	0.286936	0.20608	0.256578	0.195091	0.19972	0.194268	0.183665	0.249779	0.177236	0.198152
11303			PE(16:1(9Z)/20:3(5Z,8Z,11Z));PE(18:3(9Z,12Z,15Z)/18:1(11Z));PE(20:4(8Z,11Z,14Z,17Z)/16:0);PC(15:0/18:4(6Z,9Z,12Z,15Z));PC(18:4(6Z,9Z,12Z,15Z)/15:0);PE(18:3(6Z,9Z,12Z)/18:1(11Z));PE(18:1(9Z)/18:3(9Z,12Z,15Z));PE(18:2(9Z,12Z)/18:2(9Z,12Z));PE(18:1(9Z)/18:3(6Z,9Z,12Z));PE(20:3(5Z,8Z,11Z)/16:1(9Z));PE(18:1(11Z)/18:3(9Z,12Z,15Z));PE(18:3(9Z,12Z,15Z)/18:1(9Z));PE(18:4(6Z,9Z,12Z,15Z)/18:0);PE(18:3(6Z,9Z…	-16.9544159277698;-16.9544159277698;-16.9544159277698;-16.9544159277698;-16.9544159277698;-16.9544159277698;-16.9544159277698;-16.9544159277698;-16.9544159277698;-16.9544159277698;-16.9544159277698;-16.9544159277698;-16.9544159277698;-16.9544159277698;-16	MS1 mz matched	738.989	346.409	1.00157	1.16136	1.09052	1.54166	1.1095	1.11194	0.859708	1.02387	1.05039	1.05863	0.872302	1.03131	0.802675	1.11868	1.10968	1.44183	1.04056	1.11794	0.727942	0.763501	0.738098	0.850968	1.12793	1.45841	0.895668	0.82719	0.846481	0.596594
11337			1-O-beta-D-Glucopyranosyl-2,3-di-O-(8-hexadecenoyl)glycerol;Mycolactone C	-23.6723089801195;5.36815125403525	MS1 mz matched	742.529	128.68	0.490546	0.506614	0.345456	0.394316	0.335446	0.346923	0.577051	0.534186	0.775786	0.765098	0.354836	0.596981	0.378291	0.743965	0.607773	0.751185	0.659538	0.724429	0.784601	0.41799	0.366976	0.335634	0.772035	0.700854	0.638951	0.584774	0.380465	0.357807
11342					Unmapped	743.252	192.851	0.035877	0.0342602	0.0564575	0.0563578	0.0523745	0.0606737	0.183627	0.0532885	0.0979351	0.268454	0.134503	0.293649	0.107025	0.0890403	0.0605811	0.250235	0.160802	0.265352	0.050456	0.265522	0.237574	0.191465	0.258907	0.314684	0.152718	0.192443	0.18413	0.192232
11374					Unmapped	745.806	347.685	0.0932676	0.0829615	0.0690411	0.0703185	0.0970009	0.0910229	0.073155	0.0812396	0.0927753	0.0895319	0.0834541	0.0433752	0.0770788	0.0836953	0.0899752	0.0743854	0.0808983	0.057223	0.0830001	0.0757761	0.0970233	0.0653283	0.08046	0.0746293	0.0699169	0.107599	0.0859394	0.106787
11380			Undecaprenol	17.37813128	MS1 mz matched	746.329	165.993	0.182319	0.190077	0.172752	0.198259	0.186678	0.18439	0.160495	0.169475	0.188936	0.222333	0.182465	0.166111	0.168148	0.187168	0.189225	0.2017	0.186035	0.192835	0.160071	0.17887	0.182661	0.170243	0.208153	0.198169	0.185835	0.207502	0.198396	0.183554
11388					Unmapped	746.995	165.993	0.257219	0.272584	0.241336	0.268287	0.266547	0.269682	0.223129	0.262035	0.268165	0.317804	0.260594	0.262286	0.238288	0.269408	0.262096	0.289306	0.260859	0.287325	0.232046	0.245109	0.246383	0.230725	0.294557	0.265977	0.267683	0.279642	0.278273	0.264691
11395			O-b-D-Gal-(1-&gt;3)-O-[O-b-D-Gal-(1-&gt;4)-2-(acetylamino)-2-deoxy-b-D-Glc-(1-&gt;6)]-2-(acetylamino)-2-deoxy- D-Galactose;	-18.0316997281512;	MS1 mz matched	747.661	166.442	0.303526	0.332218	0.294096	0.327899	0.333617	0.327407	0.273696	0.322973	0.346082	0.384499	0.312703	0.305972	0.294791	0.324599	0.335413	0.346204	0.316751	0.342247	0.283375	0.289732	0.31431	0.292723	0.348314	0.345625	0.322399	0.348598	0.335446	0.318858
11402			PE(22:6(4Z,7Z,10Z,13Z,16Z,19Z)/15:0);PC(20:5(5Z,8Z,11Z,14Z,17Z)/14:1(9Z));PC(14:1(9Z)/20:5(5Z,8Z,11Z,14Z,17Z));PE(15:0/22:6(4Z,7Z,10Z,13Z,16Z,19Z));	24.0198941875905;24.0198941875905;24.0198941875905;24.0198941875905;	MS1 mz matched	748.518	119.554	0.324506	0.201583	0.104892	0.185353	0.201932	0.171641	0.213324	0.117891	0.216172	0.191279	0.23781	0.203086	0.108064	0.112005	0.164164	0.169563	0.22095	0.237406	0.0942975	0.123636	0.239472	0.237434	0.168325	0.260222	0.232463	0.218489	0.17326	0.137548
11406			Pentagastrin;Rimocidine	6.5113408022694;-5.07878696174358	MS1 mz matched	748.88	346.409	0.180835	0.197513	0.168771	0.218645	0.212035	0.207541	0.1781	0.204891	0.16341	0.223201	0.221716	0.154593	0.164602	0.212955	0.204795	0.181415	0.167198	0.229206	0.179299	0.191786	0.155204	0.188903	0.199335	0.208109	0.231186	0.164503	0.142325	0.196243
11459					Unmapped	752.833	346.728	0.283553	0.311714	0.266273	0.270228	0.29696	0.294709	0.285827	0.289083	0.292498	0.317591	0.31244	0.290991	0.284336	0.319763	0.318531	0.285263	0.26231	0.286317	0.266124	0.277984	0.284803	0.262832	0.272921	0.270215	0.249004	0.266701	0.287119	0.284431
11515			Cyclopassifloside X;Cyclopassifloside I;Cyclopassifloside IV;	-17.3639476704314;-17.3639476704314;-17.3639476704314;	MS1 mz matched	757.42	41.1495	0.08574	0.0701069	0.106272	0.161442	0.101466	0.0610414	0.125038	0.00650621	0.0187605	0.133984	0.0885343	0.114662	0.0517901	0.105208	0.0243155	0.114177	0.126051	0.270053	0.0535507	0.137219	0.143325	0.0627898	0.216836	0.0967272	0.112746	0.13499	0.0968872	0.112016
11544					Unmapped	759.555	161.484	0.0609897	0.0717778	0.0527068	0.0771073	0.059172	0.0545367	0.038583	0.0367444	0.0499733	0.0571027	0.0472798	0.0318163	0.0547932	0.051557	0.0612202	0.0452447	0.0416249	0.050804	0.048649	0.0340322	0.0434516	0.0414764	0.053165	0.0439396	0.0483059	0.0494115	0.0482581	0.049857
11569					Unmapped	761.42	40.34	0.0285265	0.00872912	0.00311294	0.0382678	0.0531844	0.0727105	0.0245965	0.0245295	0.021195	0.0677351	0.00893727	0.0885659	0.0054584	0.0341676	0.0279979	0.0653256	0.0432571	0.0479273	0.0156454	0.0666151	0.0653251	0.0219702	0.0808746	0.155413	0.0640019	0.0759562	0.0471196	0.0462658
11591			PE(P-18:1(11Z)/18:2(9Z,12Z));PE(20:3(5Z,8Z,11Z)/P-16:0);PE(18:2(9Z,12Z)/P-18:1(9Z));PE(P-16:0/20:3(8Z,11Z,14Z));PE(P-18:1(9Z)/18:2(9Z,12Z));PE(18:3(6Z,9Z,12Z)/P-18:0);PE(P-16:0/20:3(5Z,8Z,11Z));PE(20:3(8Z,11Z,14Z)/P-16:0);PE(18:3(9Z,12Z,15Z)/P-18:0);PE(P-18:0/18:3(9Z,12Z,15Z));PE(P-18:0/18:3(6Z,9Z,12Z));PE(18:2(9Z,12Z)/P-18:1(11Z));	23.5132390449884;23.5132390449884;23.5132390449884;23.5132390449884;23.5132390449884;23.5132390449884;23.5132390449884;23.5132390449884;23.5132390449884;23.5132390449884;23.5132390449884;23.5132390449884;	MS1 mz matched	762.498	128.163	0.223713	0.379407	0.180895	0.24922	0.222688	0.18439	1.12174	0.280265	0.191591	0.791367	0.559718	0.46838	0.157513	0.381566	0.404856	1.13195	1.26492	2.25803	0.416099	1.03315	0.996479	1.43716	1.88284	0.855193	0.914764	0.81435	0.58511	0.503618
11619			O-Phosphoviomycin	-9.397652957	MS1 mz matched	764.663	166.196	0.354324	0.392601	0.335997	0.375426	0.368729	0.373408	0.304961	0.353989	0.360168	0.413712	0.364273	0.344897	0.330657	0.378115	0.362681	0.401127	0.358913	0.375134	0.330151	0.327258	0.357931	0.312855	0.395128	0.349141	0.368034	0.391253	0.393897	0.36653
11625					Unmapped	765.328	165.97	0.448869	0.468871	0.427227	0.470528	0.467749	0.447217	0.394893	0.449699	0.456301	0.515018	0.431968	0.428684	0.409181	0.453503	0.457145	0.475881	0.469473	0.480839	0.400424	0.419804	0.445675	0.409359	0.49251	0.46035	0.452107	0.495226	0.486755	0.441079
11632					Unmapped	765.813	347.834	0.0857782	0.0819529	0.0696303	0.0736469	0.0830965	0.0689225	0.0857901	0.0674104	0.0954575	0.0887063	0.0753477	0.0842671	0.0859586	0.0823603	0.0952001	0.080883	0.0828389	0.0862402	0.0778768	0.0797098	0.0828546	0.0774436	0.08531	0.0767635	0.0859262	0.0683122	0.0960595	0.0936447
11662					Unmapped	768.863	346.509	0.22338	0.263324	0.266663	0.259315	0.27152	0.243262	0.226701	0.264102	0.261093	0.291914	0.263906	0.238208	0.226408	0.262855	0.264202	0.312786	0.256006	0.26155	0.214303	0.247255	0.242	0.22155	0.256784	0.291674	0.234681	0.231107	0.244605	0.268952
11669					Unmapped	769.544	346.285	0.0264203	0.0347294	0.0204449	0.04167	0.0297576	0.0390199	0.0274792	0.0380813	0.0360718	0.0340143	0.0362952	0.028618	0.0263299	0.0427682	0.0271221	0.0532432	0.0296663	0.024591	0.0213526	0.0237818	0.02311	0.028809	0.033335	0.0294415	0.0263146	0.0307377	0.0199469	0.0237838
11681					Unmapped	770.374	346.284	0.0312142	0.0459282	0.0292259	0.0310694	0.0380609	0.0335083	0.0310192	0.0320057	0.027593	0.0286002	0.0358097	0.0304931	0.0289746	0.0318305	0.0318543	0.0315848	0.0306811	0.0241638	0.0295879	0.0309351	0.026816	0.0287642	0.0262694	0.0448539	0.0403643	0.0312775	0.0221152	0.0277801
11705			PE(20:2(11Z,14Z)/20:4(5Z,8Z,11Z,14Z));PE(20:5(5Z,8Z,11Z,14Z,17Z)/20:1(11Z));PE(20:1(11Z)/20:5(5Z,8Z,11Z,14Z,17Z));PE(18:4(6Z,9Z,12Z,15Z)/22:2(13Z,16Z));PE(20:3(5Z,8Z,11Z)/20:3(8Z,11Z,14Z));PC(15:0/22:6(4Z,7Z,10Z,13Z,16Z,19Z));PE(18:1(11Z)/22:5(4Z,7Z,10Z,13Z,16Z));PE(22:5(7Z,10Z,13Z,16Z,19Z)/18:1(11Z));PE(18:0/22:6(4Z,7Z,10Z,13Z,16Z,19Z));PE(22:5(4Z,7Z,10Z,13Z,16Z)/18:1(9Z));PE(18:1(11Z)/22:5(7Z,1…	-10.744788772725;-10.744788772725;-10.744788772725;-10.744788772725;-10.744788772725;-10.744788772725;-10.744788772725;-10.744788772725;-10.744788772725;-10.744788772725;-10.744788772725;-10.744788772725;-10.744788772725;-10.744788772725;-10.744788772725;	MS1 mz matched	772.518	117.23	0.166908	0.165727	0.240313	0.173486	0.151552	0.141807	0.213228	0.077111	0.107209	0.23238	0.172528	0.139701	0.0704674	0.0996432	0.0729306	0.220335	0.260025	0.242546	0.0822159	0.123306	0.191531	0.350468	0.225161	0.240391	0.203544	0.18991	0.1723	0.116053
11716					Unmapped	774.328	170.81	0.0315893	0.0422343	0.0478558	0.0688068	0.0492426	0.0371122	0.0374098	0.0314561	0.0381142	0.0436114	0.0313115	0.0361222	0.0265667	0.0349818	0.0316496	0.0378142	0.0454326	0.0393984	0.0359696	0.0281886	0.0278417	0.0291324	0.0398731	0.0171656	0.0428233	0.0450172	0.0426753	0.0491665
11717					Unmapped	774.488	42.6535	0.0437668	0.08544	0.0378672	0.0830321	0.138402	0.118393	0.0759665	0.0785634	0.117404	0.1734	0.0819421	0.198238	0.106817	0.129542	0.0819739	0.0701389	0.119191	0.120312	0.109908	0.197425	0.193397	0.0764074	0.0865889	0.259838	0.150994	0.139218	0.104679	0.132003
11727			Neocasomorphin;Spinoside A	16.0643631649869;12.2840313733478	MS1 mz matched	775.399	40.983	0.0663282	0.0155237	0.0137744	0.151587	0.184969	0.214968	0.188512	0.11905	0.0972869	0.493782	0.0437392	0.400961	0.0106855	0.116594	0.124182	0.21845	0.152727	0.135977	0.0175223	0.273029	0.0982904	0.169085	0.365126	0.474227	0.194987	0.246626	0.182624	0.21709
11744					Unmapped	776.8	347.176	0.212214	0.2283	0.208342	0.196226	0.226072	0.203067	0.225862	0.199622	0.218249	0.229334	0.219951	0.206717	0.220452	0.249953	0.227191	0.198551	0.240047	0.223343	0.206765	0.214632	0.232615	0.202417	0.247806	0.193101	0.21023	0.217628	0.252939	0.223405
11771					Unmapped	778.981	346.509	0.638917	0.69576	0.588578	0.92084	0.719297	0.631139	0.544666	0.696594	0.39686	0.807964	0.498583	0.519244	0.512965	0.696876	0.669281	0.780937	0.631298	0.720409	0.435378	0.584126	0.545401	0.521019	0.499456	0.742724	0.5641	0.521712	0.479898	0.365934
11805					Unmapped	782.33	166.133	0.297356	0.305512	0.284694	0.310617	0.313164	0.297212	0.252328	0.291389	0.311692	0.353581	0.30058	0.291532	0.263924	0.297534	0.296127	0.333254	0.294411	0.314031	0.264692	0.282794	0.299075	0.262216	0.327275	0.316803	0.308822	0.305652	0.320861	0.297464
11814			3-O-Sulfogalactosylceramide (d18:1/12:0);	-24.8619471324908;	MS1 mz matched	782.996	165.84	0.569036	0.643659	0.57404	0.62758	0.621253	0.61445	0.524748	0.603597	0.624855	0.717415	0.602607	0.586755	0.554882	0.647382	0.622577	0.65775	0.603018	0.633684	0.548777	0.56595	0.627868	0.565482	0.65465	0.619048	0.606643	0.644046	0.684568	0.598638
11843			Isorhamnetin 3-O-[b-D-glucopyranosyl-(1-&gt;2)-[a-L-rhamnopyranosyl-(1-&gt;6)]-b-D-glucopyranoside];	-23.770641528896;	MS1 mz matched	785.659	166.452	0.325325	0.347425	0.32797	0.352967	0.352339	0.346351	0.284906	0.330269	0.332912	0.398519	0.328363	0.324763	0.320907	0.345848	0.343265	0.38777	0.322445	0.368754	0.291794	0.315197	0.328885	0.317382	0.367586	0.344286	0.343121	0.375778	0.369056	0.345452
11867					Unmapped	787.796	347.6	0.0747125	0.0678249	0.0560519	0.0608366	0.0726403	0.0699927	0.0716734	0.0621951	0.0702197	0.0835949	0.0704009	0.0632142	0.0719825	0.0784711	0.0494624	0.0621778	0.0713275	0.0722162	0.059671	0.063366	0.0763977	0.0559759	0.0799109	0.0701954	0.0656998	0.077381	0.0888621	0.0757718
11880			PE(20:2(11Z,14Z)/P-18:1(9Z));PE(20:3(8Z,11Z,14Z)/P-18:0);PE(20:3(5Z,8Z,11Z)/P-18:0);PE(P-18:0/20:3(5Z,8Z,11Z));PE(P-18:1(11Z)/20:2(11Z,14Z));PE(P-18:1(9Z)/20:2(11Z,14Z));PE(20:2(11Z,14Z)/P-18:1(11Z));PE(P-18:0/20:3(8Z,11Z,14Z));	-10.9351887372424;-10.9351887372424;-10.9351887372424;-10.9351887372424;-10.9351887372424;-10.9351887372424;-10.9351887372424;-10.9351887372424;	MS1 mz matched	788.534	129.924	0.209083	0.218739	0.137833	0.132806	0.162844	0.188596	0.263932	0.292956	0.385198	0.335439	0.307235	0.439505	0.143573	0.299463	0.304444	0.405584	0.322589	0.45412	0.343249	0.146025	0.319615	0.196621	0.373847	0.445345	0.282271	0.299656	0.353458	0.166989
11905			PE(20:2(11Z,14Z)/20:4(5Z,8Z,11Z,14Z));PE(20:5(5Z,8Z,11Z,14Z,17Z)/20:1(11Z));PE(20:1(11Z)/20:5(5Z,8Z,11Z,14Z,17Z));PE(18:4(6Z,9Z,12Z,15Z)/22:2(13Z,16Z));PE(20:3(5Z,8Z,11Z)/20:3(8Z,11Z,14Z));PC(15:0/22:6(4Z,7Z,10Z,13Z,16Z,19Z));PE(18:1(11Z)/22:5(4Z,7Z,10Z,13Z,16Z));PE(22:5(7Z,10Z,13Z,16Z,19Z)/18:1(11Z));PE(18:0/22:6(4Z,7Z,10Z,13Z,16Z,19Z));PE(22:5(4Z,7Z,10Z,13Z,16Z)/18:1(9Z));PE(18:1(11Z)/22:5(7Z,1…	-10.744788772725;-10.744788772725;-10.744788772725;-10.744788772725;-10.744788772725;-10.744788772725;-10.744788772725;-10.744788772725;-10.744788772725;-10.744788772725;-10.744788772725;-10.744788772725;-10.744788772725;-10.744788772725;-10.744788772725;	MS1 mz matched	790.529	118.738	0.583982	0.500095	0.379692	0.633073	0.631383	0.522689	0.675722	0.205055	0.405966	0.845314	0.42451	0.524114	0.410473	0.3832	0.300324	0.599475	0.690495	1.13994	0.309799	0.859384	0.508869	1.17632	0.95292	0.333296	0.688907	0.755828	0.523431	0.738585
11943			Formyl-CoA;Formyl-CoA	19.1373450117284;18.8859399640485	MS1 mz matched	794.559	114.771	0.162672	0.16972	0.0903398	0.21433	0.203337	0.184706	0.0820298	0.136273	0.118064	0.116838	0.0926762	0.0967226	0.0966627	0.122149	0.134752	0.127994	0.108291	0.0912268	0.103336	0.125798	0.0839392	0.0984987	0.0938485	0.091723	0.126785	0.104235	0.108505	0.152979
11944					Unmapped	794.829	346.923	0.0967963	0.0866508	0.0789913	0.0942201	0.0905699	0.0868799	0.0928471	0.0801468	0.0951024	0.0906103	0.0887561	0.10528	0.0853896	0.0964608	0.0956595	0.0813122	0.0915925	0.0984639	0.0808537	0.0892107	0.0935744	0.0800395	0.103483	0.0837066	0.0851117	0.096618	0.0929997	0.0968737
11955			PG(16:0/22:5(7Z,10Z,13Z,16Z,19Z));PG(18:1(11Z)/20:4(5Z,8Z,11Z,14Z));PG(16:1(9Z)/22:4(7Z,10Z,13Z,16Z));PG(18:2(9Z,12Z)/20:3(5Z,8Z,11Z));PG(18:1(9Z)/20:4(5Z,8Z,11Z,14Z));PG(18:2(9Z,12Z)/20:3(8Z,11Z,14Z));PG(16:0/22:5(4Z,7Z,10Z,13Z,16Z));	6.01688256054711;6.01688256054711;6.01688256054711;6.01688256054711;6.01688256054711;6.01688256054711;6.01688256054711;	MS1 mz matched	795.53	130.566	0.0708289	0.164355	0.0734806	0.0729049	0.0642385	0.0762801	0.103117	0.107007	0.137033	0.183839	0.117973	0.0812212	0.114504	0.132235	0.116477	0.166757	0.157673	0.152278	0.179123	0.0593111	0.13486	0.0553361	0.167349	0.102931	0.146666	0.117262	0.0795164	0.102202
11988					Unmapped	798.035	346.283	0.0438826	0.0420239	0.04378	0.0541394	0.0437804	0.0334475	0.0331596	0.0367999	0.0321461	0.0456959	0.0401084	0.0312665	0.0277581	0.0348147	0.0339731	0.0469169	0.0387314	0.0375494	0.0309212	0.0401175	0.0297805	0.0294128	0.0362688	0.0572433	0.0402737	0.0249869	0.025931	0.0297201
12001					Unmapped	799.476	134.254	0.121353	0.0777342	0.0608579	0.138642	0.278789	0.268609	0.020843	0.161439	0.0514959	0.396597	0.20849	0.101398	0.127864	0.131629	0.0112198	0.0183069	0.0241806	0.0240213	0.0118538	0.0246559	0.0163964	0.0177543	0.0288417	0.0152677	0.0227868	0.0172549	0.0225028	0.0125046
12003			PG(18:0/20:3(5Z,8Z,11Z));PG(18:0/20:3(8Z,11Z,14Z));	-8.65360279232372;-8.65360279232372;	MS1 mz matched	799.55	128.314	0.506969	0.525085	0.213029	0.406537	0.37463	0.399247	0.522357	0.455268	0.414593	0.843916	0.363242	0.629716	0.333518	0.719569	0.619037	0.750698	0.683701	0.655414	0.738441	0.385586	0.743703	0.319161	0.814927	0.653131	0.607761	0.543569	0.379975	0.328291
12013			O-b-D-Gal-(1-&gt;3)-O-[O-b-D-Gal-(1-&gt;4)-2-(acetylamino)-2-deoxy-b-D-Glc-(1-&gt;6)]-2-(acetylamino)-2-deoxy- D-Galactose;	-18.0316997281512;	MS1 mz matched	800.663	166.196	0.243203	0.255901	0.226815	0.266618	0.254582	0.247091	0.227039	0.245874	0.263595	0.289965	0.252384	0.249848	0.239007	0.252825	0.262207	0.275697	0.250897	0.252294	0.225439	0.235455	0.250943	0.226183	0.268998	0.249708	0.250046	0.274748	0.273867	0.23939
12014					Unmapped	800.754	346.933	0.0754915	0.0786312	0.0732336	0.0721296	0.0757137	0.0830666	0.0783841	0.0721571	0.0696665	0.0812355	0.0785332	0.0772344	0.0766906	0.0834783	0.0702903	0.0702827	0.0698333	0.0766644	0.0759882	0.0737195	0.0650967	0.0568742	0.0741758	0.0682291	0.0641762	0.0760758	0.0838802	0.0814048
12017					Unmapped	801.33	166.375	0.286555	0.297961	0.268395	0.311788	0.306797	0.283902	0.250728	0.288949	0.29068	0.335581	0.27995	0.287594	0.260374	0.294884	0.275921	0.331451	0.304538	0.306365	0.258324	0.269422	0.30276	0.26434	0.314084	0.307982	0.311528	0.310619	0.310326	0.294901
12037					Unmapped	802.942	346.409	0.547204	0.567814	0.69865	0.84482	0.597509	0.634057	0.505053	0.679744	0.492246	0.75897	0.586098	0.567795	0.506308	0.580226	0.672582	0.80451	0.635075	0.616517	0.457536	0.526118	0.546919	0.524308	0.67901	0.803846	0.529206	0.429321	0.49342	0.443143
12053					Unmapped	804.453	346.281	0.0258283	0.0380821	0.0478338	0.0598029	0.0372228	0.0401278	0.0224472	0.0374644	0.0342499	0.0426831	0.0293436	0.0411401	0.0273419	0.0314845	0.03457	0.0545378	0.0348955	0.0312953	0.0284086	0.0297196	0.028015	0.027128	0.0345463	0.0668081	0.0341335	0.0230797	0.0202581	0.0198941
12096					Unmapped	807.804	347.869	0.0744995	0.0832716	0.0749657	0.0788291	0.0838851	0.0813701	0.0830208	0.0790254	0.0820572	0.0853118	0.0782615	0.0735794	0.0697242	0.0878906	0.0878036	0.0799695	0.0763322	0.0511753	0.0298345	0.0863529	0.0960844	0.0467211	0.0870803	0.0734099	0.0732123	0.0896805	0.10675	0.0831342
12112			PG(18:1(11Z)/18:1(9Z));PG(18:1(9Z)/18:1(11Z));PG(18:1(9Z)/18:1(9Z));PG(18:0/18:2(9Z,12Z));PG(18:1(11Z)/18:1(11Z));PG(18:2(9Z,12Z)/18:0);	20.5472637954239;20.5472637954239;20.5472637954239;20.5472637954239;20.5472637954239;20.5472637954239;	MS1 mz matched	809.526	152.156	0.0303346	0.0390226	0.0369295	0.0441362	0.0474441	0.0536526	0.0274817	0.0107647	0.0147254	0.0260778	0.0213857	0.0734812	0.0174169	0.01767	0.0149462	0.0695779	0.0366926	0.0695203	0.0148939	0.0681382	0.0423318	0.0456464	0.0865786	0.104669	0.0447912	0.0440074	0.0423313	0.0415743
12126			Aclacinomycin A	5.534767417	MS1 mz matched	810.872	346.409	0.404405	0.421244	0.401786	0.446035	0.446092	0.429591	0.354591	0.4551	0.343184	0.441852	0.374394	0.382923	0.367551	0.415238	0.435806	0.499101	0.39863	0.40319	0.32955	0.358029	0.350747	0.325136	0.430058	0.457703	0.431996	0.358271	0.324582	0.326235
12130					Unmapped	811.377	346.281	0.0247166	0.0309179	0.0266404	0.0408696	0.0400104	0.0245966	0.0237635	0.0281864	0.0236132	0.0344432	0.0402378	0.0260681	0.0262873	0.0308639	0.0330903	0.0345272	0.0276596	0.0257818	0.0273424	0.0262865	0.0285063	0.0290466	0.0458541	0.035601	0.0420584	0.0311425	0.0283657	0.0243531
12138					Unmapped	812.195	346.283	0.0329783	0.028226	0.028673	0.0394578	0.036168	0.0291452	0.0159943	0.0382575	0.0312128	0.0299639	0.0285613	0.0255243	0.0218187	0.0279511	0.0381567	0.0471956	0.040149	0.0303954	0.0250113	0.0260966	0.028668	0.0310103	0.0417012	0.0446363	0.0297603	0.0333272	0.0283194	0.0272499
12158			PC(14:0/20:3(8Z,11Z,14Z));PC(14:0/20:3(5Z,8Z,11Z));PC(16:1(9Z)/18:2(9Z,12Z));PC(18:3(9Z,12Z,15Z)/16:0);PC(18:3(6Z,9Z,12Z)/16:0);PC(18:2(9Z,12Z)/16:1(9Z));PC(20:3(8Z,11Z,14Z)/14:0);PC(20:3(5Z,8Z,11Z)/14:0);PC(14:1(9Z)/20:2(11Z,14Z));PC(20:2(11Z,14Z)/14:1(9Z));PC(16:0/18:3(9Z,12Z,15Z));PC(16:0/18:3(6Z,9Z,12Z));	-11.2567524880732;-11.2567524880732;-11.2567524880732;-11.2567524880732;-11.2567524880732;-11.2567524880732;-11.2567524880732;-11.2567524880732;-11.2567524880732;-11.2567524880732;-11.2567524880732;-11.2567524880732;	MS1 mz matched	814.549	127.501	0.440974	0.446983	0.369396	0.324374	0.344457	0.479832	0.403583	2.0723	0.763515	0.647352	0.714388	1.03117	0.430251	1.20564	1.40011	0.609623	0.512236	0.524103	1.76241	0.420319	0.644317	0.255333	0.700001	0.813202	0.761267	0.741434	0.534622	0.417968
12183					Unmapped	816.522	115.392	0.163209	0.14463	0.301045	0.150458	0.14241	0.140532	0.11304	0.132618	0.151102	0.152768	0.156511	0.174483	0.158019	0.156941	0.138682	0.143412	0.127873	0.136221	0.151001	0.168777	0.172799	0.141665	0.156166	0.169131	0.134335	0.127508	0.17387	0.174952
12184			PC(20:1(11Z)/14:1(9Z));PC(20:2(11Z,14Z)/14:0);PE-NMe(18:1(9Z)/18:1(9Z));PC(18:1(11Z)/16:1(9Z));PE(15:0/22:2(13Z,16Z));PC(16:1(9Z)/18:1(11Z));PC(18:2(9Z,12Z)/16:0);PE(22:2(13Z,16Z)/15:0);PC(18:1(9Z)/16:1(9Z));PC(16:0/18:2(9Z,12Z));PC(16:1(9Z)/18:1(9Z));PC(14:1(9Z)/20:1(11Z));PC(14:0/20:2(11Z,14Z));	-13.4049726899035;-13.4049726899035;-13.4049726899035;-13.4049726899035;-13.4049726899035;-13.4049726899035;-13.4049726899035;-13.4049726899035;-13.4049726899035;-13.4049726899035;-13.4049726899035;-13.4049726899035;-13.4049726899035;	MS1 mz matched	816.567	128.488	24.1329	25.0263	11.2623	17.6873	17.9107	19.8178	28.109	24.0439	19.0238	37.4803	18.3175	32.6251	20.1712	35.3032	29.9322	36.7266	31.282	32.1902	36.653	20.1548	38.7414	15.9526	38.457	32.0968	29.6963	27.1529	19.8589	17.6486
12196					Unmapped	817.491	41.143	0.207492	0.0938123	0.104482	0.1356	0.0707913	0.110658	0.094486	0.0821753	0.0945558	0.138635	0.11116	0.0992133	0.0904431	0.113122	0.0700596	0.122096	0.1398	0.121086	0.0798159	0.124908	0.120912	0.0635859	0.176448	0.154341	0.135036	0.117168	0.137832	0.146151
12214			Bisdiphosphoinositol tetrakisphosphate;1D-myo-Inositol 1,5-bis(diphosphate) 2,3,4,6-tetrakisphosphate	7.28060924006397;7.31891182415559	MS1 mz matched	818.796	347.581	0.0984773	0.111186	0.0804462	0.0787525	0.110794	0.0938346	0.0985043	0.105699	0.0994861	0.111109	0.0937963	0.0872618	0.0845795	0.104929	0.0960674	0.092391	0.0952468	0.0974621	0.0998897	0.0840164	0.0906653	0.0962848	0.0992431	0.0887023	0.0931236	0.108225	0.114025	0.108785
12232					Unmapped	820.182	346.285	0.0345968	0.0374246	0.0261771	0.0354928	0.02552	0.0291163	0.0248919	0.0352436	0.0272973	0.0454466	0.0336981	0.0223596	0.0288985	0.0372371	0.0261495	0.0372882	0.0440507	0.0251087	0.0210743	0.0291751	0.028446	0.0271691	0.0339032	0.030932	0.0421699	0.0253864	0.0308524	0.027612
12242					Unmapped	820.991	346.308	0.391792	0.501232	0.381676	0.726682	0.45404	0.447106	0.31434	0.476605	0.408939	0.54767	0.461467	0.359318	0.317945	0.377399	0.474399	0.675708	0.432781	0.440618	0.366892	0.340524	0.333261	0.342957	0.481672	0.681248	0.319602	0.28447	0.305771	0.327175
12302			Pentagastrin;Rimocidine	6.5113408022694;-5.07878696174358	MS1 mz matched	826.903	346.509	0.40386	0.461651	0.361103	0.425586	0.425454	0.410624	0.360075	0.396012	0.289631	0.461969	0.315891	0.372005	0.35274	0.352907	0.352086	0.41489	0.387735	0.40158	0.318371	0.297572	0.26614	0.309755	0.349744	0.440816	0.290091	0.300306	0.257276	0.29164
12304					Unmapped	827.323	26.371	0.0495895	0.0580136	0.045151	0.0549255	0.0637525	0.0734364	0.0816678	0.0231011	0.0690477	0.0546657	0.0618252	0.0585472	0.0582549	0.0819379	0.0554415	0.068823	0.0735302	0.0546264	0.0458468	0.0468338	0.0594809	0.0452428	0.0464201	0.0184203	0.058102	0.0631754	0.0658525	0.084225
12305			Digitoxigenin 3-[glucosyl-(1-&gt;6)-glucosyl-(1-&gt;4)-2,6-dideoxyribohexoside];	-10.0802213216576;	MS1 mz matched	827.395	34.525	0.0724904	0.0859493	0.0432841	0.0939298	0.106291	0.0995874	0.0457296	0.067347	0.0473804	0.469056	0.0651561	0.0609591	0.113036	0.440854	0.140888	0.172536	0.104513	0.033589	0.0386599	0.1536	0.137079	0.0986314	0.412965	0.461686	0.116167	0.0942795	0.0851183	0.0915171
[truncated: 144 more rows]
